# Supplementary material for: Inferring biological kinship in ancient datasets: comparing the response of ancient DNA-specific software packages to low coverage data
Source: BMC Genomics. 2023 Mar 14;24:111. doi: 10.1186/s12864-023-09198-4 (PMC10015695; doi:10.1186/s12864-023-09198-4)
Supplement: Supplementary file 2 — Additional file 2: Table S1.1. Results from all datasets using program lcMLkin and autosomal sites from the 1240k SNP panel. Table S1.2. Results from all datasets using program NGS relate and all shared autosomal sites. Table S1.3. Results from all datasets using program NGSrelate and autosomal sites on from the 1240k SNP panel. Table S1.4. Results from all datasets using program NGSremix and autosomal sites on the 1240k SNP panel. Table S1.5. Results from all datasets using program TKGWV2 and site from the 1240k SNP panel. Table S1.6. Results from all datasets using program TKGWV2 and autosomal sites from the panel of 22M SNP sites as described in the text. Table S1.7. Results from all datasets using program READ and autosomal sites from the 1240k SNP panel. Table S1.8. Results from all datasets using the Kennett method and autosomal sites from the 1240k SNP panel. Table S1.9. Mantel tests for all packages and datasets. Table S1.10. Accuracy, consistency and false positive calculations for the Koszyce/Schroeder dataset. Table S1.11. Accuracy, consistency and false positive calculations for the UP/Sikora dataset. Table S1.12. Accuracy, consistency and false positive calculations for the Viking/Willeslev dataset. Table S1.13. Accuracy, consistency and false positive calculations for the three WGS datasets. Table S1.14. Accuracy, consistency and false positive calculations for the modern/Fula dataset. Table S1.15. Coverages for all downsampled datafiles as calculated using samtools. [file 12864_2023_9198_MOESM2_ESM.xlsx]

## Sheet: S1.1 lcMLkin.kinship.calcs
Ind1	Ind2	k0_hat	k1_hat	k2_hat	pi_HAT	nbSNP	downsample.perc	diff
Koszyce-3_1	Koszyce-3_5	0.999	0.001	0	0	56772	10perc	kos
Koszyce-3_1	Koszyce-3_8	0.999	0.001	0	0.001	44729	10perc	kos
Koszyce-3_1	Koszyce-3_9	0.999	0.001	0	0	37945	10perc	kos
Koszyce-3_1	Koszyce-3_4	0.999	0.001	0	0	45211	10perc	kos
Koszyce-3_1	Koszyce-3_7	0.999	0.001	0	0.001	34545	10perc	kos		Table S1.1 - Results from all datasets using program lcMLkin and autosomal sites from the 1240k SNP panel
Koszyce-3_1	Koszyce-3_6	0.999	0.001	0	0.001	18043	10perc	kos
Koszyce-3_1	Koszyce-3_3	0.999	0.001	0	0.001	20844	10perc	kos
Koszyce-3_1	Koszyce-3_11	0.999	0.001	0	0.001	16394	10perc	kos		For all tables: kos refers to the Koszyce dataset
Koszyce-3_1	Koszyce-3_10	0.999	0.001	0	0	38297	10perc	kos			vik to the viking dataset
Koszyce-3_1	Koszyce-3_14	0.999	0.001	0	0	44425	10perc	kos			sik to the UP/sikora dataset
Koszyce-3_1	Koszyce-3_12	0.999	0.001	0	0.001	53954	10perc	kos			and modern to the Fula/modern dataset
Koszyce-3_1	Koszyce-3_13	0.999	0.001	0	0	39788	10perc	kos
Koszyce-3_1	Koszyce-3_15	0.999	0.001	0	0	43093	10perc	kos
Koszyce-3_2	Koszyce-3_3	0.999	0.001	0	0.001	15305	10perc	kos
Koszyce-3_2	Koszyce-3_4	0.999	0.001	0	0.001	33505	10perc	kos
Koszyce-3_2	Koszyce-3_6	0.999	0.001	0	0.001	13400	10perc	kos
Koszyce-3_2	Koszyce-3_5	0.999	0.001	0	0.001	41825	10perc	kos
Koszyce-3_2	Koszyce-3_8	0.999	0.001	0	0	33468	10perc	kos
Koszyce-3_2	Koszyce-3_7	0.999	0.001	0	0.001	25305	10perc	kos
Koszyce-3_2	Koszyce-3_9	0.999	0.001	0	0.001	28000	10perc	kos
Koszyce-3_1	Koszyce-3_2	0.994	0.006	0	0.003	31066	10perc	kos
Koszyce-3_2	Koszyce-3_12	0.999	0.001	0	0	40120	10perc	kos
Koszyce-3_2	Koszyce-3_11	0.998	0.002	0	0.001	11652	10perc	kos
Koszyce-3_3	Koszyce-3_4	0.999	0.001	0	0.001	21936	10perc	kos
Koszyce-3_2	Koszyce-3_13	0.999	0.001	0	0.001	29345	10perc	kos
Koszyce-3_2	Koszyce-3_14	0.999	0.001	0	0.001	32548	10perc	kos
Koszyce-3_2	Koszyce-3_15	0.999	0.001	0	0.001	31851	10perc	kos
Koszyce-3_3	Koszyce-3_5	0.999	0.001	0	0.001	27616	10perc	kos
Koszyce-3_3	Koszyce-3_9	0.999	0.001	0	0.001	18449	10perc	kos
Koszyce-3_2	Koszyce-3_10	0.996	0.004	0	0.002	27783	10perc	kos
Koszyce-3_3	Koszyce-3_6	0.999	0.001	0	0.001	8684	10perc	kos
Koszyce-3_3	Koszyce-3_7	0.999	0.001	0	0.001	16783	10perc	kos
Koszyce-3_3	Koszyce-3_10	0.999	0.001	0	0.001	18814	10perc	kos
Koszyce-3_3	Koszyce-3_8	0.999	0.001	0	0.001	21809	10perc	kos
Koszyce-3_3	Koszyce-3_11	0.999	0.001	0	0.001	8119	10perc	kos
Koszyce-3_3	Koszyce-3_14	0.999	0.001	0	0.001	21416	10perc	kos
Koszyce-3_3	Koszyce-3_12	0.999	0.001	0	0.001	26161	10perc	kos
Koszyce-3_3	Koszyce-3_13	0.999	0.001	0	0.001	19290	10perc	kos
Koszyce-3_3	Koszyce-3_15	0.999	0.001	0	0.001	21088	10perc	kos
Koszyce-3_4	Koszyce-3_8	0.999	0.001	0	0	47209	10perc	kos
Koszyce-3_4	Koszyce-3_5	0.999	0.001	0	0.001	58583	10perc	kos
Koszyce-3_4	Koszyce-3_7	0.999	0.001	0	0.001	36114	10perc	kos
Koszyce-3_4	Koszyce-3_9	0.999	0.001	0	0.001	39477	10perc	kos
Koszyce-3_4	Koszyce-3_10	0.999	0.001	0	0.001	39923	10perc	kos
Koszyce-3_4	Koszyce-3_6	0.997	0.003	0	0.001	18587	10perc	kos
Koszyce-3_4	Koszyce-3_11	0.999	0.001	0	0.001	16870	10perc	kos
Koszyce-3_4	Koszyce-3_14	0.999	0.001	0	0.001	46153	10perc	kos
Koszyce-3_4	Koszyce-3_13	0.999	0.001	0	0	41622	10perc	kos
Koszyce-3_4	Koszyce-3_15	0.999	0.001	0	0.001	45277	10perc	kos
Koszyce-3_5	Koszyce-3_8	0.999	0.001	0	0	59084	10perc	kos
Koszyce-3_5	Koszyce-3_6	0.999	0.001	0	0.001	23429	10perc	kos
Koszyce-3_5	Koszyce-3_7	0.999	0.001	0	0.001	44880	10perc	kos
Koszyce-3_5	Koszyce-3_9	0.999	0.001	0	0.001	49459	10perc	kos
Koszyce-3_5	Koszyce-3_13	0.999	0	0	0.001	51745	10perc	kos
Koszyce-3_5	Koszyce-3_12	0.999	0.001	0	0	70733	10perc	kos
Koszyce-3_4	Koszyce-3_12	0.995	0.005	0	0.002	55584	10perc	kos
Koszyce-3_5	Koszyce-3_10	0.998	0.002	0	0.001	49310	10perc	kos
Koszyce-3_5	Koszyce-3_11	0.998	0.002	0	0.001	21426	10perc	kos
Koszyce-3_6	Koszyce-3_7	0.999	0.001	0	0.001	14340	10perc	kos
Koszyce-3_5	Koszyce-3_15	0.997	0.002	0	0.001	56110	10perc	kos
Koszyce-3_6	Koszyce-3_8	0.999	0.001	0	0	18671	10perc	kos
Koszyce-3_5	Koszyce-3_14	0.997	0.003	0	0.001	56951	10perc	kos
Koszyce-3_6	Koszyce-3_9	0.999	0.001	0	0.001	15802	10perc	kos
Koszyce-3_6	Koszyce-3_10	0.999	0.001	0	0.001	15939	10perc	kos
Koszyce-3_6	Koszyce-3_13	0.999	0.001	0	0.001	16592	10perc	kos
Koszyce-3_7	Koszyce-3_8	0.999	0.001	0	0.001	36371	10perc	kos
Koszyce-3_6	Koszyce-3_15	0.999	0.001	0	0.001	18037	10perc	kos
Koszyce-3_6	Koszyce-3_14	0.999	0.001	0	0.001	18423	10perc	kos
Koszyce-3_6	Koszyce-3_11	0.999	0.001	0	0.001	6852	10perc	kos
Koszyce-3_7	Koszyce-3_9	0.999	0.001	0	0.001	30043	10perc	kos
Koszyce-3_6	Koszyce-3_12	0.996	0.004	0	0.002	22379	10perc	kos
Koszyce-3_7	Koszyce-3_12	0.999	0.001	0	0	43368	10perc	kos
Koszyce-3_7	Koszyce-3_11	0.999	0.001	0	0.001	13170	10perc	kos
Koszyce-3_7	Koszyce-3_10	0.999	0.001	0	0.001	30327	10perc	kos
Koszyce-3_7	Koszyce-3_14	0.999	0.001	0	0.001	35252	10perc	kos
Koszyce-3_7	Koszyce-3_15	0.999	0.001	0	0.001	34693	10perc	kos
Koszyce-3_7	Koszyce-3_13	0.999	0.001	0	0.001	31747	10perc	kos
Koszyce-3_8	Koszyce-3_11	0.999	0.001	0	0.001	17126	10perc	kos
Koszyce-3_8	Koszyce-3_12	0.999	0.001	0	0.001	56159	10perc	kos
Koszyce-3_8	Koszyce-3_14	0.999	0.001	0	0	46576	10perc	kos
Koszyce-3_8	Koszyce-3_15	0.999	0.001	0	0	45430	10perc	kos
Koszyce-3_8	Koszyce-3_10	0.999	0.001	0	0	40285	10perc	kos
Koszyce-3_9	Koszyce-3_10	0.999	0.001	0	0.001	33200	10perc	kos
Koszyce-3_9	Koszyce-3_11	0.999	0.001	0	0.001	14295	10perc	kos
Koszyce-3_9	Koszyce-3_12	0.999	0.001	0	0	47126	10perc	kos
Koszyce-3_8	Koszyce-3_9	0.996	0.004	0	0.002	39062	10perc	kos
Koszyce-3_9	Koszyce-3_13	0.997	0.003	0	0.001	34272	10perc	kos
Koszyce-3_9	Koszyce-3_15	0.999	0.001	0	0.001	37896	10perc	kos
Koszyce-3_9	Koszyce-3_14	0.999	0.001	0	0.001	38647	10perc	kos
Koszyce-3_10	Koszyce-3_12	0.999	0.001	0	0	47798	10perc	kos
Koszyce-3_10	Koszyce-3_13	0.999	0.001	0	0.001	35017	10perc	kos
Koszyce-3_8	Koszyce-3_13	0.996	0.004	0	0.002	40653	10perc	kos
Koszyce-3_11	Koszyce-3_12	0.999	0.001	0	0.001	20599	10perc	kos
Koszyce-3_10	Koszyce-3_14	0.999	0.001	0	0.001	39012	10perc	kos
Koszyce-3_12	Koszyce-3_13	0.999	0.001	0	0	49839	10perc	kos
Koszyce-3_10	Koszyce-3_15	0.998	0.002	0	0.001	37974	10perc	kos
Koszyce-3_10	Koszyce-3_11	0.997	0.003	0	0.001	14448	10perc	kos
Koszyce-3_11	Koszyce-3_13	0.999	0.001	0	0.001	15220	10perc	kos
Koszyce-3_11	Koszyce-3_14	0.998	0.002	0	0.001	16706	10perc	kos
Koszyce-3_12	Koszyce-3_14	0.999	0.001	0	0	55511	10perc	kos
Koszyce-3_12	Koszyce-3_15	0.999	0.001	0	0	54131	10perc	kos
Koszyce-3_11	Koszyce-3_15	0.998	0.002	0	0.001	16347	10perc	kos
Koszyce-3_13	Koszyce-3_14	0.999	0.001	0	0.001	40546	10perc	kos
Koszyce-3_13	Koszyce-3_15	0.999	0.001	0	0.001	39600	10perc	kos
Koszyce-3_14	Koszyce-3_15	0.997	0.003	0	0.001	44121	10perc	kos
Koszyce-3_1	Koszyce-3_7	1	0	0	0	266	1perc	kos
Koszyce-3_1	Koszyce-3_8	1	0	0	0	369	1perc	kos
Koszyce-3_1	Koszyce-3_6	1	0	0	0	153	1perc	kos
Koszyce-3_1	Koszyce-3_4	1	0	0	0	356	1perc	kos
Koszyce-3_1	Koszyce-3_9	1	0	0	0	308	1perc	kos
Koszyce-3_1	Koszyce-3_3	1	0	0	0	145	1perc	kos
Koszyce-3_1	Koszyce-3_5	1	0	0	0	461	1perc	kos
Koszyce-3_1	Koszyce-3_2	1	0	0	0	202	1perc	kos
Koszyce-3_1	Koszyce-3_13	1	0	0	0	323	1perc	kos
Koszyce-3_1	Koszyce-3_12	1	0	0	0	423	1perc	kos
Koszyce-3_1	Koszyce-3_10	1	0	0	0	272	1perc	kos
Koszyce-3_1	Koszyce-3_11	1	0	0	0	103	1perc	kos
Koszyce-3_1	Koszyce-3_15	1	0	0	0	340	1perc	kos
Koszyce-3_2	Koszyce-3_4	1	0	0	0	241	1perc	kos
Koszyce-3_1	Koszyce-3_14	1	0	0	0	348	1perc	kos
Koszyce-3_2	Koszyce-3_5	1	0	0	0	319	1perc	kos
Koszyce-3_2	Koszyce-3_3	1	0	0	0	110	1perc	kos
Koszyce-3_2	Koszyce-3_6	1	0	0	0	82	1perc	kos
Koszyce-3_2	Koszyce-3_7	1	0	0	0	205	1perc	kos
Koszyce-3_2	Koszyce-3_8	1	0	0	0	261	1perc	kos
Koszyce-3_3	Koszyce-3_4	1	0	0	0	147	1perc	kos
Koszyce-3_2	Koszyce-3_12	1	0	0	0	298	1perc	kos
Koszyce-3_2	Koszyce-3_14	1	0	0	0	248	1perc	kos
Koszyce-3_2	Koszyce-3_15	1	0	0	0	237	1perc	kos
Koszyce-3_2	Koszyce-3_9	1	0	0	0	207	1perc	kos
Koszyce-3_2	Koszyce-3_13	1	0	0	0	192	1perc	kos
Koszyce-3_2	Koszyce-3_10	1	0	0	0	179	1perc	kos
Koszyce-3_2	Koszyce-3_11	1	0	0	0	81	1perc	kos
Koszyce-3_3	Koszyce-3_5	1	0	0	0	200	1perc	kos
Koszyce-3_3	Koszyce-3_6	1	0	0	0	51	1perc	kos
Koszyce-3_3	Koszyce-3_9	1	0	0	0	137	1perc	kos
Koszyce-3_3	Koszyce-3_7	1	0	0	0	108	1perc	kos
Koszyce-3_3	Koszyce-3_8	1	0	0	0	141	1perc	kos
Koszyce-3_3	Koszyce-3_11	1	0	0	0	45	1perc	kos
Koszyce-3_3	Koszyce-3_12	1	0	0	0	191	1perc	kos
Koszyce-3_3	Koszyce-3_13	1	0	0	0	148	1perc	kos
Koszyce-3_3	Koszyce-3_15	1	0	0	0	159	1perc	kos
Koszyce-3_3	Koszyce-3_14	1	0	0	0	153	1perc	kos
Koszyce-3_3	Koszyce-3_10	1	0	0	0	132	1perc	kos
Koszyce-3_4	Koszyce-3_7	1	0	0	0	240	1perc	kos
Koszyce-3_4	Koszyce-3_5	1	0	0	0	480	1perc	kos
Koszyce-3_4	Koszyce-3_8	1	0	0	0	390	1perc	kos
Koszyce-3_4	Koszyce-3_10	1	0	0	0	332	1perc	kos
Koszyce-3_4	Koszyce-3_6	1	0	0	0	126	1perc	kos
Koszyce-3_4	Koszyce-3_9	1	0	0	0	279	1perc	kos
Koszyce-3_4	Koszyce-3_11	1	0	0	0	106	1perc	kos
Koszyce-3_4	Koszyce-3_12	1	0	0	0	413	1perc	kos
Koszyce-3_4	Koszyce-3_14	1	0	0	0	359	1perc	kos
Koszyce-3_4	Koszyce-3_13	1	0	0	0	326	1perc	kos
Koszyce-3_5	Koszyce-3_8	1	0	0	0	515	1perc	kos
Koszyce-3_5	Koszyce-3_7	1	0	0	0	361	1perc	kos
Koszyce-3_5	Koszyce-3_6	1	0	0	0	156	1perc	kos
Koszyce-3_5	Koszyce-3_10	1	0	0	0	370	1perc	kos
Koszyce-3_5	Koszyce-3_9	1	0	0	0	401	1perc	kos
Koszyce-3_4	Koszyce-3_15	1	0	0	0	358	1perc	kos
Koszyce-3_5	Koszyce-3_11	1	0	0	0	138	1perc	kos
Koszyce-3_5	Koszyce-3_15	1	0	0	0	384	1perc	kos
Koszyce-3_5	Koszyce-3_12	1	0	0	0	628	1perc	kos
Koszyce-3_5	Koszyce-3_13	1	0	0	0	359	1perc	kos
Koszyce-3_6	Koszyce-3_7	1	0	0	0	108	1perc	kos
Koszyce-3_5	Koszyce-3_14	1	0	0	0	440	1perc	kos
Koszyce-3_6	Koszyce-3_10	1	0	0	0	120	1perc	kos
Koszyce-3_6	Koszyce-3_11	1	0	0	0	31	1perc	kos
Koszyce-3_6	Koszyce-3_13	1	0	0	0	126	1perc	kos
Koszyce-3_6	Koszyce-3_8	1	0	0	0	146	1perc	kos
Koszyce-3_6	Koszyce-3_14	1	0	0	0	127	1perc	kos
Koszyce-3_6	Koszyce-3_9	1	0	0	0	115	1perc	kos
Koszyce-3_6	Koszyce-3_15	1	0	0	0	149	1perc	kos
Koszyce-3_6	Koszyce-3_12	1	0	0	0	137	1perc	kos
Koszyce-3_7	Koszyce-3_8	1	0	0	0	272	1perc	kos
Koszyce-3_7	Koszyce-3_10	1	0	0	0	226	1perc	kos
Koszyce-3_7	Koszyce-3_12	1	0	0	0	347	1perc	kos
Koszyce-3_7	Koszyce-3_9	1	0	0	0	205	1perc	kos
Koszyce-3_7	Koszyce-3_14	1	0	0	0	252	1perc	kos
Koszyce-3_8	Koszyce-3_9	1	0	0	0	244	1perc	kos
Koszyce-3_8	Koszyce-3_11	1	0	0	0	126	1perc	kos
Koszyce-3_7	Koszyce-3_13	1	0	0	0	213	1perc	kos
Koszyce-3_8	Koszyce-3_12	1	0	0	0	468	1perc	kos
Koszyce-3_7	Koszyce-3_15	1	0	0	0	214	1perc	kos
Koszyce-3_7	Koszyce-3_11	1	0	0	0	84	1perc	kos
Koszyce-3_8	Koszyce-3_10	1	0	0	0	326	1perc	kos
Koszyce-3_8	Koszyce-3_13	1	0	0	0	293	1perc	kos
Koszyce-3_9	Koszyce-3_11	1	0	0	0	107	1perc	kos
Koszyce-3_8	Koszyce-3_15	1	0	0	0	347	1perc	kos
Koszyce-3_8	Koszyce-3_14	1	0	0	0	412	1perc	kos
Koszyce-3_9	Koszyce-3_14	1	0	0	0	287	1perc	kos
Koszyce-3_9	Koszyce-3_15	1	0	0	0	240	1perc	kos
Koszyce-3_9	Koszyce-3_13	1	0	0	0	262	1perc	kos
Koszyce-3_9	Koszyce-3_10	1	0	0	0	241	1perc	kos
Koszyce-3_9	Koszyce-3_12	1	0	0	0	411	1perc	kos
Koszyce-3_10	Koszyce-3_11	1	0	0	0	91	1perc	kos
Koszyce-3_10	Koszyce-3_12	1	0	0	0	386	1perc	kos
Koszyce-3_10	Koszyce-3_13	1	0	0	0	231	1perc	kos
Koszyce-3_10	Koszyce-3_15	1	0	0	0	254	1perc	kos
Koszyce-3_10	Koszyce-3_14	1	0	0	0	280	1perc	kos
Koszyce-3_12	Koszyce-3_14	1	0	0	0	445	1perc	kos
Koszyce-3_12	Koszyce-3_13	1	0	0	0	426	1perc	kos
Koszyce-3_11	Koszyce-3_15	1	0	0	0	103	1perc	kos
Koszyce-3_11	Koszyce-3_14	1	0	0	0	103	1perc	kos
Koszyce-3_11	Koszyce-3_12	1	0	0	0	139	1perc	kos
Koszyce-3_11	Koszyce-3_13	1	0	0	0	96	1perc	kos
Koszyce-3_12	Koszyce-3_15	1	0	0	0	424	1perc	kos
Koszyce-3_13	Koszyce-3_15	1	0	0	0	297	1perc	kos
Koszyce-3_13	Koszyce-3_14	1	0	0	0	288	1perc	kos
Koszyce-3_14	Koszyce-3_15	1	0	0	0	296	1perc	kos
Koszyce-3_1	Koszyce-3_5	0.999	0.001	0	0.001	255444	25perc	kos
Koszyce-3_1	Koszyce-3_6	0.998	0.002	0	0.001	100713	25perc	kos
Koszyce-3_1	Koszyce-3_8	0.998	0.002	0	0.001	216219	25perc	kos
Koszyce-3_1	Koszyce-3_9	0.998	0.002	0	0.001	190348	25perc	kos
Koszyce-3_1	Koszyce-3_2	0.594	0.382	0.024	0.215	164736	25perc	kos
Koszyce-3_1	Koszyce-3_7	0.998	0.002	0	0.001	175909	25perc	kos
Koszyce-3_1	Koszyce-3_4	0.998	0.002	0	0.001	218078	25perc	kos
Koszyce-3_1	Koszyce-3_3	0.997	0.003	0	0.001	113987	25perc	kos
Koszyce-3_1	Koszyce-3_10	0.998	0.002	0	0.001	192230	25perc	kos
Koszyce-3_1	Koszyce-3_11	0.998	0.002	0	0.001	92109	25perc	kos
Koszyce-3_1	Koszyce-3_12	0.998	0.002	0	0.001	245844	25perc	kos
Koszyce-3_1	Koszyce-3_14	0.998	0.002	0	0.001	214405	25perc	kos
Koszyce-3_1	Koszyce-3_15	0.999	0.001	0	0.001	211909	25perc	kos
Koszyce-3_2	Koszyce-3_3	0.998	0.002	0	0.001	89428	25perc	kos
Koszyce-3_1	Koszyce-3_13	0.998	0.002	0	0.001	197979	25perc	kos
Koszyce-3_2	Koszyce-3_4	0.998	0.002	0	0.001	171834	25perc	kos
Koszyce-3_2	Koszyce-3_6	0.998	0.002	0	0.001	79989	25perc	kos
Koszyce-3_2	Koszyce-3_9	0.998	0.002	0	0.001	150644	25perc	kos
Koszyce-3_2	Koszyce-3_5	0.998	0.002	0	0.001	201286	25perc	kos
Koszyce-3_2	Koszyce-3_8	0.998	0.002	0	0.001	171084	25perc	kos
Koszyce-3_2	Koszyce-3_7	0.998	0.002	0	0.001	139065	25perc	kos
Koszyce-3_2	Koszyce-3_12	0.998	0.002	0	0.001	194154	25perc	kos
Koszyce-3_2	Koszyce-3_13	0.998	0.002	0	0.001	156009	25perc	kos
Koszyce-3_3	Koszyce-3_4	0.998	0.001	0.001	0.001	118742	25perc	kos
Koszyce-3_2	Koszyce-3_14	0.998	0.002	0	0.001	169338	25perc	kos
Koszyce-3_2	Koszyce-3_11	0.997	0.003	0	0.002	72660	25perc	kos
Koszyce-3_2	Koszyce-3_10	0.858	0.105	0.037	0.089	151124	25perc	kos
Koszyce-3_3	Koszyce-3_5	0.998	0.002	0	0.001	139269	25perc	kos
Koszyce-3_2	Koszyce-3_15	0.998	0.002	0	0.001	166844	25perc	kos
Koszyce-3_3	Koszyce-3_7	0.998	0.001	0.001	0.001	96161	25perc	kos
Koszyce-3_3	Koszyce-3_6	0.998	0.002	0	0.001	55219	25perc	kos
Koszyce-3_3	Koszyce-3_10	0.998	0.002	0	0.001	104949	25perc	kos
Koszyce-3_3	Koszyce-3_9	0.998	0.002	0	0.001	103952	25perc	kos
Koszyce-3_3	Koszyce-3_8	0.997	0.003	0	0.001	117781	25perc	kos
Koszyce-3_3	Koszyce-3_11	0.998	0.002	0	0.001	50858	25perc	kos
Koszyce-3_3	Koszyce-3_13	0.998	0.002	0	0.001	107704	25perc	kos
Koszyce-3_3	Koszyce-3_12	0.997	0.003	0	0.001	134171	25perc	kos
Koszyce-3_3	Koszyce-3_14	0.998	0.002	0	0.001	116875	25perc	kos
Koszyce-3_3	Koszyce-3_15	0.998	0.002	0	0.001	115482	25perc	kos
Koszyce-3_4	Koszyce-3_8	0.999	0.001	0	0.001	225834	25perc	kos
Koszyce-3_4	Koszyce-3_5	0.998	0.002	0	0.001	265556	25perc	kos
Koszyce-3_4	Koszyce-3_7	0.998	0.002	0	0.001	183729	25perc	kos
Koszyce-3_4	Koszyce-3_9	0.998	0.002	0	0.001	198475	25perc	kos
Koszyce-3_4	Koszyce-3_11	0.997	0.003	0	0.001	95819	25perc	kos
Koszyce-3_4	Koszyce-3_12	0.636	0.3	0.064	0.214	255567	25perc	kos
Koszyce-3_4	Koszyce-3_10	0.998	0.002	0	0.001	200050	25perc	kos
Koszyce-3_4	Koszyce-3_13	0.999	0.001	0	0.001	206225	25perc	kos
Koszyce-3_4	Koszyce-3_15	0.998	0.002	0	0.001	220914	25perc	kos
Koszyce-3_4	Koszyce-3_14	0.998	0.002	0	0.001	223682	25perc	kos
Koszyce-3_5	Koszyce-3_8	0.999	0.001	0	0.001	264613	25perc	kos
Koszyce-3_5	Koszyce-3_12	0.999	0.001	0	0.001	300394	25perc	kos
Koszyce-3_5	Koszyce-3_6	0.997	0.003	0	0.002	122847	25perc	kos
Koszyce-3_4	Koszyce-3_6	0.901	0.094	0.005	0.052	104761	25perc	kos
Koszyce-3_5	Koszyce-3_9	0.998	0.002	0	0.001	232505	25perc	kos
Koszyce-3_5	Koszyce-3_7	0.997	0.003	0	0.002	214937	25perc	kos
Koszyce-3_5	Koszyce-3_10	0.987	0.006	0.007	0.01	234246	25perc	kos
Koszyce-3_5	Koszyce-3_13	0.998	0.002	0	0.001	241564	25perc	kos
Koszyce-3_6	Koszyce-3_7	0.998	0.002	0	0.001	85261	25perc	kos
Koszyce-3_6	Koszyce-3_8	0.998	0.002	0	0.001	104049	25perc	kos
Koszyce-3_5	Koszyce-3_11	0.995	0.005	0	0.003	112524	25perc	kos
Koszyce-3_6	Koszyce-3_9	0.998	0.002	0	0.001	91754	25perc	kos
Koszyce-3_6	Koszyce-3_10	0.998	0.002	0	0.001	92883	25perc	kos
Koszyce-3_6	Koszyce-3_11	0.997	0.003	0	0.001	44620	25perc	kos
Koszyce-3_6	Koszyce-3_13	0.998	0.002	0	0.001	95288	25perc	kos
Koszyce-3_7	Koszyce-3_8	0.998	0.002	0	0.001	182301	25perc	kos
Koszyce-3_6	Koszyce-3_15	0.997	0.003	0	0.001	102296	25perc	kos
Koszyce-3_5	Koszyce-3_14	0.867	0.133	0	0.067	261015	25perc	kos
Koszyce-3_7	Koszyce-3_10	0.998	0.002	0	0.001	161780	25perc	kos
Koszyce-3_6	Koszyce-3_12	0.695	0.299	0.007	0.156	118447	25perc	kos
Koszyce-3_6	Koszyce-3_14	0.997	0.003	0	0.001	103312	25perc	kos
Koszyce-3_7	Koszyce-3_9	0.997	0.003	0	0.001	159846	25perc	kos
Koszyce-3_7	Koszyce-3_12	0.998	0.002	0	0.001	207185	25perc	kos
Koszyce-3_7	Koszyce-3_11	0.997	0.003	0	0.001	77914	25perc	kos
Koszyce-3_8	Koszyce-3_10	0.999	0.001	0	0.001	199309	25perc	kos
Koszyce-3_7	Koszyce-3_14	0.997	0.003	0	0.001	180472	25perc	kos
Koszyce-3_7	Koszyce-3_13	0.996	0.004	0	0.002	166746	25perc	kos
Koszyce-3_8	Koszyce-3_11	0.998	0.002	0	0.001	95390	25perc	kos
Koszyce-3_7	Koszyce-3_15	0.997	0.003	0	0.001	178079	25perc	kos
Koszyce-3_8	Koszyce-3_9	0.719	0.225	0.057	0.169	196980	25perc	kos
Koszyce-3_8	Koszyce-3_15	0.999	0.001	0	0.001	219210	25perc	kos
Koszyce-3_8	Koszyce-3_12	0.998	0.002	0	0.001	254740	25perc	kos
Koszyce-3_9	Koszyce-3_11	0.998	0.002	0	0.001	83979	25perc	kos
Koszyce-3_8	Koszyce-3_14	0.999	0.001	0	0.001	222373	25perc	kos
Koszyce-3_8	Koszyce-3_13	0.689	0.262	0.049	0.18	204446	25perc	kos
Koszyce-3_9	Koszyce-3_12	0.999	0.001	0	0.001	223655	25perc	kos
Koszyce-3_9	Koszyce-3_10	0.998	0.002	0	0.001	174404	25perc	kos
Koszyce-3_5	Koszyce-3_15	0.875	0.076	0.05	0.087	258038	25perc	kos
Koszyce-3_10	Koszyce-3_12	0.999	0.001	0	0.001	225961	25perc	kos
Koszyce-3_9	Koszyce-3_15	0.998	0.002	0	0.001	192635	25perc	kos
Koszyce-3_9	Koszyce-3_13	0.889	0.062	0.049	0.08	179710	25perc	kos
Koszyce-3_10	Koszyce-3_13	0.998	0.002	0	0.001	181597	25perc	kos
Koszyce-3_9	Koszyce-3_14	0.997	0.003	0	0.001	195085	25perc	kos
Koszyce-3_10	Koszyce-3_14	0.997	0.003	0	0.001	196759	25perc	kos
Koszyce-3_11	Koszyce-3_12	0.998	0.002	0	0.001	108152	25perc	kos
Koszyce-3_11	Koszyce-3_13	0.998	0.002	0	0.001	87194	25perc	kos
Koszyce-3_12	Koszyce-3_13	0.999	0.001	0	0.001	232916	25perc	kos
Koszyce-3_11	Koszyce-3_14	0.997	0.003	0	0.002	94364	25perc	kos
Koszyce-3_12	Koszyce-3_14	0.999	0.001	0	0.001	252329	25perc	kos
Koszyce-3_12	Koszyce-3_15	0.999	0.001	0	0.001	249185	25perc	kos
Koszyce-3_10	Koszyce-3_15	0.989	0.01	0.001	0.006	194037	25perc	kos
Koszyce-3_13	Koszyce-3_14	0.998	0.002	0	0.001	202685	25perc	kos
Koszyce-3_10	Koszyce-3_11	0.94	0.056	0.004	0.032	84819	25perc	kos
Koszyce-3_13	Koszyce-3_15	0.998	0.002	0	0.001	200264	25perc	kos
Koszyce-3_11	Koszyce-3_15	0.989	0.011	0	0.005	93232	25perc	kos
Koszyce-3_14	Koszyce-3_15	0.891	0.108	0.001	0.055	217103	25perc	kos
Koszyce-3_1	Koszyce-3_5	0.998	0.002	0	0.001	540058	50perc	kos
Koszyce-3_1	Koszyce-3_4	0.998	0.002	0	0.001	494745	50perc	kos
Koszyce-3_1	Koszyce-3_7	0.997	0.003	0	0.001	429809	50perc	kos
Koszyce-3_1	Koszyce-3_6	0.998	0.002	0	0.001	279077	50perc	kos
Koszyce-3_1	Koszyce-3_9	0.998	0.002	0	0.001	455360	50perc	kos
Koszyce-3_1	Koszyce-3_8	0.996	0.004	0	0.002	491756	50perc	kos
Koszyce-3_1	Koszyce-3_10	0.998	0.002	0	0.001	458124	50perc	kos
Koszyce-3_1	Koszyce-3_11	0.998	0.002	0	0.001	258956	50perc	kos
Koszyce-3_1	Koszyce-3_3	0.994	0.006	0	0.003	307208	50perc	kos
Koszyce-3_1	Koszyce-3_15	0.998	0.002	0	0.001	486997	50perc	kos
Koszyce-3_1	Koszyce-3_13	0.998	0.002	0	0.001	466852	50perc	kos
Koszyce-3_1	Koszyce-3_12	0.997	0.003	0	0.002	528437	50perc	kos
Koszyce-3_1	Koszyce-3_14	0.998	0.002	0	0.001	489682	50perc	kos
Koszyce-3_2	Koszyce-3_7	0.998	0.002	0	0.001	367164	50perc	kos
Koszyce-3_2	Koszyce-3_4	0.998	0.002	0	0.001	421749	50perc	kos
Koszyce-3_2	Koszyce-3_8	0.998	0.002	0	0.001	419530	50perc	kos
Koszyce-3_2	Koszyce-3_6	0.998	0.002	0	0.001	238719	50perc	kos
Koszyce-3_2	Koszyce-3_3	0.997	0.003	0	0.002	262026	50perc	kos
Koszyce-3_2	Koszyce-3_5	0.997	0.003	0	0.001	460277	50perc	kos
Koszyce-3_2	Koszyce-3_9	0.998	0.002	0	0.001	388457	50perc	kos
Koszyce-3_2	Koszyce-3_12	0.998	0.002	0	0.001	450434	50perc	kos
Koszyce-3_2	Koszyce-3_10	0.585	0.395	0.02	0.218	390880	50perc	kos
Koszyce-3_2	Koszyce-3_14	0.998	0.002	0	0.001	417499	50perc	kos
Koszyce-3_2	Koszyce-3_13	0.998	0.002	0	0.001	397852	50perc	kos
Koszyce-3_3	Koszyce-3_5	0.998	0.002	0	0.001	343641	50perc	kos
Koszyce-3_2	Koszyce-3_15	0.997	0.003	0	0.001	415289	50perc	kos
Koszyce-3_3	Koszyce-3_4	0.997	0.003	0	0.001	315132	50perc	kos
Koszyce-3_2	Koszyce-3_11	0.994	0.006	0	0.003	221373	50perc	kos
Koszyce-3_3	Koszyce-3_6	0.997	0.003	0	0.001	178923	50perc	kos
Koszyce-3_3	Koszyce-3_7	0.997	0.003	0	0.002	274271	50perc	kos
Koszyce-3_3	Koszyce-3_10	0.998	0.002	0	0.001	291946	50perc	kos
Koszyce-3_3	Koszyce-3_8	0.995	0.005	0	0.002	313237	50perc	kos
Koszyce-3_3	Koszyce-3_11	0.997	0.003	0	0.001	167449	50perc	kos
Koszyce-3_3	Koszyce-3_9	0.997	0.003	0	0.001	290336	50perc	kos
Koszyce-3_3	Koszyce-3_14	0.998	0.002	0	0.001	312006	50perc	kos
Koszyce-3_3	Koszyce-3_13	0.997	0.003	0	0.001	297133	50perc	kos
Koszyce-3_3	Koszyce-3_15	0.998	0.002	0	0.001	310352	50perc	kos
Koszyce-3_4	Koszyce-3_7	0.998	0.002	0	0.001	440834	50perc	kos
Koszyce-3_3	Koszyce-3_12	0.995	0.005	0	0.003	336473	50perc	kos
Koszyce-3_4	Koszyce-3_11	0.998	0	0.002	0.002	265794	50perc	kos
Koszyce-3_4	Koszyce-3_5	0.996	0.004	0	0.002	553761	50perc	kos
Koszyce-3_4	Koszyce-3_8	0.998	0.002	0	0.001	504464	50perc	kos
Koszyce-3_4	Koszyce-3_9	0.997	0.003	0	0.001	467093	50perc	kos
Koszyce-3_4	Koszyce-3_10	0.997	0.003	0	0.002	470257	50perc	kos
Koszyce-3_4	Koszyce-3_13	0.998	0.002	0	0.001	478470	50perc	kos
Koszyce-3_4	Koszyce-3_6	0.698	0.239	0.063	0.183	286403	50perc	kos
Koszyce-3_1	Koszyce-3_2	0.35	0.628	0.023	0.337	411056	50perc	kos
Koszyce-3_5	Koszyce-3_8	0.999	0.001	0	0.001	551118	50perc	kos
Koszyce-3_4	Koszyce-3_14	0.997	0.003	0	0.002	502204	50perc	kos
Koszyce-3_5	Koszyce-3_9	0.997	0.003	0	0.002	510192	50perc	kos
Koszyce-3_5	Koszyce-3_12	0.999	0.001	0	0.001	591971	50perc	kos
Koszyce-3_5	Koszyce-3_7	0.991	0.009	0	0.005	481339	50perc	kos
Koszyce-3_4	Koszyce-3_15	0.996	0.004	0	0.002	499600	50perc	kos
Koszyce-3_5	Koszyce-3_6	0.994	0.006	0	0.003	312225	50perc	kos
Koszyce-3_5	Koszyce-3_13	0.996	0.004	0	0.002	522628	50perc	kos
Koszyce-3_6	Koszyce-3_8	0.998	0.002	0	0.001	284500	50perc	kos
Koszyce-3_6	Koszyce-3_7	0.997	0.003	0	0.001	249740	50perc	kos
Koszyce-3_5	Koszyce-3_11	0.963	0.028	0.009	0.023	289672	50perc	kos
Koszyce-3_6	Koszyce-3_9	0.998	0.002	0	0.001	264026	50perc	kos
Koszyce-3_6	Koszyce-3_10	0.997	0.002	0	0.001	265912	50perc	kos
Koszyce-3_4	Koszyce-3_12	0.334	0.652	0.014	0.34	542061	50perc	kos
Koszyce-3_6	Koszyce-3_11	0.996	0.004	0	0.002	151462	50perc	kos
Koszyce-3_6	Koszyce-3_12	0.444	0.547	0.009	0.283	306160	50perc	kos
Koszyce-3_6	Koszyce-3_13	0.998	0.002	0	0.001	270215	50perc	kos
Koszyce-3_7	Koszyce-3_8	0.998	0.002	0	0.001	438181	50perc	kos
Koszyce-3_7	Koszyce-3_9	0.996	0.004	0	0.002	406323	50perc	kos
Koszyce-3_6	Koszyce-3_14	0.995	0.005	0	0.003	283778	50perc	kos
Koszyce-3_6	Koszyce-3_15	0.995	0.005	0	0.002	282340	50perc	kos
Koszyce-3_7	Koszyce-3_10	0.996	0.004	0	0.002	408893	50perc	kos
Koszyce-3_7	Koszyce-3_12	0.998	0.002	0	0.001	470823	50perc	kos
Koszyce-3_7	Koszyce-3_11	0.995	0.005	0	0.002	231873	50perc	kos
Koszyce-3_8	Koszyce-3_9	0.405	0.578	0.017	0.306	464787	50perc	kos
Koszyce-3_5	Koszyce-3_10	0.86	0.067	0.073	0.106	512932	50perc	kos
Koszyce-3_7	Koszyce-3_14	0.995	0.005	0	0.003	436444	50perc	kos
Koszyce-3_8	Koszyce-3_10	0.998	0.002	0	0.001	467611	50perc	kos
Koszyce-3_7	Koszyce-3_15	0.995	0.005	0	0.002	434478	50perc	kos
Koszyce-3_8	Koszyce-3_12	0.997	0.003	0	0.001	539574	50perc	kos
Koszyce-3_5	Koszyce-3_15	0.729	0.099	0.171	0.221	545423	50perc	kos
Koszyce-3_8	Koszyce-3_11	0.998	0.002	0	0.001	263888	50perc	kos
Koszyce-3_7	Koszyce-3_13	0.983	0.017	0	0.009	416148	50perc	kos
Koszyce-3_8	Koszyce-3_14	0.999	0.001	0	0.001	499850	50perc	kos
Koszyce-3_8	Koszyce-3_15	0.999	0.001	0	0.001	496950	50perc	kos
Koszyce-3_9	Koszyce-3_12	0.998	0.002	0	0.001	499245	50perc	kos
Koszyce-3_5	Koszyce-3_14	0.61	0.379	0.011	0.2	548258	50perc	kos
Koszyce-3_9	Koszyce-3_10	0.997	0.003	0	0.001	432759	50perc	kos
Koszyce-3_9	Koszyce-3_11	0.998	0.002	0	0.001	244736	50perc	kos
Koszyce-3_9	Koszyce-3_14	0.996	0.004	0	0.002	462449	50perc	kos
Koszyce-3_10	Koszyce-3_12	0.998	0.002	0	0.001	502244	50perc	kos
Koszyce-3_9	Koszyce-3_15	0.996	0.004	0	0.002	460048	50perc	kos
Koszyce-3_10	Koszyce-3_13	0.997	0.003	0	0.001	443458	50perc	kos
Koszyce-3_10	Koszyce-3_11	0.777	0.158	0.065	0.144	246457	50perc	kos
Koszyce-3_11	Koszyce-3_13	0.997	0.002	0.001	0.002	250996	50perc	kos
Koszyce-3_10	Koszyce-3_14	0.995	0.005	0	0.003	465197	50perc	kos
Koszyce-3_11	Koszyce-3_12	0.998	0.002	0	0.001	283565	50perc	kos
Koszyce-3_12	Koszyce-3_15	0.998	0.002	0	0.001	534029	50perc	kos
Koszyce-3_12	Koszyce-3_13	0.998	0.002	0	0.001	511343	50perc	kos
Koszyce-3_12	Koszyce-3_14	0.998	0.002	0	0.001	536972	50perc	kos
Koszyce-3_11	Koszyce-3_15	0.909	0.072	0.02	0.055	261864	50perc	kos
Koszyce-3_11	Koszyce-3_14	0.994	0.006	0	0.003	263274	50perc	kos
Koszyce-3_13	Koszyce-3_14	0.996	0.004	0	0.002	473887	50perc	kos
Koszyce-3_8	Koszyce-3_13	0.397	0.588	0.015	0.309	476061	50perc	kos
Koszyce-3_14	Koszyce-3_15	0.838	0.008	0.154	0.158	494734	50perc	kos
Koszyce-3_13	Koszyce-3_15	0.997	0.003	0	0.002	471694	50perc	kos
Koszyce-3_10	Koszyce-3_15	0.881	0.061	0.058	0.088	463244	50perc	kos
Koszyce-3_9	Koszyce-3_13	0.718	0.146	0.136	0.209	441079	50perc	kos
Koszyce-3_1	Koszyce-3_8	0.999	0.001	0	0	10965	5perc	kos
Koszyce-3_1	Koszyce-3_7	0.999	0.001	0	0	8425	5perc	kos
Koszyce-3_1	Koszyce-3_5	0.999	0.001	0	0	14334	5perc	kos
Koszyce-3_1	Koszyce-3_3	0.999	0.001	0	0	4802	5perc	kos
Koszyce-3_1	Koszyce-3_4	0.999	0.001	0	0	10984	5perc	kos
Koszyce-3_1	Koszyce-3_9	0.999	0.001	0	0	9091	5perc	kos
Koszyce-3_1	Koszyce-3_2	0.999	0.001	0	0.001	7160	5perc	kos
Koszyce-3_1	Koszyce-3_12	0.999	0.001	0	0	13465	5perc	kos
Koszyce-3_1	Koszyce-3_6	0.999	0.001	0	0	4273	5perc	kos
Koszyce-3_1	Koszyce-3_10	0.999	0.001	0	0	9145	5perc	kos
Koszyce-3_1	Koszyce-3_11	0.999	0.001	0	0	3751	5perc	kos
Koszyce-3_1	Koszyce-3_15	0.999	0.001	0	0	10458	5perc	kos
Koszyce-3_1	Koszyce-3_13	0.999	0.001	0	0	9701	5perc	kos
Koszyce-3_2	Koszyce-3_4	0.999	0.001	0	0	8050	5perc	kos
Koszyce-3_1	Koszyce-3_14	0.999	0.001	0	0	10909	5perc	kos
Koszyce-3_2	Koszyce-3_3	0.999	0.001	0	0	3506	5perc	kos
Koszyce-3_2	Koszyce-3_6	0.999	0.001	0	0	2952	5perc	kos
Koszyce-3_2	Koszyce-3_7	0.999	0.001	0	0	5960	5perc	kos
Koszyce-3_2	Koszyce-3_5	0.999	0.001	0	0	10176	5perc	kos
Koszyce-3_2	Koszyce-3_8	0.999	0.001	0	0	8008	5perc	kos
Koszyce-3_2	Koszyce-3_9	0.999	0.001	0	0	6612	5perc	kos
Koszyce-3_2	Koszyce-3_12	0.999	0.001	0	0	9766	5perc	kos
Koszyce-3_2	Koszyce-3_10	0.999	0.001	0	0.001	6265	5perc	kos
Koszyce-3_3	Koszyce-3_4	0.999	0.001	0	0	5026	5perc	kos
Koszyce-3_2	Koszyce-3_13	0.999	0.001	0	0	6921	5perc	kos
Koszyce-3_2	Koszyce-3_11	0.999	0.001	0	0	2600	5perc	kos
Koszyce-3_2	Koszyce-3_14	0.999	0.001	0	0	7738	5perc	kos
Koszyce-3_3	Koszyce-3_7	0.999	0.001	0	0	3865	5perc	kos
Koszyce-3_3	Koszyce-3_5	0.999	0.001	0	0	6629	5perc	kos
Koszyce-3_2	Koszyce-3_15	0.999	0.001	0	0	7483	5perc	kos
Koszyce-3_3	Koszyce-3_6	0.999	0.001	0	0	1915	5perc	kos
Koszyce-3_3	Koszyce-3_12	0.999	0.001	0	0	6262	5perc	kos
Koszyce-3_3	Koszyce-3_11	0.999	0.001	0	0	1763	5perc	kos
Koszyce-3_3	Koszyce-3_8	0.999	0.001	0	0	5120	5perc	kos
Koszyce-3_3	Koszyce-3_9	0.999	0.001	0	0	4209	5perc	kos
Koszyce-3_3	Koszyce-3_13	0.999	0.001	0	0	4364	5perc	kos
Koszyce-3_4	Koszyce-3_5	0.999	0.001	0	0	14504	5perc	kos
Koszyce-3_3	Koszyce-3_10	0.999	0.001	0	0	4351	5perc	kos
Koszyce-3_3	Koszyce-3_14	0.999	0.001	0	0	5002	5perc	kos
Koszyce-3_3	Koszyce-3_15	0.999	0.001	0	0	4914	5perc	kos
Koszyce-3_4	Koszyce-3_7	0.999	0.001	0	0	8556	5perc	kos
Koszyce-3_4	Koszyce-3_8	0.999	0.001	0	0	11637	5perc	kos
Koszyce-3_4	Koszyce-3_9	0.999	0.001	0	0	9410	5perc	kos
Koszyce-3_4	Koszyce-3_10	0.999	0.001	0	0	9419	5perc	kos
Koszyce-3_4	Koszyce-3_11	0.999	0.001	0	0	3843	5perc	kos
Koszyce-3_4	Koszyce-3_6	0.999	0.001	0	0.001	4288	5perc	kos
Koszyce-3_4	Koszyce-3_13	0.999	0.001	0	0	9930	5perc	kos
Koszyce-3_4	Koszyce-3_14	0.999	0.001	0	0	11157	5perc	kos
Koszyce-3_4	Koszyce-3_15	0.999	0.001	0	0	10716	5perc	kos
Koszyce-3_5	Koszyce-3_7	0.999	0.001	0	0	11078	5perc	kos
Koszyce-3_5	Koszyce-3_8	0.999	0.001	0	0	14981	5perc	kos
Koszyce-3_5	Koszyce-3_6	0.999	0.001	0	0	5506	5perc	kos
Koszyce-3_5	Koszyce-3_9	0.999	0.001	0	0	12196	5perc	kos
Koszyce-3_4	Koszyce-3_12	0.999	0.001	0	0.001	13413	5perc	kos
Koszyce-3_5	Koszyce-3_10	0.999	0.001	0	0	11963	5perc	kos
Koszyce-3_5	Koszyce-3_12	0.999	0.001	0	0	18332	5perc	kos
Koszyce-3_5	Koszyce-3_11	0.999	0.001	0	0	4928	5perc	kos
Koszyce-3_6	Koszyce-3_8	0.999	0.001	0	0	4372	5perc	kos
Koszyce-3_5	Koszyce-3_13	0.999	0.001	0	0	12619	5perc	kos
Koszyce-3_6	Koszyce-3_9	0.999	0.001	0	0	3646	5perc	kos
Koszyce-3_6	Koszyce-3_7	0.999	0.001	0	0	3223	5perc	kos
Koszyce-3_5	Koszyce-3_14	0.999	0.001	0	0.001	13818	5perc	kos
Koszyce-3_6	Koszyce-3_10	0.999	0.001	0	0	3650	5perc	kos
Koszyce-3_6	Koszyce-3_11	0.999	0.001	0	0	1410	5perc	kos
Koszyce-3_5	Koszyce-3_15	0.999	0.001	0	0.001	13661	5perc	kos
Koszyce-3_6	Koszyce-3_13	0.999	0.001	0	0	3830	5perc	kos
Koszyce-3_6	Koszyce-3_12	0.999	0.001	0	0.001	5206	5perc	kos
Koszyce-3_7	Koszyce-3_8	0.999	0.001	0	0	8967	5perc	kos
Koszyce-3_6	Koszyce-3_14	0.999	0.001	0	0	4224	5perc	kos
Koszyce-3_7	Koszyce-3_9	0.999	0.001	0	0	6988	5perc	kos
Koszyce-3_7	Koszyce-3_12	0.999	0.001	0	0	10606	5perc	kos
Koszyce-3_6	Koszyce-3_15	0.999	0.001	0	0	4144	5perc	kos
Koszyce-3_7	Koszyce-3_10	0.999	0.001	0	0	7124	5perc	kos
Koszyce-3_7	Koszyce-3_11	0.999	0.001	0	0	2967	5perc	kos
Koszyce-3_7	Koszyce-3_13	0.999	0.001	0	0	7495	5perc	kos
Koszyce-3_7	Koszyce-3_14	0.999	0.001	0	0	8194	5perc	kos
Koszyce-3_7	Koszyce-3_15	0.999	0.001	0	0	8182	5perc	kos
Koszyce-3_8	Koszyce-3_10	0.999	0.001	0	0	9793	5perc	kos
Koszyce-3_8	Koszyce-3_15	0.999	0.001	0	0	11068	5perc	kos
Koszyce-3_8	Koszyce-3_12	0.999	0.001	0	0	14179	5perc	kos
Koszyce-3_8	Koszyce-3_13	0.999	0.001	0	0.001	9666	5perc	kos
Koszyce-3_8	Koszyce-3_11	0.999	0.001	0	0	3999	5perc	kos
Koszyce-3_8	Koszyce-3_14	0.999	0.001	0	0	11633	5perc	kos
Koszyce-3_9	Koszyce-3_10	0.999	0.001	0	0	7852	5perc	kos
Koszyce-3_9	Koszyce-3_12	0.999	0.001	0	0	11585	5perc	kos
Koszyce-3_9	Koszyce-3_11	0.999	0.001	0	0	3197	5perc	kos
Koszyce-3_8	Koszyce-3_9	0.999	0.001	0	0.001	9242	5perc	kos
Koszyce-3_9	Koszyce-3_15	0.999	0.001	0	0	8978	5perc	kos
Koszyce-3_9	Koszyce-3_13	0.999	0.001	0	0.001	7791	5perc	kos
Koszyce-3_10	Koszyce-3_15	0.999	0.001	0	0	8815	5perc	kos
Koszyce-3_9	Koszyce-3_14	0.999	0.001	0	0	9169	5perc	kos
Koszyce-3_10	Koszyce-3_12	0.999	0.001	0	0	11819	5perc	kos
Koszyce-3_10	Koszyce-3_14	0.999	0.001	0	0	9259	5perc	kos
Koszyce-3_10	Koszyce-3_11	0.999	0.001	0	0.001	3162	5perc	kos
Koszyce-3_10	Koszyce-3_13	0.999	0.001	0	0	8357	5perc	kos
Koszyce-3_11	Koszyce-3_12	0.999	0.001	0	0	4943	5perc	kos
Koszyce-3_12	Koszyce-3_13	0.999	0.001	0	0	12344	5perc	kos
Koszyce-3_11	Koszyce-3_13	0.999	0.001	0	0	3441	5perc	kos
Koszyce-3_12	Koszyce-3_14	0.999	0.001	0	0	14084	5perc	kos
Koszyce-3_11	Koszyce-3_14	0.999	0.001	0	0	3759	5perc	kos
Koszyce-3_11	Koszyce-3_15	0.999	0.001	0	0	3618	5perc	kos
Koszyce-3_13	Koszyce-3_14	0.999	0.001	0	0	9813	5perc	kos
Koszyce-3_13	Koszyce-3_15	0.999	0.001	0	0	9344	5perc	kos
Koszyce-3_12	Koszyce-3_15	0.999	0.001	0	0	13301	5perc	kos
Koszyce-3_14	Koszyce-3_15	0.999	0.001	0	0.001	10244	5perc	kos
Koszyce-3_1	Koszyce-3_9	0.998	0.002	0	0.001	738218	Raw	kos
Koszyce-3_1	Koszyce-3_5	0.999	0.001	0	0.001	778272	Raw	kos
Koszyce-3_1	Koszyce-3_4	0.998	0.002	0	0.001	759645	Raw	kos
Koszyce-3_1	Koszyce-3_6	0.998	0.002	0	0.001	555106	Raw	kos
Koszyce-3_1	Koszyce-3_7	0.997	0.003	0	0.002	717763	Raw	kos
Koszyce-3_1	Koszyce-3_8	0.992	0.008	0	0.004	758719	Raw	kos
Koszyce-3_1	Koszyce-3_11	0.998	0.002	0	0.001	525444	Raw	kos
Koszyce-3_1	Koszyce-3_10	0.998	0.002	0	0.001	739547	Raw	kos
Koszyce-3_1	Koszyce-3_3	0.98	0.019	0	0.01	590170	Raw	kos
Koszyce-3_1	Koszyce-3_15	0.998	0.002	0	0.001	756216	Raw	kos
Koszyce-3_1	Koszyce-3_2	0.195	0.797	0.007	0.406	703219	Raw	kos
Koszyce-3_1	Koszyce-3_14	0.998	0.002	0	0.001	757031	Raw	kos
Koszyce-3_1	Koszyce-3_12	0.993	0.006	0	0.004	774236	Raw	kos
Koszyce-3_1	Koszyce-3_13	0.998	0.002	0	0.001	745585	Raw	kos
Koszyce-3_2	Koszyce-3_4	0.998	0.002	0	0.001	708618	Raw	kos
Koszyce-3_2	Koszyce-3_3	0.996	0.004	0	0.002	551430	Raw	kos
Koszyce-3_2	Koszyce-3_9	0.998	0.002	0	0.001	688802	Raw	kos
Koszyce-3_2	Koszyce-3_6	0.998	0.002	0	0.001	519065	Raw	kos
Koszyce-3_2	Koszyce-3_8	0.998	0.002	0	0.001	707746	Raw	kos
Koszyce-3_2	Koszyce-3_5	0.996	0.004	0	0.002	725711	Raw	kos
Koszyce-3_2	Koszyce-3_7	0.997	0.003	0	0.001	670029	Raw	kos
Koszyce-3_2	Koszyce-3_12	0.998	0.002	0	0.001	721869	Raw	kos
Koszyce-3_2	Koszyce-3_13	0.998	0.002	0	0.001	695407	Raw	kos
Koszyce-3_2	Koszyce-3_14	0.997	0.003	0	0.001	706095	Raw	kos
Koszyce-3_3	Koszyce-3_5	0.998	0.002	0	0.001	608768	Raw	kos
Koszyce-3_3	Koszyce-3_6	0.997	0.003	0	0.002	437243	Raw	kos
Koszyce-3_3	Koszyce-3_4	0.997	0.003	0	0.002	594882	Raw	kos
Koszyce-3_2	Koszyce-3_15	0.997	0.003	0	0.002	705450	Raw	kos
Koszyce-3_3	Koszyce-3_8	0.994	0.002	0.004	0.005	593830	Raw	kos
Koszyce-3_2	Koszyce-3_11	0.99	0.01	0	0.005	491506	Raw	kos
Koszyce-3_3	Koszyce-3_10	0.997	0.002	0	0.001	579304	Raw	kos
Koszyce-3_3	Koszyce-3_9	0.998	0.002	0.001	0.002	578371	Raw	kos
Koszyce-3_3	Koszyce-3_7	0.996	0.004	0	0.002	562818	Raw	kos
Koszyce-3_3	Koszyce-3_14	0.998	0.002	0	0.001	592657	Raw	kos
Koszyce-3_3	Koszyce-3_13	0.997	0.003	0	0.001	583950	Raw	kos
Koszyce-3_3	Koszyce-3_11	0.997	0.003	0	0.002	415510	Raw	kos
Koszyce-3_4	Koszyce-3_7	0.998	0.002	0	0.001	723275	Raw	kos
Koszyce-3_3	Koszyce-3_15	0.998	0.002	0	0.001	592328	Raw	kos
Koszyce-3_4	Koszyce-3_5	0.993	0.006	0.001	0.004	784408	Raw	kos
Koszyce-3_3	Koszyce-3_12	0.987	0.012	0.001	0.007	605696	Raw	kos
Koszyce-3_4	Koszyce-3_8	0.998	0.002	0	0.001	764807	Raw	kos
Koszyce-3_2	Koszyce-3_10	0.422	0.57	0.008	0.293	690250	Raw	kos
Koszyce-3_4	Koszyce-3_13	0.998	0.002	0	0.001	751417	Raw	kos
Koszyce-3_4	Koszyce-3_11	0.994	0.006	0	0.003	529774	Raw	kos
Koszyce-3_4	Koszyce-3_9	0.997	0.003	0	0.002	743975	Raw	kos
Koszyce-3_4	Koszyce-3_10	0.996	0.004	0	0.002	745509	Raw	kos
Koszyce-3_5	Koszyce-3_8	0.999	0.001	0	0.001	783457	Raw	kos
Koszyce-3_4	Koszyce-3_14	0.995	0.005	0	0.003	762963	Raw	kos
Koszyce-3_4	Koszyce-3_15	0.995	0.005	0	0.003	762237	Raw	kos
Koszyce-3_5	Koszyce-3_6	0.987	0.013	0	0.006	572537	Raw	kos
Koszyce-3_5	Koszyce-3_7	0.944	0.053	0.004	0.03	740853	Raw	kos
Koszyce-3_5	Koszyce-3_12	0.999	0.001	0	0.001	799597	Raw	kos
Koszyce-3_4	Koszyce-3_12	0.178	0.818	0.004	0.413	780329	Raw	kos
Koszyce-3_5	Koszyce-3_9	0.995	0.005	0	0.002	762142	Raw	kos
Koszyce-3_5	Koszyce-3_13	0.992	0.005	0.003	0.005	769772	Raw	kos
Koszyce-3_6	Koszyce-3_8	0.998	0.002	0	0.001	558668	Raw	kos
Koszyce-3_6	Koszyce-3_7	0.997	0.003	0	0.001	529905	Raw	kos
Koszyce-3_5	Koszyce-3_14	0.421	0.577	0.002	0.291	781686	Raw	kos
Koszyce-3_6	Koszyce-3_9	0.997	0.003	0	0.001	544089	Raw	kos
Koszyce-3_4	Koszyce-3_6	0.62	0.255	0.125	0.253	559605	Raw	kos
Koszyce-3_6	Koszyce-3_13	0.998	0.002	0	0.001	549292	Raw	kos
Koszyce-3_6	Koszyce-3_10	0.997	0.003	0	0.001	545360	Raw	kos
Koszyce-3_5	Koszyce-3_15	0.624	0.167	0.21	0.293	780842	Raw	kos
Koszyce-3_6	Koszyce-3_11	0.995	0.005	0	0.003	390291	Raw	kos
Koszyce-3_5	Koszyce-3_10	0.773	0.107	0.12	0.174	763655	Raw	kos
Koszyce-3_7	Koszyce-3_8	0.998	0.002	0	0.001	722398	Raw	kos
Koszyce-3_5	Koszyce-3_11	0.893	0.049	0.058	0.082	541940	Raw	kos
Koszyce-3_7	Koszyce-3_10	0.995	0.005	0	0.003	704414	Raw	kos
Koszyce-3_7	Koszyce-3_12	0.998	0.002	0	0.001	736962	Raw	kos
Koszyce-3_7	Koszyce-3_9	0.994	0.006	0	0.003	703161	Raw	kos
Koszyce-3_6	Koszyce-3_15	0.993	0.007	0	0.004	557063	Raw	kos
Koszyce-3_6	Koszyce-3_14	0.991	0.009	0	0.005	557749	Raw	kos
Koszyce-3_7	Koszyce-3_11	0.993	0.007	0	0.003	501657	Raw	kos
Koszyce-3_8	Koszyce-3_10	0.999	0.001	0	0.001	744623	Raw	kos
Koszyce-3_7	Koszyce-3_14	0.986	0.014	0	0.007	720958	Raw	kos
Koszyce-3_8	Koszyce-3_11	0.998	0.002	0	0.001	529044	Raw	kos
Koszyce-3_7	Koszyce-3_13	0.91	0.08	0.011	0.051	710084	Raw	kos
Koszyce-3_8	Koszyce-3_12	0.995	0.004	0.001	0.003	779433	Raw	kos
Koszyce-3_8	Koszyce-3_14	0.999	0.001	0	0.001	762131	Raw	kos
Koszyce-3_7	Koszyce-3_15	0.992	0.008	0	0.004	720231	Raw	kos
Koszyce-3_8	Koszyce-3_15	0.999	0.001	0	0.001	761239	Raw	kos
Koszyce-3_9	Koszyce-3_12	0.998	0.002	0	0.001	758250	Raw	kos
Koszyce-3_9	Koszyce-3_10	0.997	0.003	0	0.001	724435	Raw	kos
Koszyce-3_9	Koszyce-3_11	0.997	0.003	0	0.001	514997	Raw	kos
Koszyce-3_6	Koszyce-3_12	0.315	0.677	0.008	0.347	569892	Raw	kos
Koszyce-3_8	Koszyce-3_9	0.243	0.754	0.003	0.38	743163	Raw	kos
Koszyce-3_10	Koszyce-3_12	0.998	0.002	0	0.001	759702	Raw	kos
Koszyce-3_9	Koszyce-3_14	0.993	0.007	0.001	0.004	741401	Raw	kos
Koszyce-3_8	Koszyce-3_13	0.23	0.767	0.003	0.387	750503	Raw	kos
Koszyce-3_11	Koszyce-3_12	0.998	0.002	0	0.001	539200	Raw	kos
Koszyce-3_9	Koszyce-3_15	0.995	0.005	0	0.003	740609	Raw	kos
Koszyce-3_10	Koszyce-3_13	0.997	0.003	0	0.001	731530	Raw	kos
Koszyce-3_10	Koszyce-3_14	0.986	0.013	0.001	0.007	742860	Raw	kos
Koszyce-3_11	Koszyce-3_13	0.996	0.004	0	0.002	520308	Raw	kos
Koszyce-3_12	Koszyce-3_13	0.998	0.002	0	0.001	765723	Raw	kos
Koszyce-3_12	Koszyce-3_14	0.998	0.002	0	0.001	777642	Raw	kos
Koszyce-3_12	Koszyce-3_15	0.999	0.001	0	0.001	776788	Raw	kos
Koszyce-3_11	Koszyce-3_15	0.824	0.106	0.07	0.123	527558	Raw	kos
Koszyce-3_9	Koszyce-3_13	0.6	0.217	0.183	0.292	730291	Raw	kos
Koszyce-3_11	Koszyce-3_14	0.987	0.013	0	0.006	527876	Raw	kos
Koszyce-3_13	Koszyce-3_15	0.995	0.004	0	0.002	747984	Raw	kos
Koszyce-3_10	Koszyce-3_15	0.811	0.055	0.134	0.161	742212	Raw	kos
Koszyce-3_13	Koszyce-3_14	0.994	0.006	0	0.003	748825	Raw	kos
Koszyce-3_14	Koszyce-3_15	0.442	0.555	0.003	0.281	759648	Raw	kos
Koszyce-3_10	Koszyce-3_11	0.698	0.187	0.115	0.208	516297	Raw	kos
VK480	VK484	0.999	0.001	0	0.001	7888	10perc	vik
VK480	VK483	0.999	0.001	0	0.001	11109	10perc	vik
VK480	VK481	0.999	0.001	0	0.001	9099	10perc	vik
VK480	VK485	0.999	0.001	0	0.001	4751	10perc	vik
VK480	VK482	0.999	0.001	0	0.001	7210	10perc	vik
VK480	VK488	0.999	0.001	0	0.001	6163	10perc	vik
VK480	VK487	0.999	0.001	0	0.001	11949	10perc	vik
VK480	VK486	0.999	0.001	0	0.001	11206	10perc	vik
VK480	VK489	0.999	0.001	0	0.001	10210	10perc	vik
VK480	VK490	0.999	0.001	0	0.001	6172	10perc	vik
VK480	VK491	0.999	0.001	0	0.001	9309	10perc	vik
VK480	VK494	0.998	0.002	0	0.001	1152	10perc	vik
VK480	VK493	0.999	0.001	0	0.001	11679	10perc	vik
VK480	VK492	0.999	0.001	0	0.001	6687	10perc	vik
VK480	VK496	0.999	0.001	0	0.001	12177	10perc	vik
VK480	VK495	0.999	0.001	0	0.001	7546	10perc	vik
VK480	VK497	0.999	0.001	0	0.001	9188	10perc	vik
VK480	VK498	0.999	0.001	0	0.001	8082	10perc	vik
VK480	VK506	0.999	0.001	0	0.001	7892	10perc	vik
VK480	VK505	0.999	0.001	0	0.001	7183	10perc	vik
VK480	VK508	0.999	0.001	0	0.001	10960	10perc	vik
VK480	VK504	0.998	0.002	0	0.001	5654	10perc	vik
VK480	VK507	0.999	0.001	0	0.001	5608	10perc	vik
VK480	VK510	0.999	0.001	0	0.001	9675	10perc	vik
VK480	VK509	0.999	0.001	0	0.001	8755	10perc	vik
VK480	VK511	0.999	0.001	0	0.001	10825	10perc	vik
VK480	VK512	0.999	0.001	0	0.001	11406	10perc	vik
VK481	VK482	0.999	0.001	0	0.001	11215	10perc	vik
VK481	VK483	0.999	0.001	0	0.001	17482	10perc	vik
VK481	VK484	0.999	0.001	0	0.001	12449	10perc	vik
VK481	VK485	0.999	0.001	0	0.001	7386	10perc	vik
VK481	VK486	0.999	0.001	0	0.001	17419	10perc	vik
VK481	VK490	0.999	0.001	0	0.001	9721	10perc	vik
VK481	VK488	0.999	0.001	0	0.001	9750	10perc	vik
VK481	VK487	0.999	0.001	0	0.001	18746	10perc	vik
VK481	VK489	0.999	0.001	0	0.001	16388	10perc	vik
VK481	VK491	0.999	0.001	0	0.001	14548	10perc	vik
VK481	VK495	0.999	0.001	0	0.001	11974	10perc	vik
VK481	VK492	0.999	0.001	0	0.001	10544	10perc	vik
VK481	VK493	0.999	0.001	0	0.001	18326	10perc	vik
VK481	VK494	0.998	0.002	0	0.001	1746	10perc	vik
VK481	VK496	0.999	0.001	0	0.001	19197	10perc	vik
VK481	VK497	0.999	0.001	0	0.001	14354	10perc	vik
VK481	VK498	0.999	0.001	0	0.001	12579	10perc	vik
VK481	VK505	0.999	0.001	0	0.001	11371	10perc	vik
VK481	VK504	0.999	0.001	0	0.001	8827	10perc	vik
VK481	VK508	0.999	0.001	0	0.001	17319	10perc	vik
VK481	VK507	0.999	0.001	0	0.001	8709	10perc	vik
VK481	VK506	0.999	0.001	0	0.001	12707	10perc	vik
VK481	VK509	0.999	0.001	0	0.001	13473	10perc	vik
VK481	VK510	0.999	0.001	0	0.001	15433	10perc	vik
VK481	VK512	0.999	0.001	0	0.001	18017	10perc	vik
VK481	VK511	0.999	0.001	0	0.001	17173	10perc	vik
VK482	VK484	0.999	0.001	0	0.001	9565	10perc	vik
VK482	VK483	0.999	0.001	0	0.001	13673	10perc	vik
VK482	VK485	0.999	0.001	0	0.001	5752	10perc	vik
VK482	VK487	0.999	0.001	0	0.001	14493	10perc	vik
VK482	VK486	0.999	0.001	0	0.001	13817	10perc	vik
VK482	VK490	0.999	0.001	0	0.001	7573	10perc	vik
VK482	VK488	0.999	0.001	0	0.001	7489	10perc	vik
VK482	VK489	0.999	0.001	0	0.001	12556	10perc	vik
VK482	VK491	0.999	0.001	0	0.001	11416	10perc	vik
VK482	VK492	0.999	0.001	0	0.001	8272	10perc	vik
VK482	VK493	0.999	0.001	0	0.001	14145	10perc	vik
VK482	VK494	0.999	0.001	0	0.001	1323	10perc	vik
VK482	VK496	0.999	0.001	0	0.001	15004	10perc	vik
VK482	VK495	0.999	0.001	0	0.001	9180	10perc	vik
VK482	VK504	0.999	0.001	0	0.001	6800	10perc	vik
VK482	VK498	0.999	0.001	0	0.001	9849	10perc	vik
VK482	VK497	0.999	0.001	0	0.001	11324	10perc	vik
VK482	VK505	0.999	0.001	0	0.001	8787	10perc	vik
VK482	VK506	0.999	0.001	0	0.001	9912	10perc	vik
VK482	VK507	0.999	0.001	0	0.001	6673	10perc	vik
VK482	VK509	0.999	0.001	0	0.001	10527	10perc	vik
VK482	VK508	0.999	0.001	0	0.001	13451	10perc	vik
VK482	VK510	0.999	0.001	0	0.001	11899	10perc	vik
VK483	VK484	0.999	0.001	0	0.001	15256	10perc	vik
VK482	VK511	0.999	0.001	0	0.001	13168	10perc	vik
VK482	VK512	0.999	0.001	0	0.001	14035	10perc	vik
VK483	VK486	0.999	0.001	0	0.001	21325	10perc	vik
VK483	VK487	0.999	0.001	0	0.001	22929	10perc	vik
VK483	VK485	0.991	0.009	0	0.004	8918	10perc	vik
VK483	VK488	0.999	0.001	0	0.001	11798	10perc	vik
VK483	VK491	0.999	0.001	0	0.001	17671	10perc	vik
VK483	VK489	0.999	0.001	0	0.001	20050	10perc	vik
VK483	VK492	0.999	0.001	0	0.001	12852	10perc	vik
VK483	VK493	0.999	0.001	0	0.001	22000	10perc	vik
VK483	VK494	0.999	0.001	0	0.001	2158	10perc	vik
VK483	VK496	0.999	0.001	0	0.001	23569	10perc	vik
VK483	VK495	0.999	0.001	0	0.001	14181	10perc	vik
VK483	VK498	0.999	0.001	0	0.001	15481	10perc	vik
VK483	VK490	0.992	0.008	0	0.004	11637	10perc	vik
VK483	VK505	0.999	0.001	0	0.001	13684	10perc	vik
VK483	VK504	0.999	0.001	0	0.001	10516	10perc	vik
VK483	VK506	0.999	0.001	0	0.001	15434	10perc	vik
VK483	VK507	0.999	0.001	0	0.001	10704	10perc	vik
VK483	VK508	0.999	0.001	0	0.001	20994	10perc	vik
VK483	VK510	0.999	0.001	0	0.001	18770	10perc	vik
VK483	VK509	0.999	0.001	0	0.001	16633	10perc	vik
VK483	VK512	0.999	0.001	0	0.001	21715	10perc	vik
VK483	VK511	0.999	0.001	0	0.001	21081	10perc	vik
VK483	VK497	0.963	0.033	0.004	0.02	17358	10perc	vik
VK484	VK486	0.999	0	0.001	0.001	15190	10perc	vik
VK484	VK485	0.999	0.001	0	0.001	6547	10perc	vik
VK484	VK489	0.999	0.001	0	0.001	13893	10perc	vik
VK484	VK487	0.999	0.001	0	0.001	16228	10perc	vik
VK484	VK488	0.999	0.001	0	0.001	8281	10perc	vik
VK484	VK491	0.999	0.001	0	0.001	12491	10perc	vik
VK484	VK490	0.999	0.001	0	0.001	8391	10perc	vik
VK484	VK494	0.999	0.001	0	0.001	1531	10perc	vik
VK484	VK492	0.999	0.001	0	0.001	9064	10perc	vik
VK484	VK493	0.999	0.001	0	0.001	15659	10perc	vik
VK484	VK495	0.999	0.001	0	0.001	10347	10perc	vik
VK484	VK496	0.999	0.001	0	0.001	16713	10perc	vik
VK484	VK497	0.999	0.001	0	0.001	12430	10perc	vik
VK484	VK498	0.999	0.001	0	0.001	10853	10perc	vik
VK484	VK505	0.999	0.001	0	0.001	9812	10perc	vik
VK484	VK504	0.999	0.001	0	0.001	7469	10perc	vik
VK484	VK506	0.999	0.001	0	0.001	10909	10perc	vik
VK484	VK508	0.999	0.001	0	0.001	14773	10perc	vik
VK484	VK507	0.999	0.001	0	0.001	7693	10perc	vik
VK484	VK511	0.999	0.001	0	0.001	14772	10perc	vik
VK484	VK509	0.999	0.001	0	0.001	11773	10perc	vik
VK484	VK512	0.999	0.001	0	0.001	15304	10perc	vik
VK484	VK510	0.999	0.001	0	0.001	13278	10perc	vik
VK485	VK486	0.999	0.001	0	0.001	9064	10perc	vik
VK485	VK487	0.999	0.001	0	0.001	9690	10perc	vik
VK485	VK489	0.999	0.001	0	0.001	8360	10perc	vik
VK485	VK488	0.999	0.001	0	0.001	4881	10perc	vik
VK485	VK490	0.994	0.006	0	0.003	4990	10perc	vik
VK485	VK491	0.999	0.001	0	0.001	7591	10perc	vik
VK485	VK492	0.999	0.001	0	0.001	5600	10perc	vik
VK485	VK493	0.999	0.001	0	0.001	9528	10perc	vik
VK485	VK494	0.998	0.002	0	0.001	864	10perc	vik
VK485	VK495	0.999	0.001	0	0.001	6185	10perc	vik
VK485	VK496	0.999	0.001	0	0.001	10059	10perc	vik
VK485	VK498	0.999	0.001	0	0.001	6486	10perc	vik
VK485	VK506	0.999	0.001	0	0.001	6434	10perc	vik
VK485	VK504	0.999	0.001	0	0.001	4521	10perc	vik
VK485	VK505	0.999	0.001	0	0.001	5865	10perc	vik
VK485	VK507	0.999	0.001	0	0.001	4523	10perc	vik
VK485	VK508	0.999	0.001	0	0.001	8840	10perc	vik
VK485	VK497	0.995	0.005	0	0.002	7300	10perc	vik
VK485	VK510	0.999	0.001	0	0.001	7915	10perc	vik
VK485	VK509	0.999	0.001	0	0.001	6903	10perc	vik
VK486	VK487	0.999	0.001	0	0.001	22921	10perc	vik
VK485	VK511	0.999	0.001	0	0.001	8878	10perc	vik
VK485	VK512	0.999	0.001	0	0.001	9206	10perc	vik
VK486	VK489	0.999	0.001	0	0.001	19871	10perc	vik
VK486	VK488	0.999	0.001	0	0.001	11737	10perc	vik
VK486	VK492	0.999	0.001	0	0.001	13023	10perc	vik
VK486	VK490	0.999	0.001	0	0.001	11896	10perc	vik
VK486	VK491	0.999	0.001	0	0.001	17732	10perc	vik
VK486	VK494	0.999	0.001	0	0.001	2203	10perc	vik
VK486	VK493	0.999	0.001	0	0.001	22224	10perc	vik
VK486	VK497	0.999	0.001	0	0.001	17697	10perc	vik
VK486	VK495	0.999	0.001	0	0.001	14589	10perc	vik
VK486	VK496	0.999	0.001	0	0.001	23663	10perc	vik
VK486	VK504	0.999	0.001	0	0.001	10774	10perc	vik
VK486	VK498	0.999	0.001	0	0.001	15470	10perc	vik
VK486	VK505	0.999	0.001	0	0.001	13942	10perc	vik
VK486	VK507	0.999	0.001	0	0.001	10675	10perc	vik
VK486	VK506	0.999	0.001	0	0.001	15413	10perc	vik
VK486	VK508	0.999	0.001	0	0.001	21008	10perc	vik
VK486	VK510	0.999	0.001	0	0.001	18802	10perc	vik
VK486	VK509	0.999	0.001	0	0.001	16765	10perc	vik
VK487	VK488	0.999	0.001	0	0.001	12596	10perc	vik
VK486	VK512	0.999	0.001	0	0.001	22151	10perc	vik
VK486	VK511	0.999	0.001	0	0.001	21026	10perc	vik
VK487	VK489	0.999	0.001	0	0.001	21214	10perc	vik
VK487	VK490	0.999	0.001	0	0.001	12691	10perc	vik
VK487	VK491	0.999	0.001	0	0.001	18856	10perc	vik
VK487	VK492	0.999	0.001	0	0.001	13731	10perc	vik
VK487	VK493	0.999	0.001	0	0.001	23739	10perc	vik
VK487	VK494	0.999	0.001	0	0.001	2344	10perc	vik
VK487	VK498	0.999	0.001	0	0.001	16314	10perc	vik
VK487	VK495	0.999	0.001	0	0.001	15429	10perc	vik
VK487	VK497	0.999	0.001	0	0.001	19105	10perc	vik
VK487	VK496	0.999	0.001	0	0.001	25052	10perc	vik
VK487	VK504	0.999	0.001	0	0.001	11626	10perc	vik
VK487	VK505	0.999	0.001	0	0.001	14668	10perc	vik
VK487	VK506	0.999	0.001	0	0.001	16256	10perc	vik
VK487	VK507	0.999	0.001	0	0.001	11317	10perc	vik
VK487	VK508	0.999	0.001	0	0.001	22306	10perc	vik
VK487	VK510	0.999	0.001	0	0.001	19939	10perc	vik
VK487	VK512	0.999	0.001	0	0.001	23471	10perc	vik
VK487	VK511	0.999	0.001	0	0.001	21890	10perc	vik
VK487	VK509	0.999	0.001	0	0.001	17687	10perc	vik
VK488	VK490	0.999	0.001	0	0.001	6505	10perc	vik
VK488	VK493	0.999	0.001	0	0.001	12043	10perc	vik
VK488	VK491	0.999	0.001	0	0.001	9943	10perc	vik
VK488	VK489	0.999	0.001	0	0.001	11041	10perc	vik
VK488	VK492	0.999	0.001	0	0.001	7102	10perc	vik
VK488	VK494	0.999	0.001	0	0.001	1181	10perc	vik
VK488	VK496	0.999	0.001	0	0.001	12923	10perc	vik
VK488	VK495	0.998	0.001	0	0.001	7968	10perc	vik
VK488	VK497	0.999	0.001	0	0.001	9714	10perc	vik
VK488	VK498	0.998	0.002	0	0.001	8521	10perc	vik
VK488	VK504	0.999	0.001	0	0.001	5794	10perc	vik
VK488	VK505	0.999	0.001	0	0.001	7549	10perc	vik
VK488	VK507	0.998	0.002	0	0.001	5877	10perc	vik
VK488	VK506	0.999	0.001	0	0.001	8589	10perc	vik
VK488	VK510	0.999	0.001	0	0.001	10327	10perc	vik
VK488	VK509	0.999	0.001	0	0.001	9008	10perc	vik
VK488	VK511	0.999	0.001	0	0.001	11463	10perc	vik
VK488	VK508	0.999	0.001	0	0.001	11574	10perc	vik
VK488	VK512	0.999	0.001	0	0.001	12024	10perc	vik
VK489	VK490	0.999	0.001	0	0.001	10784	10perc	vik
VK489	VK493	0.999	0.001	0	0.001	20706	10perc	vik
VK489	VK491	0.999	0.001	0	0.001	16655	10perc	vik
VK489	VK492	0.999	0.001	0	0.001	11978	10perc	vik
VK489	VK495	0.999	0.001	0	0.001	13491	10perc	vik
VK489	VK494	0.999	0.001	0	0.001	2033	10perc	vik
VK489	VK497	0.999	0.001	0	0.001	16499	10perc	vik
VK489	VK498	0.999	0.001	0	0.001	14356	10perc	vik
VK489	VK496	0.999	0.001	0	0.001	21819	10perc	vik
VK489	VK504	0.999	0.001	0	0.001	9907	10perc	vik
VK489	VK506	0.999	0.001	0	0.001	14239	10perc	vik
VK489	VK505	0.999	0.001	0	0.001	12791	10perc	vik
VK489	VK507	0.999	0.001	0	0.001	9809	10perc	vik
VK489	VK509	0.999	0.001	0	0.001	15392	10perc	vik
VK489	VK508	0.999	0.001	0	0.001	19450	10perc	vik
VK489	VK510	0.999	0.001	0	0.001	17369	10perc	vik
VK489	VK512	0.999	0.001	0	0.001	20301	10perc	vik
VK489	VK511	0.999	0.001	0	0.001	19333	10perc	vik
VK490	VK493	0.999	0.001	0	0.001	12454	10perc	vik
VK490	VK492	0.999	0.001	0	0.001	7220	10perc	vik
VK490	VK495	0.999	0.001	0	0.001	8068	10perc	vik
VK490	VK491	0.999	0.001	0	0.001	9767	10perc	vik
VK490	VK494	0.998	0.002	0	0.001	1240	10perc	vik
VK490	VK496	0.999	0.001	0	0.001	12931	10perc	vik
VK490	VK498	0.999	0.001	0	0.001	8475	10perc	vik
VK490	VK504	0.999	0.001	0	0.001	5976	10perc	vik
VK490	VK497	0.994	0.006	0	0.003	9617	10perc	vik
VK490	VK506	0.999	0.001	0	0.001	8499	10perc	vik
VK490	VK505	0.999	0.001	0	0.001	7573	10perc	vik
VK490	VK508	0.999	0.001	0	0.001	11574	10perc	vik
VK490	VK507	0.999	0.001	0	0.001	5923	10perc	vik
VK490	VK509	0.999	0.001	0	0.001	9210	10perc	vik
VK490	VK510	0.999	0.001	0	0.001	10313	10perc	vik
VK490	VK511	0.999	0.001	0	0.001	11443	10perc	vik
VK490	VK512	0.999	0.001	0	0.001	12212	10perc	vik
VK491	VK492	0.999	0.001	0	0.001	10692	10perc	vik
VK491	VK494	0.999	0.001	0	0.001	1794	10perc	vik
VK491	VK493	0.999	0.001	0	0.001	18349	10perc	vik
VK491	VK495	0.999	0.001	0	0.001	11974	10perc	vik
VK491	VK497	0.999	0.001	0	0.001	14791	10perc	vik
VK491	VK496	0.999	0.001	0	0.001	19534	10perc	vik
VK491	VK505	0.999	0.001	0	0.001	11510	10perc	vik
VK491	VK498	0.999	0.001	0	0.001	12882	10perc	vik
VK491	VK504	0.999	0.001	0	0.001	8767	10perc	vik
VK491	VK506	0.999	0.001	0	0.001	12789	10perc	vik
VK491	VK507	0.999	0.001	0	0.001	8839	10perc	vik
VK491	VK508	0.999	0.001	0	0.001	17468	10perc	vik
VK491	VK511	0.999	0.001	0	0.001	17210	10perc	vik
VK491	VK509	0.999	0.001	0	0.001	13599	10perc	vik
VK492	VK493	0.999	0	0	0.001	13708	10perc	vik
VK491	VK510	0.999	0.001	0	0.001	15276	10perc	vik
VK492	VK494	0.999	0.001	0	0.001	1237	10perc	vik
VK492	VK495	0.999	0.001	0	0.001	8779	10perc	vik
VK491	VK512	0.999	0.001	0	0.001	18138	10perc	vik
VK492	VK498	0.999	0.001	0	0.001	9024	10perc	vik
VK492	VK504	0.999	0	0	0.001	6416	10perc	vik
VK492	VK496	0.999	0.001	0	0.001	14186	10perc	vik
VK492	VK497	0.999	0.001	0	0.001	10714	10perc	vik
VK492	VK505	0.999	0.001	0	0.001	8229	10perc	vik
VK492	VK506	0.999	0.001	0	0.001	9322	10perc	vik
VK492	VK509	0.999	0.001	0	0.001	10012	10perc	vik
VK492	VK507	0.999	0.001	0	0.001	6371	10perc	vik
VK492	VK508	0.999	0.001	0	0.001	12670	10perc	vik
VK492	VK510	0.999	0.001	0	0.001	11183	10perc	vik
VK492	VK511	0.999	0.001	0	0.001	12536	10perc	vik
VK492	VK512	0.999	0.001	0	0.001	13179	10perc	vik
VK493	VK496	0.999	0.001	0	0.001	24581	10perc	vik
VK493	VK494	0.999	0.001	0	0.001	2239	10perc	vik
VK493	VK495	0.999	0.001	0	0.001	14986	10perc	vik
VK493	VK498	0.999	0.001	0	0.001	15912	10perc	vik
VK493	VK504	0.999	0.001	0	0.001	10910	10perc	vik
VK493	VK497	0.999	0.001	0	0.001	18298	10perc	vik
VK493	VK506	0.999	0.001	0	0.001	15975	10perc	vik
VK493	VK505	0.999	0.001	0	0.001	14261	10perc	vik
VK493	VK507	0.999	0.001	0	0.001	11079	10perc	vik
VK493	VK508	0.999	0.001	0	0.001	22022	10perc	vik
VK493	VK509	0.999	0.001	0	0.001	17230	10perc	vik
VK493	VK510	0.999	0.001	0	0.001	19321	10perc	vik
VK493	VK511	0.999	0.001	0	0.001	21515	10perc	vik
VK494	VK495	0.998	0.002	0	0.001	1403	10perc	vik
VK493	VK512	0.999	0.001	0	0.001	22791	10perc	vik
VK494	VK496	0.998	0.001	0	0.001	2363	10perc	vik
VK494	VK498	0.999	0.001	0	0.001	1583	10perc	vik
VK494	VK497	0.999	0.001	0	0.001	1797	10perc	vik
VK494	VK504	0.999	0.001	0	0.001	1090	10perc	vik
VK494	VK506	0.999	0.001	0	0.001	1545	10perc	vik
VK494	VK505	0.999	0.001	0	0.001	1428	10perc	vik
VK494	VK509	0.999	0.001	0	0.001	1594	10perc	vik
VK494	VK508	0.999	0.001	0	0.001	2089	10perc	vik
VK494	VK507	0.999	0.001	0	0.001	1083	10perc	vik
VK494	VK511	0.998	0.002	0	0.001	1993	10perc	vik
VK494	VK510	0.999	0.001	0	0.001	1833	10perc	vik
VK494	VK512	0.999	0.001	0	0.001	2235	10perc	vik
VK495	VK497	0.999	0.001	0	0.001	11865	10perc	vik
VK495	VK496	0.999	0.001	0	0.001	15932	10perc	vik
VK495	VK498	0.999	0.001	0	0.001	10323	10perc	vik
VK495	VK505	0.999	0.001	0	0.001	9314	10perc	vik
VK495	VK506	0.999	0.001	0	0.001	10419	10perc	vik
VK495	VK504	0.999	0.001	0	0.001	7117	10perc	vik
VK495	VK508	0.999	0.001	0	0.001	14257	10perc	vik
VK495	VK507	0.999	0.001	0	0.001	7094	10perc	vik
VK495	VK511	0.999	0.001	0	0.001	14054	10perc	vik
VK495	VK510	0.999	0.001	0	0.001	12588	10perc	vik
VK495	VK509	0.999	0.001	0	0.001	11135	10perc	vik
VK496	VK497	0.999	0.001	0	0.001	19776	10perc	vik
VK495	VK512	0.999	0.001	0	0.001	14782	10perc	vik
VK496	VK498	0.999	0.001	0	0.001	16879	10perc	vik
VK496	VK505	0.999	0.001	0	0.001	15205	10perc	vik
VK496	VK504	0.999	0.001	0	0.001	11725	10perc	vik
VK496	VK506	0.999	0.001	0	0.001	16993	10perc	vik
VK496	VK508	0.999	0.001	0	0.001	23158	10perc	vik
VK496	VK509	0.999	0.001	0	0.001	18194	10perc	vik
VK496	VK507	0.999	0.001	0	0.001	11629	10perc	vik
VK496	VK511	0.999	0.001	0	0.001	22856	10perc	vik
VK496	VK510	0.999	0.001	0	0.001	20577	10perc	vik
VK496	VK512	0.999	0.001	0	0.001	24135	10perc	vik
VK497	VK504	0.999	0.001	0	0.001	8794	10perc	vik
VK497	VK498	0.999	0.001	0	0.001	12737	10perc	vik
VK497	VK507	0.999	0.001	0	0.001	8861	10perc	vik
VK497	VK505	0.999	0.001	0	0.001	11450	10perc	vik
VK497	VK506	0.999	0.001	0	0.001	12843	10perc	vik
VK497	VK509	0.999	0.001	0	0.001	13640	10perc	vik
VK497	VK508	0.999	0.001	0	0.001	17542	10perc	vik
VK497	VK510	0.999	0.001	0	0.001	15462	10perc	vik
VK497	VK512	0.999	0.001	0	0.001	18162	10perc	vik
VK497	VK511	0.999	0.001	0	0.001	17162	10perc	vik
VK498	VK506	0.999	0.001	0	0.001	11204	10perc	vik
VK498	VK505	0.999	0.001	0	0.001	9923	10perc	vik
VK498	VK504	0.999	0.001	0	0.001	7688	10perc	vik
VK498	VK507	0.999	0.001	0	0.001	7558	10perc	vik
VK498	VK508	0.999	0.001	0	0.001	14772	10perc	vik
VK498	VK509	0.999	0.001	0	0.001	11787	10perc	vik
VK498	VK512	0.999	0.001	0	0.001	15695	10perc	vik
VK498	VK510	0.999	0.001	0	0.001	13207	10perc	vik
VK498	VK511	0.999	0.001	0	0.001	14828	10perc	vik
VK504	VK506	0.999	0.001	0	0.001	7566	10perc	vik
VK504	VK505	0.999	0.001	0	0.001	6962	10perc	vik
VK504	VK507	0.999	0.001	0	0.001	5350	10perc	vik
VK504	VK508	0.999	0.001	0	0.001	10703	10perc	vik
VK504	VK509	0.999	0.001	0	0.001	8347	10perc	vik
VK504	VK512	0.999	0.001	0	0.001	10893	10perc	vik
VK505	VK506	0.999	0.001	0	0.001	9899	10perc	vik
VK504	VK510	0.999	0.001	0	0.001	9524	10perc	vik
VK504	VK511	0.999	0.001	0	0.001	10494	10perc	vik
VK505	VK508	0.999	0.001	0	0.001	13441	10perc	vik
VK505	VK509	0.999	0.001	0	0.001	10530	10perc	vik
VK505	VK507	0.999	0.001	0	0.001	6818	10perc	vik
VK505	VK510	0.999	0.001	0	0.001	12051	10perc	vik
VK505	VK511	0.999	0.001	0	0.001	13242	10perc	vik
VK506	VK509	0.999	0.001	0	0.001	11833	10perc	vik
VK506	VK507	0.999	0.001	0	0.001	7677	10perc	vik
VK506	VK508	0.999	0.001	0	0.001	15225	10perc	vik
VK505	VK512	0.999	0.001	0	0.001	14091	10perc	vik
VK506	VK510	0.999	0.001	0	0.001	13449	10perc	vik
VK507	VK509	0.999	0.001	0	0.001	8133	10perc	vik
VK506	VK511	0.999	0.001	0	0.001	15036	10perc	vik
VK506	VK512	0.999	0.001	0	0.001	15600	10perc	vik
VK507	VK510	0.999	0.001	0	0.001	9136	10perc	vik
VK507	VK508	0.999	0.001	0	0.001	10359	10perc	vik
VK507	VK512	0.999	0.001	0	0.001	10838	10perc	vik
VK507	VK511	0.999	0.001	0	0.001	10382	10perc	vik
VK508	VK509	0.999	0.001	0	0.001	16198	10perc	vik
VK508	VK510	0.999	0.001	0	0.001	18309	10perc	vik
VK509	VK510	0.999	0.001	0	0.001	14331	10perc	vik
VK508	VK512	0.999	0.001	0	0.001	21525	10perc	vik
VK508	VK511	0.999	0.001	0	0.001	20151	10perc	vik
VK509	VK512	0.999	0.001	0	0.001	16926	10perc	vik
VK509	VK511	0.999	0.001	0	0.001	16201	10perc	vik
VK510	VK511	0.999	0.001	0	0.001	18136	10perc	vik
VK510	VK512	0.999	0.001	0	0.001	18950	10perc	vik
VK511	VK512	0.999	0.001	0	0.001	21152	10perc	vik
VK480	VK481	1	0	0	0	60	1perc	vik
VK480	VK484	1	0	0	0	53	1perc	vik
VK480	VK485	1	0	0	0	30	1perc	vik
VK480	VK483	1	0	0	0	75	1perc	vik
VK480	VK482	1	0	0	0	42	1perc	vik
VK480	VK487	1	0	0	0	59	1perc	vik
VK480	VK486	1	0	0	0	71	1perc	vik
VK480	VK489	1	0	0	0	55	1perc	vik
VK480	VK490	1	0	0	0	40	1perc	vik
VK480	VK488	1	0	0	0	37	1perc	vik
VK480	VK492	1	0	0	0	50	1perc	vik
VK480	VK493	1	0	0	0	82	1perc	vik
VK480	VK491	1	0	0	0	58	1perc	vik
VK480	VK494	1	0	0	0	8	1perc	vik
VK480	VK496	1	0	0	0	92	1perc	vik
VK480	VK495	1	0	0	0	52	1perc	vik
VK480	VK504	1	0	0	0	41	1perc	vik
VK480	VK497	1	0	0	0	65	1perc	vik
VK480	VK498	1	0	0	0	51	1perc	vik
VK480	VK506	1	0	0	0	62	1perc	vik
VK480	VK505	1	0	0	0	48	1perc	vik
VK480	VK509	1	0	0	0	50	1perc	vik
VK480	VK507	1	0	0	0	27	1perc	vik
VK480	VK510	1	0	0	0	64	1perc	vik
VK480	VK508	1	0	0	0	80	1perc	vik
VK480	VK511	1	0	0	0	72	1perc	vik
VK481	VK484	1	0	0	0	74	1perc	vik
VK481	VK482	1	0	0	0	60	1perc	vik
VK480	VK512	1	0	0	0	65	1perc	vik
VK481	VK485	1	0	0	0	55	1perc	vik
VK481	VK483	1	0	0	0	112	1perc	vik
VK481	VK486	1	0	0	0	132	1perc	vik
VK481	VK488	1	0	0	0	65	1perc	vik
VK481	VK490	1	0	0	0	74	1perc	vik
VK481	VK491	1	0	0	0	83	1perc	vik
VK481	VK487	1	0	0	0	120	1perc	vik
VK481	VK492	1	0	0	0	78	1perc	vik
VK481	VK493	1	0	0	0	115	1perc	vik
VK481	VK489	1	0	0	0	112	1perc	vik
VK481	VK495	1	0	0	0	76	1perc	vik
VK481	VK496	1	0	0	0	142	1perc	vik
VK481	VK494	1	0	0	0	8	1perc	vik
VK481	VK498	1	0	0	0	96	1perc	vik
VK481	VK497	1	0	0	0	96	1perc	vik
VK481	VK504	1	0	0	0	61	1perc	vik
VK481	VK506	1	0	0	0	95	1perc	vik
VK481	VK508	1	0	0	0	127	1perc	vik
VK481	VK505	1	0	0	0	83	1perc	vik
VK481	VK507	1	0	0	0	58	1perc	vik
VK481	VK509	1	0	0	0	76	1perc	vik
VK481	VK512	1	0	0	0	128	1perc	vik
VK481	VK511	1	0	0	0	116	1perc	vik
VK481	VK510	1	0	0	0	108	1perc	vik
VK482	VK483	1	0	0	0	94	1perc	vik
VK482	VK484	1	0	0	0	67	1perc	vik
VK482	VK487	1	0	0	0	84	1perc	vik
VK482	VK488	1	0	0	0	42	1perc	vik
VK482	VK485	1	0	0	0	39	1perc	vik
VK482	VK486	1	0	0	0	76	1perc	vik
VK482	VK489	1	0	0	0	83	1perc	vik
VK482	VK490	1	0	0	0	41	1perc	vik
VK482	VK491	1	0	0	0	64	1perc	vik
VK482	VK492	1	0	0	0	67	1perc	vik
VK482	VK493	1	0	0	0	90	1perc	vik
VK482	VK494	1	0	0	0	19	1perc	vik
VK482	VK497	1	0	0	0	70	1perc	vik
VK482	VK496	1	0	0	0	102	1perc	vik
VK482	VK498	1	0	0	0	51	1perc	vik
VK482	VK495	1	0	0	0	76	1perc	vik
VK482	VK504	1	0	0	0	38	1perc	vik
VK482	VK506	1	0	0	0	50	1perc	vik
VK482	VK505	1	0	0	0	57	1perc	vik
VK482	VK508	1	0	0	0	83	1perc	vik
VK482	VK507	1	0	0	0	32	1perc	vik
VK482	VK509	1	0	0	0	70	1perc	vik
VK482	VK511	1	0	0	0	84	1perc	vik
VK482	VK510	1	0	0	0	89	1perc	vik
VK482	VK512	1	0	0	0	95	1perc	vik
VK483	VK484	1	0	0	0	105	1perc	vik
VK483	VK485	1	0	0	0	41	1perc	vik
VK483	VK487	1	0	0	0	158	1perc	vik
VK483	VK486	1	0	0	0	155	1perc	vik
VK483	VK488	1	0	0	0	62	1perc	vik
VK483	VK490	1	0	0	0	64	1perc	vik
VK483	VK489	1	0	0	0	155	1perc	vik
VK483	VK491	1	0	0	0	104	1perc	vik
VK483	VK493	1	0	0	0	161	1perc	vik
VK483	VK495	1	0	0	0	81	1perc	vik
VK483	VK492	1	0	0	0	89	1perc	vik
VK483	VK494	1	0	0	0	8	1perc	vik
VK483	VK496	1	0	0	0	169	1perc	vik
VK483	VK497	1	0	0	0	101	1perc	vik
VK483	VK498	1	0	0	0	90	1perc	vik
VK483	VK505	1	0	0	0	82	1perc	vik
VK483	VK504	1	0	0	0	69	1perc	vik
VK483	VK506	1	0	0	0	100	1perc	vik
VK483	VK507	1	0	0	0	58	1perc	vik
VK483	VK508	1	0	0	0	142	1perc	vik
VK483	VK509	1	0	0	0	103	1perc	vik
VK483	VK510	1	0	0	0	123	1perc	vik
VK483	VK512	1	0	0	0	163	1perc	vik
VK484	VK485	1	0	0	0	39	1perc	vik
VK483	VK511	1	0	0	0	148	1perc	vik
VK484	VK488	1	0	0	0	58	1perc	vik
VK484	VK487	1	0	0	0	109	1perc	vik
VK484	VK486	1	0	0	0	89	1perc	vik
VK484	VK490	1	0	0	0	45	1perc	vik
VK484	VK489	1	0	0	0	100	1perc	vik
VK484	VK493	1	0	0	0	106	1perc	vik
VK484	VK491	1	0	0	0	88	1perc	vik
VK484	VK492	1	0	0	0	70	1perc	vik
VK484	VK495	1	0	0	0	73	1perc	vik
VK484	VK496	1	0	0	0	140	1perc	vik
VK484	VK497	1	0	0	0	81	1perc	vik
VK484	VK494	1	0	0	0	11	1perc	vik
VK484	VK498	1	0	0	0	59	1perc	vik
VK484	VK504	1	0	0	0	45	1perc	vik
VK484	VK506	1	0	0	0	71	1perc	vik
VK484	VK507	1	0	0	0	44	1perc	vik
VK484	VK508	1	0	0	0	90	1perc	vik
VK484	VK505	1	0	0	0	58	1perc	vik
VK484	VK511	1	0	0	0	83	1perc	vik
VK484	VK510	1	0	0	0	78	1perc	vik
VK484	VK509	1	0	0	0	86	1perc	vik
VK485	VK486	1	0	0	0	63	1perc	vik
VK485	VK487	1	0	0	0	62	1perc	vik
VK484	VK512	1	0	0	0	94	1perc	vik
VK485	VK488	1	0	0	0	29	1perc	vik
VK485	VK492	1	0	0	0	32	1perc	vik
VK485	VK489	1	0	0	0	56	1perc	vik
VK485	VK491	1	0	0	0	40	1perc	vik
VK485	VK494	1	0	0	0	6	1perc	vik
VK485	VK490	0.999	0.001	0	0	21	1perc	vik
VK485	VK493	1	0	0	0	53	1perc	vik
VK485	VK496	1	0	0	0	65	1perc	vik
VK485	VK498	1	0	0	0	35	1perc	vik
VK485	VK497	1	0	0	0	32	1perc	vik
VK485	VK504	1	0	0	0	27	1perc	vik
VK485	VK505	1	0	0	0	35	1perc	vik
VK485	VK495	1	0	0	0	35	1perc	vik
VK485	VK507	1	0	0	0	23	1perc	vik
VK485	VK509	1	0	0	0	56	1perc	vik
VK485	VK508	1	0	0	0	53	1perc	vik
VK485	VK506	1	0	0	0	23	1perc	vik
VK485	VK510	1	0	0	0	53	1perc	vik
VK485	VK512	1	0	0	0	70	1perc	vik
VK485	VK511	1	0	0	0	60	1perc	vik
VK486	VK488	1	0	0	0	69	1perc	vik
VK486	VK489	1	0	0	0	146	1perc	vik
VK486	VK487	1	0	0	0	182	1perc	vik
VK486	VK491	1	0	0	0	125	1perc	vik
VK486	VK492	1	0	0	0	88	1perc	vik
VK486	VK490	1	0	0	0	64	1perc	vik
VK486	VK494	1	0	0	0	11	1perc	vik
VK486	VK493	1	0	0	0	139	1perc	vik
VK486	VK495	1	0	0	0	92	1perc	vik
VK486	VK497	1	0	0	0	105	1perc	vik
VK486	VK496	1	0	0	0	165	1perc	vik
VK486	VK504	1	0	0	0	70	1perc	vik
VK486	VK505	1	0	0	0	88	1perc	vik
VK486	VK507	1	0	0	0	68	1perc	vik
VK486	VK498	1	0	0	0	99	1perc	vik
VK486	VK506	1	0	0	0	107	1perc	vik
VK486	VK508	1	0	0	0	132	1perc	vik
VK486	VK509	1	0	0	0	106	1perc	vik
VK486	VK510	1	0	0	0	124	1perc	vik
VK486	VK512	1	0	0	0	137	1perc	vik
VK487	VK488	1	0	0	0	74	1perc	vik
VK486	VK511	1	0	0	0	141	1perc	vik
VK487	VK490	1	0	0	0	90	1perc	vik
VK487	VK491	1	0	0	0	115	1perc	vik
VK487	VK489	1	0	0	0	136	1perc	vik
VK487	VK494	1	0	0	0	12	1perc	vik
VK487	VK492	1	0	0	0	79	1perc	vik
VK487	VK493	1	0	0	0	172	1perc	vik
VK487	VK495	1	0	0	0	101	1perc	vik
VK487	VK498	1	0	0	0	124	1perc	vik
VK487	VK496	1	0	0	0	172	1perc	vik
VK487	VK504	1	0	0	0	85	1perc	vik
VK487	VK497	1	0	0	0	114	1perc	vik
VK487	VK505	1	0	0	0	95	1perc	vik
VK487	VK507	1	0	0	0	83	1perc	vik
VK487	VK506	1	0	0	0	103	1perc	vik
VK487	VK508	1	0	0	0	148	1perc	vik
VK487	VK509	1	0	0	0	122	1perc	vik
VK487	VK510	1	0	0	0	127	1perc	vik
VK487	VK511	1	0	0	0	174	1perc	vik
VK488	VK489	1	0	0	0	75	1perc	vik
VK488	VK490	1	0	0	0	33	1perc	vik
VK487	VK512	1	0	0	0	144	1perc	vik
VK488	VK492	1	0	0	0	44	1perc	vik
VK488	VK493	1	0	0	0	62	1perc	vik
VK488	VK491	1	0	0	0	63	1perc	vik
VK488	VK494	1	0	0	0	8	1perc	vik
VK488	VK495	1	0	0	0	50	1perc	vik
VK488	VK496	1	0	0	0	70	1perc	vik
VK488	VK497	1	0	0	0	56	1perc	vik
VK488	VK504	1	0	0	0	29	1perc	vik
VK488	VK498	1	0	0	0	46	1perc	vik
VK488	VK505	1	0	0	0	47	1perc	vik
VK488	VK507	1	0	0	0	39	1perc	vik
VK488	VK509	1	0	0	0	55	1perc	vik
VK488	VK510	1	0	0	0	69	1perc	vik
VK488	VK506	1	0	0	0	57	1perc	vik
VK488	VK511	1	0	0	0	81	1perc	vik
VK488	VK508	1	0	0	0	60	1perc	vik
VK488	VK512	1	0	0	0	61	1perc	vik
VK489	VK491	1	0	0	0	115	1perc	vik
VK489	VK490	1	0	0	0	67	1perc	vik
VK489	VK493	1	0	0	0	136	1perc	vik
VK489	VK492	1	0	0	0	77	1perc	vik
VK489	VK494	1	0	0	0	15	1perc	vik
VK489	VK496	1	0	0	0	157	1perc	vik
VK489	VK498	1	0	0	0	84	1perc	vik
VK489	VK497	1	0	0	0	130	1perc	vik
VK489	VK495	1	0	0	0	82	1perc	vik
VK489	VK504	1	0	0	0	67	1perc	vik
VK489	VK505	1	0	0	0	79	1perc	vik
VK489	VK508	1	0	0	0	133	1perc	vik
VK489	VK507	1	0	0	0	53	1perc	vik
VK489	VK506	1	0	0	0	85	1perc	vik
VK489	VK509	1	0	0	0	89	1perc	vik
VK489	VK510	1	0	0	0	128	1perc	vik
VK490	VK492	1	0	0	0	56	1perc	vik
VK490	VK491	1	0	0	0	65	1perc	vik
VK489	VK512	1	0	0	0	122	1perc	vik
VK489	VK511	1	0	0	0	122	1perc	vik
VK490	VK493	1	0	0	0	93	1perc	vik
VK490	VK494	1	0	0	0	9	1perc	vik
VK490	VK495	1	0	0	0	51	1perc	vik
VK490	VK496	1	0	0	0	74	1perc	vik
VK490	VK497	1	0	0	0	52	1perc	vik
VK490	VK498	1	0	0	0	49	1perc	vik
VK490	VK506	1	0	0	0	52	1perc	vik
VK490	VK504	1	0	0	0	41	1perc	vik
VK490	VK507	1	0	0	0	37	1perc	vik
VK490	VK505	1	0	0	0	54	1perc	vik
VK490	VK508	1	0	0	0	91	1perc	vik
VK490	VK510	1	0	0	0	82	1perc	vik
VK490	VK509	1	0	0	0	63	1perc	vik
VK490	VK512	1	0	0	0	80	1perc	vik
VK490	VK511	1	0	0	0	66	1perc	vik
VK491	VK493	1	0	0	0	130	1perc	vik
VK491	VK492	1	0	0	0	56	1perc	vik
VK491	VK494	0.999	0.001	0	0	13	1perc	vik
VK491	VK497	1	0	0	0	101	1perc	vik
VK491	VK495	1	0	0	0	73	1perc	vik
VK491	VK496	1	0	0	0	151	1perc	vik
VK491	VK498	1	0	0	0	78	1perc	vik
VK491	VK504	1	0	0	0	56	1perc	vik
VK491	VK507	1	0	0	0	59	1perc	vik
VK491	VK505	1	0	0	0	76	1perc	vik
VK491	VK506	1	0	0	0	72	1perc	vik
VK491	VK508	1	0	0	0	121	1perc	vik
VK491	VK509	1	0	0	0	85	1perc	vik
VK491	VK510	1	0	0	0	104	1perc	vik
VK491	VK511	1	0	0	0	116	1perc	vik
VK491	VK512	1	0	0	0	101	1perc	vik
VK492	VK493	1	0	0	0	82	1perc	vik
VK492	VK496	1	0	0	0	90	1perc	vik
VK492	VK497	1	0	0	0	68	1perc	vik
VK492	VK494	0.999	0.001	0	0	12	1perc	vik
VK492	VK495	1	0	0	0	58	1perc	vik
VK492	VK498	1	0	0	0	65	1perc	vik
VK492	VK505	1	0	0	0	59	1perc	vik
VK492	VK507	1	0	0	0	43	1perc	vik
VK492	VK504	1	0	0	0	45	1perc	vik
VK492	VK506	1	0	0	0	56	1perc	vik
VK492	VK510	1	0	0	0	70	1perc	vik
VK492	VK508	1	0	0	0	99	1perc	vik
VK492	VK509	1	0	0	0	76	1perc	vik
VK492	VK511	1	0	0	0	96	1perc	vik
VK492	VK512	1	0	0	0	79	1perc	vik
VK493	VK494	1	0	0	0	9	1perc	vik
VK493	VK495	1	0	0	0	81	1perc	vik
VK493	VK496	1	0	0	0	157	1perc	vik
VK493	VK497	1	0	0	0	138	1perc	vik
VK493	VK504	1	0	0	0	81	1perc	vik
VK493	VK506	1	0	0	0	92	1perc	vik
VK493	VK498	1	0	0	0	104	1perc	vik
VK493	VK505	1	0	0	0	106	1perc	vik
VK493	VK507	1	0	0	0	76	1perc	vik
VK493	VK509	1	0	0	0	119	1perc	vik
VK493	VK510	1	0	0	0	134	1perc	vik
VK493	VK508	1	0	0	0	147	1perc	vik
VK493	VK511	1	0	0	0	174	1perc	vik
VK493	VK512	1	0	0	0	153	1perc	vik
VK494	VK496	1	0	0	0	13	1perc	vik
VK494	VK498	1	0	0	0	5	1perc	vik
VK494	VK495	1	0	0	0	6	1perc	vik
VK494	VK497	0.999	0.001	0	0	9	1perc	vik
VK494	VK505	1	0	0	0	13	1perc	vik
VK494	VK504	1	0	0	0	7	1perc	vik
VK494	VK507	1	0	0	0	3	1perc	vik
VK494	VK510	1	0	0	0	8	1perc	vik
VK494	VK508	1	0	0	0	7	1perc	vik
VK494	VK506	1	0	0	0	7	1perc	vik
VK494	VK509	1	0	0	0	10	1perc	vik
VK494	VK512	1	0	0	0	16	1perc	vik
VK494	VK511	1	0	0	0	17	1perc	vik
VK495	VK496	1	0	0	0	103	1perc	vik
VK495	VK498	1	0	0	0	62	1perc	vik
VK495	VK497	1	0	0	0	79	1perc	vik
VK495	VK504	1	0	0	0	37	1perc	vik
VK495	VK506	1	0	0	0	71	1perc	vik
VK495	VK508	1	0	0	0	91	1perc	vik
VK495	VK505	1	0	0	0	45	1perc	vik
VK495	VK507	1	0	0	0	40	1perc	vik
VK495	VK509	1	0	0	0	70	1perc	vik
VK495	VK510	1	0	0	0	73	1perc	vik
VK495	VK511	1	0	0	0	90	1perc	vik
VK496	VK497	1	0	0	0	132	1perc	vik
VK495	VK512	1	0	0	0	109	1perc	vik
VK496	VK498	1	0	0	0	98	1perc	vik
VK496	VK504	1	0	0	0	77	1perc	vik
VK496	VK505	1	0	0	0	101	1perc	vik
VK496	VK507	1	0	0	0	75	1perc	vik
VK496	VK506	1	0	0	0	104	1perc	vik
VK496	VK508	1	0	0	0	150	1perc	vik
VK496	VK509	1	0	0	0	129	1perc	vik
VK496	VK510	1	0	0	0	131	1perc	vik
VK496	VK512	1	0	0	0	162	1perc	vik
VK497	VK498	1	0	0	0	85	1perc	vik
VK496	VK511	1	0	0	0	167	1perc	vik
VK497	VK504	1	0	0	0	62	1perc	vik
VK497	VK505	1	0	0	0	66	1perc	vik
VK497	VK506	1	0	0	0	106	1perc	vik
VK497	VK507	1	0	0	0	56	1perc	vik
VK497	VK508	1	0	0	0	106	1perc	vik
VK497	VK510	1	0	0	0	109	1perc	vik
VK497	VK512	1	0	0	0	121	1perc	vik
VK497	VK509	1	0	0	0	101	1perc	vik
VK497	VK511	1	0	0	0	124	1perc	vik
VK498	VK505	1	0	0	0	66	1perc	vik
VK498	VK504	1	0	0	0	29	1perc	vik
VK498	VK507	1	0	0	0	35	1perc	vik
VK498	VK506	1	0	0	0	69	1perc	vik
VK498	VK508	1	0	0	0	104	1perc	vik
VK498	VK509	1	0	0	0	71	1perc	vik
VK498	VK510	1	0	0	0	89	1perc	vik
VK498	VK512	1	0	0	0	100	1perc	vik
VK498	VK511	1	0	0	0	105	1perc	vik
VK504	VK505	1	0	0	0	44	1perc	vik
VK504	VK507	1	0	0	0	31	1perc	vik
VK504	VK506	1	0	0	0	52	1perc	vik
VK504	VK508	1	0	0	0	61	1perc	vik
VK504	VK509	1	0	0	0	42	1perc	vik
VK504	VK510	1	0	0	0	73	1perc	vik
VK504	VK512	1	0	0	0	89	1perc	vik
VK504	VK511	1	0	0	0	62	1perc	vik
VK505	VK506	1	0	0	0	67	1perc	vik
VK505	VK507	1	0	0	0	40	1perc	vik
VK505	VK508	1	0	0	0	82	1perc	vik
VK505	VK511	1	0	0	0	88	1perc	vik
VK505	VK512	1	0	0	0	102	1perc	vik
VK505	VK509	1	0	0	0	60	1perc	vik
VK505	VK510	1	0	0	0	81	1perc	vik
VK506	VK507	1	0	0	0	50	1perc	vik
VK506	VK508	1	0	0	0	97	1perc	vik
VK506	VK510	1	0	0	0	102	1perc	vik
VK506	VK512	1	0	0	0	100	1perc	vik
VK506	VK511	1	0	0	0	107	1perc	vik
VK506	VK509	1	0	0	0	72	1perc	vik
VK507	VK510	1	0	0	0	55	1perc	vik
VK507	VK509	1	0	0	0	50	1perc	vik
VK507	VK508	1	0	0	0	65	1perc	vik
VK508	VK509	1	0	0	0	99	1perc	vik
VK507	VK512	1	0	0	0	74	1perc	vik
VK508	VK511	1	0	0	0	128	1perc	vik
VK508	VK510	1	0	0	0	116	1perc	vik
VK507	VK511	1	0	0	0	64	1perc	vik
VK509	VK510	1	0	0	0	77	1perc	vik
VK508	VK512	1	0	0	0	145	1perc	vik
VK509	VK511	1	0	0	0	119	1perc	vik
VK509	VK512	1	0	0	0	106	1perc	vik
VK510	VK512	1	0	0	0	123	1perc	vik
VK510	VK511	1	0	0	0	125	1perc	vik
VK511	VK512	1	0	0	0	140	1perc	vik
VK480	VK481	0.997	0.003	0	0.002	59018	25perc	vik
VK480	VK485	0.997	0.003	0	0.001	32468	25perc	vik
VK480	VK483	0.997	0.003	0	0.001	69345	25perc	vik
VK480	VK482	0.997	0.003	0	0.002	47048	25perc	vik
VK480	VK484	0.997	0.003	0	0.002	51428	25perc	vik
VK480	VK486	0.997	0.003	0	0.002	69841	25perc	vik
VK480	VK490	0.997	0.003	0	0.001	41308	25perc	vik
VK480	VK487	0.997	0.003	0	0.002	73658	25perc	vik
VK480	VK488	0.997	0.003	0	0.002	40719	25perc	vik
VK480	VK491	0.997	0.003	0	0.002	59152	25perc	vik
VK480	VK489	0.997	0.003	0	0.002	64971	25perc	vik
VK480	VK494	0.997	0.003	0	0.002	8142	25perc	vik
VK480	VK492	0.997	0.003	0	0.002	44798	25perc	vik
VK480	VK495	0.998	0	0.002	0.002	49337	25perc	vik
VK480	VK493	0.997	0.003	0	0.002	71934	25perc	vik
VK480	VK496	0.997	0.003	0	0.002	75328	25perc	vik
VK480	VK505	0.997	0.003	0	0.002	47348	25perc	vik
VK480	VK498	0.997	0.003	0	0.001	52026	25perc	vik
VK480	VK497	0.997	0.003	0	0.001	59346	25perc	vik
VK480	VK504	0.997	0.003	0	0.002	37446	25perc	vik
VK480	VK506	0.997	0.003	0	0.002	51759	25perc	vik
VK480	VK510	0.997	0.003	0	0.002	62248	25perc	vik
VK480	VK507	0.997	0.003	0	0.002	37758	25perc	vik
VK480	VK511	0.997	0.003	0	0.002	67630	25perc	vik
VK480	VK508	0.997	0.003	0	0.002	68279	25perc	vik
VK480	VK509	0.997	0.003	0	0.002	55959	25perc	vik
VK481	VK482	0.997	0.003	0	0.002	71185	25perc	vik
VK480	VK512	0.997	0.003	0	0.002	70766	25perc	vik
VK481	VK485	0.997	0.003	0	0.001	49121	25perc	vik
VK481	VK484	0.997	0.003	0	0.002	77986	25perc	vik
VK481	VK483	0.997	0.003	0	0.001	105427	25perc	vik
VK481	VK487	0.997	0.003	0	0.001	111697	25perc	vik
VK481	VK486	0.997	0.003	0	0.002	105765	25perc	vik
VK481	VK489	0.997	0.002	0.001	0.002	98801	25perc	vik
VK481	VK490	0.997	0.003	0	0.001	62715	25perc	vik
VK481	VK488	0.997	0.003	0	0.002	61654	25perc	vik
VK481	VK493	0.997	0.003	0	0.002	108526	25perc	vik
VK481	VK491	0.997	0.003	0	0.002	89125	25perc	vik
VK481	VK495	0.998	0	0.001	0.002	74539	25perc	vik
VK481	VK494	0.997	0.003	0	0.002	12239	25perc	vik
VK481	VK492	0.997	0.003	0	0.002	67904	25perc	vik
VK481	VK497	0.997	0.003	0	0.001	90165	25perc	vik
VK481	VK505	0.997	0.002	0.001	0.002	71729	25perc	vik
VK481	VK496	0.997	0.003	0	0.002	114179	25perc	vik
VK481	VK506	0.997	0.003	0	0.002	78882	25perc	vik
VK481	VK498	0.997	0.003	0	0.002	78874	25perc	vik
VK481	VK508	0.997	0.003	0	0.002	103551	25perc	vik
VK481	VK504	0.997	0.003	0	0.002	56658	25perc	vik
VK481	VK510	0.998	0.001	0.001	0.002	93549	25perc	vik
VK481	VK509	0.997	0.003	0	0.002	84317	25perc	vik
VK481	VK512	0.997	0.003	0	0.002	107436	25perc	vik
VK481	VK507	0.997	0.003	0	0.002	56791	25perc	vik
VK481	VK511	0.997	0.003	0	0.001	102558	25perc	vik
VK482	VK483	0.997	0.003	0	0.001	83684	25perc	vik
VK482	VK484	0.997	0.003	0	0.002	61238	25perc	vik
VK482	VK485	0.997	0.003	0	0.001	38821	25perc	vik
VK482	VK488	0.997	0.003	0	0.002	48709	25perc	vik
VK482	VK490	0.997	0.003	0	0.001	49653	25perc	vik
VK482	VK487	0.997	0.003	0	0.001	88172	25perc	vik
VK482	VK486	0.997	0.003	0	0.002	83655	25perc	vik
VK482	VK489	0.997	0.003	0	0.002	78213	25perc	vik
VK482	VK491	0.997	0.003	0	0.002	70692	25perc	vik
VK482	VK495	0.997	0.003	0	0.002	59026	25perc	vik
VK482	VK493	0.997	0.003	0	0.002	86574	25perc	vik
VK482	VK494	0.997	0.003	0	0.002	9735	25perc	vik
VK482	VK492	0.997	0.003	0	0.002	53572	25perc	vik
VK482	VK496	0.997	0.003	0	0.001	90098	25perc	vik
VK482	VK505	0.997	0.003	0	0.002	56930	25perc	vik
VK482	VK498	0.997	0.003	0	0.002	62505	25perc	vik
VK482	VK497	0.997	0.003	0	0.001	71168	25perc	vik
VK482	VK506	0.997	0.003	0	0.002	62378	25perc	vik
VK482	VK504	0.996	0.004	0	0.002	45017	25perc	vik
VK482	VK508	0.997	0.003	0	0.002	82114	25perc	vik
VK482	VK507	0.997	0.003	0	0.002	44876	25perc	vik
VK482	VK509	0.997	0.003	0	0.002	66849	25perc	vik
VK483	VK484	0.997	0.002	0	0.001	91922	25perc	vik
VK483	VK485	0.751	0.114	0.136	0.193	57595	25perc	vik
VK482	VK510	0.997	0.003	0	0.002	74452	25perc	vik
VK482	VK512	0.997	0.003	0	0.002	84929	25perc	vik
VK483	VK486	0.997	0.003	0	0.001	124365	25perc	vik
VK482	VK511	0.997	0.003	0	0.002	81120	25perc	vik
VK483	VK489	0.997	0.003	0	0.001	116521	25perc	vik
VK483	VK487	0.998	0.002	0	0.001	131359	25perc	vik
VK483	VK491	0.997	0.003	0	0.001	105137	25perc	vik
VK483	VK488	0.997	0.003	0	0.001	72812	25perc	vik
VK483	VK490	0.694	0.196	0.11	0.208	73744	25perc	vik
VK483	VK493	0.997	0.003	0	0.001	128003	25perc	vik
VK483	VK492	0.997	0.003	0	0.001	79973	25perc	vik
VK483	VK496	0.997	0.003	0	0.001	134550	25perc	vik
VK483	VK494	0.997	0.003	0	0.001	14458	25perc	vik
VK483	VK495	0.997	0.003	0	0.001	87570	25perc	vik
VK483	VK498	0.997	0.003	0	0.001	92859	25perc	vik
VK483	VK497	0.451	0.43	0.119	0.334	105760	25perc	vik
VK483	VK506	0.997	0.003	0	0.001	92544	25perc	vik
VK483	VK504	0.997	0.003	0	0.001	66593	25perc	vik
VK483	VK505	0.997	0.003	0	0.001	84168	25perc	vik
VK483	VK508	0.997	0.003	0	0.001	121744	25perc	vik
VK483	VK511	0.997	0.003	0	0.001	120431	25perc	vik
VK483	VK507	0.997	0.003	0	0.001	66807	25perc	vik
VK483	VK512	0.998	0.002	0	0.001	126019	25perc	vik
VK483	VK509	0.997	0.003	0	0.001	99918	25perc	vik
VK483	VK510	0.997	0.003	0	0.001	110616	25perc	vik
VK484	VK486	0.997	0.003	0	0.002	92258	25perc	vik
VK484	VK489	0.996	0.004	0	0.002	85646	25perc	vik
VK484	VK485	0.997	0.003	0	0.001	43008	25perc	vik
VK484	VK488	0.997	0.003	0	0.002	53599	25perc	vik
VK484	VK487	0.997	0.003	0	0.002	97037	25perc	vik
VK484	VK490	0.997	0.003	0	0.001	54787	25perc	vik
VK484	VK494	0.997	0.003	0	0.001	10631	25perc	vik
VK484	VK491	0.997	0.003	0	0.002	78009	25perc	vik
VK484	VK495	0.997	0.003	0	0.002	65201	25perc	vik
VK484	VK493	0.997	0.003	0	0.002	94322	25perc	vik
VK484	VK492	0.997	0.003	0	0.002	59018	25perc	vik
VK484	VK497	0.997	0.003	0	0.001	78177	25perc	vik
VK484	VK496	0.997	0.003	0	0.002	99471	25perc	vik
VK484	VK505	0.997	0.003	0	0.001	62430	25perc	vik
VK484	VK498	0.997	0.003	0	0.002	68528	25perc	vik
VK484	VK507	0.997	0.003	0	0.002	49575	25perc	vik
VK484	VK504	0.997	0.003	0	0.002	49252	25perc	vik
VK484	VK506	0.996	0.003	0	0.002	68444	25perc	vik
VK484	VK509	0.997	0.003	0	0.002	73679	25perc	vik
VK484	VK512	0.997	0.003	0	0.002	92837	25perc	vik
VK484	VK508	0.997	0.003	0	0.002	89981	25perc	vik
VK485	VK486	0.997	0.003	0	0.001	57764	25perc	vik
VK484	VK510	0.997	0.003	0	0.001	81560	25perc	vik
VK484	VK511	0.997	0.003	0	0.001	89382	25perc	vik
VK485	VK488	0.997	0.003	0	0.001	33917	25perc	vik
VK485	VK491	0.997	0.003	0	0.001	48899	25perc	vik
VK485	VK487	0.997	0.003	0	0.001	61285	25perc	vik
VK485	VK489	0.997	0.003	0	0.001	53889	25perc	vik
VK485	VK490	0.62	0.298	0.082	0.231	34654	25perc	vik
VK485	VK492	0.997	0.003	0	0.001	37047	25perc	vik
VK485	VK496	0.997	0.003	0	0.001	62604	25perc	vik
VK485	VK493	0.997	0.003	0	0.001	59883	25perc	vik
VK485	VK494	0.997	0.003	0	0.002	6608	25perc	vik
VK485	VK497	0.792	0.088	0.12	0.164	49154	25perc	vik
VK485	VK495	0.997	0.003	0	0.001	40979	25perc	vik
VK485	VK505	0.997	0.003	0	0.001	39182	25perc	vik
VK485	VK498	0.997	0.003	0	0.001	43171	25perc	vik
VK485	VK504	0.997	0.003	0	0.001	31010	25perc	vik
VK485	VK507	0.997	0.003	0	0.001	31018	25perc	vik
VK485	VK510	0.997	0.002	0.001	0.002	51508	25perc	vik
VK485	VK508	0.997	0.003	0	0.001	56790	25perc	vik
VK485	VK506	0.997	0.003	0	0.001	43459	25perc	vik
VK485	VK511	0.997	0.002	0	0.001	56118	25perc	vik
VK486	VK488	0.997	0.003	0	0.002	72854	25perc	vik
VK485	VK509	0.997	0.003	0	0.001	46435	25perc	vik
VK485	VK512	0.998	0.002	0	0.001	58916	25perc	vik
VK486	VK487	0.997	0.003	0	0.001	131643	25perc	vik
VK486	VK489	0.997	0.003	0	0.002	116996	25perc	vik
VK486	VK493	0.997	0.003	0	0.002	128462	25perc	vik
VK486	VK490	0.997	0.003	0	0.001	74131	25perc	vik
VK486	VK491	0.997	0.003	0	0.002	105652	25perc	vik
VK486	VK494	0.997	0.003	0	0.001	14527	25perc	vik
VK486	VK492	0.996	0.004	0	0.002	80355	25perc	vik
VK486	VK497	0.997	0.003	0	0.001	106256	25perc	vik
VK486	VK495	0.997	0.003	0	0.002	88577	25perc	vik
VK486	VK504	0.997	0.003	0	0.002	67049	25perc	vik
VK486	VK496	0.997	0.003	0	0.001	134903	25perc	vik
VK486	VK498	0.997	0.003	0	0.002	93575	25perc	vik
VK486	VK506	0.997	0.003	0	0.002	93379	25perc	vik
VK486	VK509	0.997	0.003	0	0.002	100201	25perc	vik
VK486	VK505	0.997	0.003	0	0.002	85013	25perc	vik
VK486	VK510	0.997	0.002	0.001	0.002	110607	25perc	vik
VK486	VK507	0.997	0.003	0	0.002	66969	25perc	vik
VK486	VK508	0.997	0.003	0	0.001	122592	25perc	vik
VK486	VK512	0.997	0.003	0	0.001	127069	25perc	vik
VK487	VK490	0.997	0.002	0	0.001	78204	25perc	vik
VK486	VK511	0.997	0.003	0	0.002	121360	25perc	vik
VK487	VK491	0.997	0.003	0	0.002	111031	25perc	vik
VK487	VK488	0.997	0.003	0	0.002	76604	25perc	vik
VK487	VK489	0.997	0.003	0	0.002	122808	25perc	vik
VK487	VK493	0.997	0.003	0	0.001	135374	25perc	vik
VK487	VK492	0.997	0.003	0	0.002	84076	25perc	vik
VK487	VK496	0.997	0.003	0	0.002	142312	25perc	vik
VK487	VK498	0.997	0.003	0	0.002	98029	25perc	vik
VK487	VK494	0.997	0.003	0	0.002	15132	25perc	vik
VK487	VK495	0.997	0.003	0	0.002	93214	25perc	vik
VK487	VK497	0.997	0.003	0	0.001	112177	25perc	vik
VK487	VK504	0.997	0.003	0	0.002	70480	25perc	vik
VK487	VK506	0.998	0	0.001	0.002	97716	25perc	vik
VK487	VK508	0.997	0.003	0	0.002	128773	25perc	vik
VK487	VK505	0.997	0.003	0	0.001	89099	25perc	vik
VK487	VK507	0.997	0.003	0	0.002	70267	25perc	vik
VK487	VK509	0.997	0.003	0	0.002	105362	25perc	vik
VK487	VK510	0.997	0.003	0	0.001	116942	25perc	vik
VK488	VK490	0.997	0.003	0	0.002	42941	25perc	vik
VK487	VK511	0.997	0.003	0	0.002	127394	25perc	vik
VK487	VK512	0.997	0.003	0	0.001	133496	25perc	vik
VK488	VK491	0.997	0.003	0	0.002	61523	25perc	vik
VK488	VK489	0.997	0.003	0	0.002	68111	25perc	vik
VK488	VK494	0.997	0.003	0	0.002	8628	25perc	vik
VK488	VK492	0.997	0.003	0	0.002	46680	25perc	vik
VK488	VK496	0.997	0.003	0	0.002	78877	25perc	vik
VK488	VK493	0.997	0.003	0	0.002	74962	25perc	vik
VK488	VK495	0.996	0.004	0	0.002	51542	25perc	vik
VK488	VK498	0.996	0.004	0	0.002	54183	25perc	vik
VK488	VK506	0.997	0.001	0.001	0.002	54262	25perc	vik
VK488	VK497	0.997	0.003	0	0.001	61746	25perc	vik
VK488	VK507	0.997	0.003	0	0.002	39273	25perc	vik
VK488	VK504	0.997	0.003	0	0.002	39109	25perc	vik
VK488	VK505	0.997	0.003	0	0.002	49367	25perc	vik
VK488	VK509	0.997	0.003	0	0.002	58150	25perc	vik
VK488	VK512	0.997	0.003	0	0.002	73866	25perc	vik
VK488	VK508	0.997	0.003	0	0.002	71334	25perc	vik
VK489	VK490	0.997	0.003	0	0.001	68944	25perc	vik
VK488	VK510	0.997	0.003	0	0.002	64664	25perc	vik
VK489	VK492	0.997	0.003	0	0.002	75057	25perc	vik
VK488	VK511	0.997	0.003	0	0.001	70537	25perc	vik
VK489	VK494	0.997	0.003	0	0.002	13558	25perc	vik
VK489	VK491	0.997	0.003	0	0.002	98717	25perc	vik
VK489	VK493	0.997	0.003	0	0.001	120148	25perc	vik
VK489	VK495	0.997	0.003	0.001	0.002	82310	25perc	vik
VK489	VK496	0.997	0.003	0	0.001	126144	25perc	vik
VK489	VK497	0.997	0.003	0	0.001	99391	25perc	vik
VK489	VK498	0.997	0.003	0	0.002	87317	25perc	vik
VK489	VK505	0.997	0.003	0	0.002	79552	25perc	vik
VK489	VK504	0.997	0.003	0	0.001	62359	25perc	vik
VK489	VK508	0.997	0.003	0	0.002	114299	25perc	vik
VK489	VK510	0.997	0.002	0.001	0.002	103692	25perc	vik
VK489	VK507	0.997	0.003	0	0.002	62592	25perc	vik
VK489	VK506	0.997	0.003	0	0.001	87005	25perc	vik
VK489	VK511	0.997	0.003	0	0.001	113175	25perc	vik
VK489	VK509	0.997	0.003	0	0.001	93245	25perc	vik
VK490	VK492	0.997	0.003	0	0.001	47586	25perc	vik
VK490	VK494	0.997	0.003	0	0.001	8697	25perc	vik
VK490	VK491	0.997	0.003	0	0.001	62513	25perc	vik
VK490	VK495	0.997	0.002	0.001	0.002	52466	25perc	vik
VK489	VK512	0.996	0.004	0	0.002	118176	25perc	vik
VK490	VK493	0.997	0.003	0	0.001	76519	25perc	vik
VK490	VK497	0.688	0.241	0.071	0.192	62907	25perc	vik
VK490	VK496	0.997	0.002	0	0.001	80285	25perc	vik
VK490	VK505	0.997	0.003	0	0.001	50398	25perc	vik
VK490	VK498	0.997	0.003	0	0.001	55375	25perc	vik
VK490	VK504	0.997	0.003	0	0.001	39974	25perc	vik
VK490	VK507	0.997	0.003	0	0.001	39845	25perc	vik
VK490	VK508	0.997	0.002	0	0.001	72606	25perc	vik
VK490	VK510	0.997	0.003	0	0.001	65619	25perc	vik
VK490	VK506	0.997	0.003	0	0.001	55571	25perc	vik
VK490	VK509	0.997	0.003	0	0.001	59210	25perc	vik
VK490	VK512	0.998	0.002	0	0.001	75041	25perc	vik
VK490	VK511	0.997	0.003	0	0.001	71767	25perc	vik
VK491	VK494	0.997	0.003	0	0.002	12373	25perc	vik
VK491	VK492	0.997	0.003	0	0.002	67611	25perc	vik
VK491	VK493	0.997	0.003	0	0.002	108330	25perc	vik
VK491	VK496	0.997	0.003	0	0.002	113671	25perc	vik
VK491	VK495	0.997	0.003	0	0.002	74592	25perc	vik
VK491	VK497	0.998	0.002	0.001	0.001	89681	25perc	vik
VK491	VK504	0.997	0.003	0	0.002	56321	25perc	vik
VK491	VK498	0.997	0.003	0	0.001	78701	25perc	vik
VK491	VK507	0.997	0.003	0	0.002	56787	25perc	vik
VK491	VK505	0.997	0.003	0	0.002	71645	25perc	vik
VK491	VK509	0.997	0.003	0	0.002	84425	25perc	vik
VK491	VK506	0.997	0.003	0	0.002	78853	25perc	vik
VK491	VK508	0.997	0.003	0	0.002	103444	25perc	vik
VK491	VK511	0.997	0.003	0	0.002	102103	25perc	vik
VK492	VK494	0.997	0.003	0	0.002	9195	25perc	vik
VK491	VK512	0.997	0.003	0	0.001	106659	25perc	vik
VK491	VK510	0.997	0.003	0	0.001	93147	25perc	vik
VK492	VK493	0.997	0.003	0	0.001	82560	25perc	vik
VK492	VK495	0.997	0.003	0	0.002	56391	25perc	vik
VK492	VK497	0.998	0.002	0.001	0.001	68361	25perc	vik
VK492	VK504	0.997	0.003	0	0.002	43031	25perc	vik
VK492	VK496	0.997	0.003	0	0.002	86650	25perc	vik
VK492	VK506	0.997	0.003	0	0.002	59770	25perc	vik
VK492	VK498	0.997	0.003	0	0.002	59627	25perc	vik
VK492	VK508	0.997	0.003	0	0.002	78572	25perc	vik
VK492	VK505	0.997	0.003	0	0.002	54119	25perc	vik
VK492	VK510	0.997	0.003	0	0.002	70820	25perc	vik
VK492	VK507	0.997	0.003	0	0.002	43124	25perc	vik
VK492	VK509	0.997	0.003	0	0.002	64072	25perc	vik
VK492	VK512	0.997	0.003	0	0.001	81422	25perc	vik
VK492	VK511	0.997	0.003	0	0.002	77665	25perc	vik
VK493	VK494	0.997	0.003	0	0.002	14751	25perc	vik
VK493	VK496	0.997	0.003	0	0.001	138841	25perc	vik
VK493	VK504	0.997	0.003	0	0.002	68544	25perc	vik
VK493	VK495	0.997	0.003	0	0.001	90506	25perc	vik
VK493	VK505	0.997	0.003	0	0.002	87263	25perc	vik
VK493	VK497	0.997	0.003	0	0.001	109465	25perc	vik
VK493	VK507	0.997	0.003	0	0.002	69004	25perc	vik
VK493	VK498	0.997	0.003	0	0.002	95888	25perc	vik
VK493	VK506	0.997	0.003	0	0.002	95881	25perc	vik
VK493	VK509	0.997	0.003	0	0.002	103068	25perc	vik
VK493	VK512	0.997	0.003	0	0.002	130336	25perc	vik
VK493	VK508	0.997	0.003	0	0.001	126477	25perc	vik
VK493	VK510	0.997	0.003	0	0.002	114118	25perc	vik
VK494	VK495	0.997	0.003	0	0.002	10311	25perc	vik
VK493	VK511	0.997	0.003	0	0.002	124521	25perc	vik
VK494	VK496	0.997	0.003	0	0.002	15600	25perc	vik
VK494	VK498	0.997	0.003	0	0.002	10819	25perc	vik
VK494	VK497	0.997	0.003	0	0.001	12336	25perc	vik
VK494	VK506	0.997	0.003	0	0.002	10762	25perc	vik
VK494	VK504	0.997	0.003	0	0.001	7888	25perc	vik
VK494	VK505	0.996	0.004	0	0.002	9834	25perc	vik
VK494	VK508	0.997	0.003	0	0.002	14093	25perc	vik
VK494	VK511	0.997	0.003	0	0.002	14003	25perc	vik
VK494	VK507	0.997	0.003	0	0.001	7798	25perc	vik
VK494	VK509	0.997	0.003	0	0.002	11367	25perc	vik
VK494	VK512	0.997	0.003	0	0.002	14614	25perc	vik
VK494	VK510	0.997	0.003	0	0.002	12737	25perc	vik
VK495	VK497	0.997	0.003	0	0.001	74918	25perc	vik
VK495	VK498	0.997	0.003	0	0.002	65649	25perc	vik
VK495	VK496	0.997	0.003	0	0.002	95537	25perc	vik
VK495	VK504	0.997	0.003	0	0.002	47031	25perc	vik
VK495	VK506	0.997	0.003	0	0.002	65695	25perc	vik
VK495	VK509	0.997	0.003	0	0.002	70617	25perc	vik
VK495	VK507	0.997	0.003	0	0.002	47432	25perc	vik
VK495	VK505	0.997	0.003	0	0.002	59941	25perc	vik
VK495	VK510	0.997	0.003	0	0.002	78369	25perc	vik
VK495	VK508	0.997	0.003	0	0.002	86106	25perc	vik
VK496	VK497	0.997	0.003	0	0.001	114767	25perc	vik
VK495	VK511	0.997	0.003	0	0.002	85679	25perc	vik
VK496	VK498	0.997	0.003	0	0.002	100365	25perc	vik
VK496	VK504	0.997	0.003	0	0.001	71813	25perc	vik
VK495	VK512	0.997	0.003	0	0.002	89438	25perc	vik
VK496	VK507	0.997	0.003	0	0.002	72402	25perc	vik
VK496	VK505	0.997	0.003	0	0.002	91173	25perc	vik
VK496	VK506	0.997	0.003	0	0.002	100486	25perc	vik
VK496	VK510	0.997	0.002	0.001	0.002	119304	25perc	vik
VK496	VK509	0.997	0.003	0	0.002	107512	25perc	vik
VK496	VK508	0.997	0.003	0	0.001	131947	25perc	vik
VK497	VK498	0.997	0.002	0	0.001	79560	25perc	vik
VK497	VK505	0.997	0.003	0	0.001	72183	25perc	vik
VK496	VK511	0.997	0.003	0	0.002	130668	25perc	vik
VK496	VK512	0.997	0.003	0	0.002	136642	25perc	vik
VK497	VK504	0.997	0.003	0	0.001	56781	25perc	vik
VK497	VK506	0.997	0.003	0	0.001	79282	25perc	vik
VK497	VK507	0.997	0.003	0	0.001	57183	25perc	vik
VK497	VK510	0.997	0.003	0	0.001	94447	25perc	vik
VK497	VK508	0.997	0.003	0	0.001	104556	25perc	vik
VK497	VK509	0.997	0.003	0	0.001	84903	25perc	vik
VK497	VK512	0.997	0.003	0	0.001	108365	25perc	vik
VK498	VK506	0.997	0.003	0	0.002	69434	25perc	vik
VK497	VK511	0.997	0.003	0	0.001	103127	25perc	vik
VK498	VK507	0.997	0.003	0	0.002	50021	25perc	vik
VK498	VK505	0.996	0.004	0	0.002	63245	25perc	vik
VK498	VK509	0.997	0.003	0	0.002	74605	25perc	vik
VK498	VK504	0.996	0.004	0	0.002	49647	25perc	vik
VK498	VK508	0.997	0.003	0	0.001	91155	25perc	vik
VK498	VK511	0.997	0.003	0	0.001	90085	25perc	vik
VK498	VK510	0.997	0.003	0	0.002	82225	25perc	vik
VK504	VK506	0.997	0.003	0	0.001	49906	25perc	vik
VK498	VK512	0.997	0.003	0	0.001	94406	25perc	vik
VK504	VK505	0.996	0.004	0	0.002	45481	25perc	vik
VK504	VK508	0.997	0.003	0	0.002	65557	25perc	vik
VK504	VK507	0.997	0.003	0	0.002	35863	25perc	vik
VK504	VK511	0.997	0.003	0	0.002	64873	25perc	vik
VK504	VK510	0.998	0.001	0.001	0.002	59249	25perc	vik
VK504	VK509	0.997	0.003	0	0.002	53742	25perc	vik
VK505	VK506	0.997	0.003	0	0.002	63197	25perc	vik
VK504	VK512	0.997	0.003	0	0.002	67704	25perc	vik
VK505	VK509	0.997	0.003	0	0.002	67590	25perc	vik
VK505	VK507	0.997	0.003	0	0.002	45531	25perc	vik
VK505	VK508	0.997	0.003	0	0.002	82908	25perc	vik
VK505	VK511	0.997	0.003	0	0.002	81812	25perc	vik
VK505	VK510	0.997	0.003	0	0.002	75214	25perc	vik
VK505	VK512	0.997	0.003	0	0.002	85877	25perc	vik
VK506	VK508	0.997	0.003	0	0.002	91066	25perc	vik
VK506	VK511	0.997	0.003	0	0.001	90154	25perc	vik
VK506	VK507	0.997	0.003	0	0.002	50120	25perc	vik
VK506	VK509	0.997	0.003	0	0.002	74335	25perc	vik
VK506	VK510	0.997	0.003	0	0.001	82514	25perc	vik
VK506	VK512	0.997	0.003	0	0.001	94075	25perc	vik
VK507	VK511	0.998	0.002	0.001	0.002	64877	25perc	vik
VK507	VK508	0.997	0.003	0	0.002	65755	25perc	vik
VK507	VK509	0.997	0.003	0	0.002	53397	25perc	vik
VK507	VK512	0.997	0.003	0	0.002	68174	25perc	vik
VK507	VK510	0.997	0.003	0	0.002	59574	25perc	vik
VK508	VK511	0.997	0.003	0	0.002	118799	25perc	vik
VK508	VK509	0.997	0.003	0	0.001	97865	25perc	vik
VK508	VK510	0.997	0.003	0	0.002	108658	25perc	vik
VK509	VK510	0.997	0.003	0	0.001	88278	25perc	vik
VK508	VK512	0.997	0.003	0	0.002	124084	25perc	vik
VK510	VK511	0.997	0.003	0	0.002	107453	25perc	vik
VK509	VK511	0.997	0.003	0	0.002	96711	25perc	vik
VK509	VK512	0.997	0.003	0	0.002	101571	25perc	vik
VK511	VK512	0.997	0.003	0	0.001	122936	25perc	vik
VK510	VK512	0.997	0.003	0	0.001	112214	25perc	vik
VK480	VK481	0.994	0.006	0	0.003	193246	50perc	vik
VK480	VK485	0.995	0.004	0.001	0.003	116262	50perc	vik
VK480	VK483	0.996	0.004	0	0.002	218950	50perc	vik
VK480	VK484	0.995	0.005	0	0.003	172525	50perc	vik
VK480	VK482	0.994	0.006	0	0.003	159982	50perc	vik
VK480	VK486	0.994	0.006	0	0.003	219310	50perc	vik
VK480	VK490	0.996	0.004	0	0.002	144170	50perc	vik
VK480	VK487	0.994	0.005	0.001	0.003	228370	50perc	vik
VK480	VK489	0.994	0.005	0.001	0.003	208443	50perc	vik
VK480	VK488	0.994	0.006	0	0.003	141343	50perc	vik
VK480	VK491	0.994	0.006	0	0.003	193129	50perc	vik
VK480	VK492	0.996	0.001	0.003	0.003	153708	50perc	vik
VK480	VK495	0.994	0.005	0.001	0.004	166771	50perc	vik
VK480	VK497	0.996	0.004	0	0.002	193779	50perc	vik
VK480	VK494	0.995	0.005	0	0.003	31267	50perc	vik
VK480	VK493	0.994	0.006	0	0.003	223776	50perc	vik
VK480	VK496	0.994	0.006	0	0.003	231032	50perc	vik
VK480	VK498	0.994	0.006	0	0.003	174352	50perc	vik
VK480	VK505	0.994	0.006	0	0.003	161353	50perc	vik
VK480	VK507	0.994	0.006	0	0.003	131851	50perc	vik
VK480	VK506	0.993	0.006	0.001	0.004	174274	50perc	vik
VK480	VK504	0.994	0.006	0	0.003	131169	50perc	vik
VK480	VK509	0.994	0.006	0	0.003	184385	50perc	vik
VK480	VK508	0.994	0.006	0	0.003	216247	50perc	vik
VK480	VK512	0.994	0.006	0	0.003	221233	50perc	vik
VK480	VK511	0.994	0.006	0	0.003	214402	50perc	vik
VK480	VK510	0.994	0.006	0	0.003	200637	50perc	vik
VK481	VK483	0.996	0.004	0	0.002	308955	50perc	vik
VK481	VK486	0.994	0.006	0	0.003	309806	50perc	vik
VK481	VK485	0.996	0.004	0	0.002	164082	50perc	vik
VK481	VK482	0.995	0.005	0	0.003	225356	50perc	vik
VK481	VK484	0.994	0.006	0	0.003	243468	50perc	vik
VK481	VK487	0.994	0.005	0	0.003	322634	50perc	vik
VK481	VK491	0.994	0.005	0.001	0.003	272144	50perc	vik
VK481	VK488	0.994	0.006	0	0.003	198877	50perc	vik
VK481	VK489	0.994	0.006	0	0.003	293703	50perc	vik
VK481	VK490	0.995	0.005	0	0.002	203740	50perc	vik
VK481	VK492	0.993	0.007	0	0.003	216230	50perc	vik
VK481	VK496	0.994	0.006	0	0.003	326918	50perc	vik
VK481	VK495	0.994	0.006	0	0.003	235484	50perc	vik
VK481	VK493	0.994	0.006	0	0.003	315869	50perc	vik
VK481	VK497	0.996	0.004	0	0.002	273648	50perc	vik
VK481	VK494	0.992	0.008	0	0.004	43919	50perc	vik
VK481	VK504	0.994	0.005	0.001	0.003	185034	50perc	vik
VK481	VK505	0.994	0.006	0	0.003	227680	50perc	vik
VK481	VK498	0.994	0.006	0	0.003	245638	50perc	vik
VK481	VK508	0.993	0.007	0	0.003	305473	50perc	vik
VK481	VK506	0.994	0.006	0	0.003	246254	50perc	vik
VK481	VK510	0.994	0.006	0	0.003	282834	50perc	vik
VK481	VK507	0.994	0.006	0	0.003	186209	50perc	vik
VK481	VK509	0.994	0.006	0	0.003	260250	50perc	vik
VK481	VK512	0.994	0.005	0.001	0.003	313165	50perc	vik
VK482	VK485	0.995	0.005	0	0.003	135818	50perc	vik
VK481	VK511	0.994	0.005	0	0.003	302395	50perc	vik
VK482	VK483	0.995	0.005	0	0.002	255512	50perc	vik
VK482	VK486	0.994	0.006	0	0.003	256207	50perc	vik
VK482	VK484	0.994	0.006	0	0.003	201078	50perc	vik
VK482	VK489	0.995	0.005	0	0.003	242975	50perc	vik
VK482	VK487	0.994	0.006	0	0.003	266622	50perc	vik
VK482	VK491	0.993	0.007	0	0.003	225131	50perc	vik
VK482	VK490	0.995	0.005	0	0.002	168690	50perc	vik
VK482	VK488	0.994	0.006	0	0.003	165025	50perc	vik
VK482	VK493	0.994	0.006	0	0.003	261201	50perc	vik
VK482	VK492	0.994	0.006	0	0.003	178911	50perc	vik
VK482	VK496	0.995	0.005	0	0.003	269928	50perc	vik
VK482	VK495	0.994	0.004	0.002	0.004	194391	50perc	vik
VK482	VK494	0.995	0.005	0	0.003	36457	50perc	vik
VK482	VK498	0.994	0.006	0	0.003	203176	50perc	vik
VK482	VK497	0.995	0.005	0	0.003	225771	50perc	vik
VK482	VK506	0.993	0.006	0.001	0.004	203421	50perc	vik
VK482	VK504	0.993	0.007	0	0.003	153429	50perc	vik
VK482	VK505	0.994	0.006	0	0.003	188053	50perc	vik
VK482	VK508	0.994	0.006	0	0.003	252680	50perc	vik
VK482	VK511	0.994	0.006	0	0.003	249977	50perc	vik
VK482	VK507	0.994	0.006	0	0.003	153986	50perc	vik
VK482	VK509	0.994	0.006	0	0.003	215322	50perc	vik
VK482	VK512	0.996	0.002	0.003	0.004	258804	50perc	vik
VK482	VK510	0.994	0.006	0	0.003	234197	50perc	vik
VK483	VK485	0.59	0.188	0.222	0.316	186252	50perc	vik
VK483	VK486	0.996	0.004	0	0.002	351290	50perc	vik
VK483	VK484	0.996	0.004	0	0.002	276264	50perc	vik
VK483	VK489	0.996	0.004	0	0.002	333138	50perc	vik
VK483	VK487	0.996	0.004	0	0.002	366380	50perc	vik
VK483	VK488	0.995	0.005	0	0.002	225853	50perc	vik
VK483	VK491	0.996	0.004	0	0.002	308911	50perc	vik
VK483	VK494	0.996	0.004	0	0.002	49877	50perc	vik
VK483	VK492	0.996	0.004	0	0.002	245604	50perc	vik
VK483	VK495	0.996	0.004	0	0.002	266336	50perc	vik
VK483	VK493	0.996	0.004	0	0.002	358445	50perc	vik
VK483	VK497	0.396	0.321	0.284	0.444	310857	50perc	vik
VK483	VK504	0.996	0.004	0	0.002	210032	50perc	vik
VK483	VK496	0.996	0.004	0	0.002	371067	50perc	vik
VK483	VK505	0.996	0.004	0	0.002	257648	50perc	vik
VK483	VK498	0.996	0.004	0	0.002	278695	50perc	vik
VK483	VK506	0.996	0.004	0	0.002	278967	50perc	vik
VK483	VK507	0.995	0.005	0	0.002	211214	50perc	vik
VK483	VK510	0.996	0.004	0	0.002	320813	50perc	vik
VK483	VK508	0.996	0.004	0	0.002	346567	50perc	vik
VK483	VK511	0.995	0.005	0	0.002	342999	50perc	vik
VK483	VK509	0.996	0.004	0	0.002	295396	50perc	vik
VK484	VK485	0.996	0.004	0	0.002	147480	50perc	vik
VK483	VK512	0.996	0.004	0	0.002	354647	50perc	vik
VK484	VK487	0.993	0.006	0.001	0.004	288201	50perc	vik
VK484	VK486	0.994	0.006	0	0.003	276924	50perc	vik
VK484	VK489	0.994	0.006	0	0.003	262600	50perc	vik
VK484	VK488	0.994	0.006	0	0.003	178349	50perc	vik
VK484	VK490	0.996	0.004	0	0.002	182445	50perc	vik
VK484	VK491	0.993	0.007	0	0.003	243570	50perc	vik
VK484	VK494	0.996	0.002	0.002	0.003	39347	50perc	vik
VK484	VK492	0.994	0.006	0	0.003	193575	50perc	vik
VK484	VK495	0.994	0.006	0	0.003	210275	50perc	vik
VK483	VK490	0.46	0.427	0.113	0.326	231483	50perc	vik
VK484	VK493	0.994	0.006	0	0.003	282338	50perc	vik
VK484	VK497	0.996	0.004	0	0.002	244560	50perc	vik
VK484	VK498	0.994	0.005	0.001	0.003	219622	50perc	vik
VK484	VK505	0.995	0.005	0	0.003	203044	50perc	vik
VK484	VK504	0.994	0.006	0	0.003	165450	50perc	vik
VK484	VK496	0.994	0.006	0	0.003	292015	50perc	vik
VK484	VK507	0.993	0.006	0	0.003	166076	50perc	vik
VK484	VK506	0.994	0.006	0	0.003	220143	50perc	vik
VK484	VK510	0.994	0.006	0	0.003	252888	50perc	vik
VK484	VK509	0.995	0.002	0.002	0.004	232609	50perc	vik
VK484	VK508	0.995	0.005	0	0.003	272869	50perc	vik
VK484	VK512	0.994	0.006	0	0.003	279858	50perc	vik
VK484	VK511	0.994	0.005	0	0.003	270865	50perc	vik
VK485	VK486	0.996	0.004	0	0.002	186842	50perc	vik
VK485	VK488	0.995	0.005	0	0.002	119918	50perc	vik
VK485	VK491	0.996	0.004	0	0.002	164001	50perc	vik
VK485	VK487	0.996	0.004	0	0.002	194853	50perc	vik
VK485	VK490	0.555	0.211	0.235	0.34	123897	50perc	vik
VK485	VK489	0.996	0.004	0	0.002	177130	50perc	vik
VK485	VK492	0.995	0.005	0	0.002	130071	50perc	vik
VK485	VK496	0.998	0.001	0.002	0.002	197216	50perc	vik
VK485	VK497	0.555	0.293	0.152	0.298	164730	50perc	vik
VK485	VK493	0.996	0.004	0	0.002	190488	50perc	vik
VK485	VK494	0.995	0.005	0	0.002	26782	50perc	vik
VK485	VK498	0.996	0.004	0	0.002	148155	50perc	vik
VK485	VK495	0.996	0.004	0	0.002	141522	50perc	vik
VK485	VK506	0.996	0.004	0	0.002	148261	50perc	vik
VK485	VK505	0.995	0.004	0	0.002	137196	50perc	vik
VK485	VK504	0.995	0.005	0	0.002	111512	50perc	vik
VK485	VK508	0.996	0.004	0	0.002	184237	50perc	vik
VK485	VK507	0.995	0.005	0	0.002	112275	50perc	vik
VK485	VK511	0.996	0.004	0	0.002	182184	50perc	vik
VK485	VK510	0.996	0.004	0.001	0.002	170577	50perc	vik
VK485	VK509	0.996	0.004	0	0.002	156987	50perc	vik
VK486	VK487	0.994	0.006	0	0.003	367098	50perc	vik
VK485	VK512	0.996	0.004	0	0.002	188496	50perc	vik
VK486	VK490	0.996	0.004	0	0.002	231654	50perc	vik
VK486	VK488	0.994	0.006	0	0.003	226789	50perc	vik
VK486	VK489	0.994	0.006	0	0.003	335042	50perc	vik
VK486	VK492	0.993	0.007	0	0.004	246255	50perc	vik
VK486	VK493	0.997	0	0.003	0.003	359093	50perc	vik
VK486	VK491	0.994	0.006	0	0.003	309738	50perc	vik
VK486	VK495	0.995	0.005	0	0.003	267705	50perc	vik
VK486	VK494	0.995	0.005	0	0.003	50097	50perc	vik
VK486	VK498	0.994	0.005	0.001	0.004	279539	50perc	vik
VK486	VK496	0.994	0.005	0	0.003	371658	50perc	vik
VK486	VK497	0.996	0.004	0	0.002	310571	50perc	vik
VK486	VK505	0.994	0.006	0	0.003	258754	50perc	vik
VK486	VK504	0.995	0.005	0	0.003	210258	50perc	vik
VK486	VK507	0.994	0.005	0	0.003	211791	50perc	vik
VK486	VK508	0.994	0.006	0	0.003	347690	50perc	vik
VK486	VK506	0.994	0.006	0	0.003	279782	50perc	vik
VK486	VK511	0.994	0.006	0	0.003	344293	50perc	vik
VK486	VK510	0.994	0.006	0	0.003	321650	50perc	vik
VK486	VK509	0.994	0.006	0	0.003	296275	50perc	vik
VK487	VK488	0.994	0.006	0	0.003	235988	50perc	vik
VK486	VK512	0.995	0.005	0	0.003	355918	50perc	vik
VK487	VK491	0.994	0.006	0	0.003	321975	50perc	vik
VK487	VK490	0.996	0.004	0	0.002	242051	50perc	vik
VK487	VK493	0.995	0.005	0	0.003	374419	50perc	vik
VK487	VK489	0.993	0.007	0	0.004	347634	50perc	vik
VK487	VK492	0.994	0.006	0	0.003	256088	50perc	vik
VK487	VK495	0.993	0.007	0	0.003	278688	50perc	vik
VK487	VK494	0.995	0.005	0	0.003	52082	50perc	vik
VK487	VK498	0.994	0.006	0	0.003	291315	50perc	vik
VK487	VK497	0.996	0.004	0	0.002	323671	50perc	vik
VK487	VK496	0.994	0.006	0	0.003	386912	50perc	vik
VK487	VK505	0.995	0.005	0	0.003	268967	50perc	vik
VK487	VK506	0.997	0	0.003	0.003	291260	50perc	vik
VK487	VK508	0.994	0.006	0	0.003	362196	50perc	vik
VK487	VK504	0.994	0.006	0	0.003	219321	50perc	vik
VK487	VK507	0.993	0.006	0.001	0.004	220342	50perc	vik
VK487	VK509	0.996	0.002	0.003	0.004	308407	50perc	vik
VK487	VK510	0.995	0.005	0	0.003	335004	50perc	vik
VK488	VK490	0.995	0.005	0	0.002	148953	50perc	vik
VK487	VK511	0.995	0.005	0	0.003	358164	50perc	vik
VK487	VK512	0.995	0.005	0	0.003	370587	50perc	vik
VK488	VK489	0.994	0.006	0	0.003	215369	50perc	vik
VK488	VK491	0.994	0.006	0	0.003	198946	50perc	vik
VK488	VK492	0.994	0.006	0	0.003	158421	50perc	vik
VK488	VK495	0.993	0.007	0	0.003	172111	50perc	vik
VK488	VK493	0.994	0.006	0	0.003	230718	50perc	vik
VK488	VK494	0.993	0.007	0	0.004	32476	50perc	vik
VK488	VK497	0.996	0.004	0	0.002	200170	50perc	vik
VK488	VK505	0.993	0.007	0	0.003	166778	50perc	vik
VK488	VK498	0.993	0.007	0	0.003	179724	50perc	vik
VK488	VK496	0.995	0.005	0	0.003	238753	50perc	vik
VK488	VK506	0.993	0.007	0	0.003	179874	50perc	vik
VK488	VK509	0.996	0.002	0.002	0.003	190537	50perc	vik
VK488	VK504	0.994	0.006	0	0.003	135486	50perc	vik
VK488	VK510	0.994	0.006	0	0.003	206883	50perc	vik
VK488	VK507	0.994	0.006	0	0.003	136669	50perc	vik
VK488	VK508	0.994	0.006	0	0.003	223200	50perc	vik
VK488	VK512	0.994	0.006	0	0.003	228783	50perc	vik
VK488	VK511	0.994	0.006	0	0.003	221423	50perc	vik
VK489	VK491	0.995	0.003	0.002	0.003	293625	50perc	vik
VK489	VK490	0.996	0.004	0	0.002	219832	50perc	vik
VK489	VK492	0.994	0.006	0	0.003	233906	50perc	vik
VK489	VK496	0.995	0.005	0	0.003	352748	50perc	vik
VK489	VK493	0.995	0.005	0	0.003	340691	50perc	vik
VK489	VK497	0.996	0.004	0	0.002	295342	50perc	vik
VK489	VK494	0.995	0.005	0	0.003	47387	50perc	vik
VK489	VK495	0.994	0.006	0	0.003	253640	50perc	vik
VK489	VK504	0.994	0.006	0	0.003	199198	50perc	vik
VK489	VK498	0.994	0.006	0	0.003	265222	50perc	vik
VK489	VK507	0.994	0.006	0	0.003	201009	50perc	vik
VK489	VK506	0.994	0.006	0	0.003	265188	50perc	vik
VK489	VK505	0.994	0.006	0	0.003	245168	50perc	vik
VK489	VK509	0.995	0.005	0	0.003	280830	50perc	vik
VK489	VK508	0.994	0.006	0	0.003	329959	50perc	vik
VK489	VK511	0.995	0.005	0	0.003	326516	50perc	vik
VK489	VK512	0.99	0.01	0	0.005	337773	50perc	vik
VK489	VK510	0.994	0.006	0	0.003	305121	50perc	vik
VK490	VK493	0.996	0.004	0	0.002	236700	50perc	vik
VK490	VK491	0.996	0.004	0	0.002	203649	50perc	vik
VK490	VK495	0.995	0.005	0	0.002	176146	50perc	vik
VK490	VK494	0.995	0.005	0	0.002	33108	50perc	vik
VK490	VK497	0.509	0.361	0.13	0.31	204886	50perc	vik
VK490	VK492	0.996	0.004	0	0.002	161977	50perc	vik
VK490	VK496	0.996	0.004	0	0.002	245037	50perc	vik
VK490	VK504	0.996	0.004	0	0.002	138979	50perc	vik
VK490	VK505	0.996	0.004	0	0.002	170262	50perc	vik
VK490	VK498	0.996	0.004	0	0.002	183932	50perc	vik
[truncated: 1,591 more rows]

## Sheet: S1.2 NGSrelate.allsites.kinship
a	b	ida	idb	nSites	J9	J8	J7	J6	J5	J4	J3	J2	J1	rab	Fa	Fb	theta	inbred_relatedness_1_2	inbred_relatedness_2_1	fraternity	identity	zygosity	X2of3_IDB	F_diff_a_b	loglh	nIter	bestoptimll	coverage	X2dsfs	R0	R1	KING	X2dsfs_loglike	X2dsfsf_niter	downsample.perc	Coverage_Ordered	diff
0	1	Koszyce-3_10	Koszyce-3_11	187536	1	0	0	0	0	0	0	0	0	0	0	2e-06	0	0	0	0	0	0	1e-06	-1e-06	-236359	174	-236359	0.069712	9.132435e-02,3.620180e-01,2.615079e-05,2.223248e-01,3.240761e-01,1.099460e-04,5.039301e-17,6.420144e-12,1.206661e-04	8.1e-05	0.55447	0.262877	-239975	90	10perc	10perc	kos
0	2	Koszyce-3_10	Koszyce-3_12	478483	1	0	0	0	0	0	0	0	0	0	2e-06	0	0	0	0	0	0	0	1e-06	1e-06	-609541	126	-609541	0.177863	6.595806e-02,3.549973e-01,6.867829e-04,3.102449e-01,2.680669e-01,1.030097e-10,4.602460e-05,1.886486e-09,5.537151e-09	0.002734	0.402518	0.221913	-613422	63	10perc	10perc	kos
0	3	Koszyce-3_10	Koszyce-3_13	359483	1	0	0	0	0	0	0	0	0	0	0	0	0	0	0	0	0	0	0	0	-442882	234	-442882	0.133628	9.729855e-02,3.229087e-01,4.434065e-04,3.255098e-01,2.538146e-01,5.026280e-14,2.486486e-05,5.985475e-13,1.992040e-08	0.001845	0.391154	0.218744	-451499	62	10perc	10perc	kos
0	4	Koszyce-3_10	Koszyce-3_14	409626	1	0	0	0	0	0	0	0	0	0	0	0	0	0	0	0	0	0	0	0	-517764	286	-1	0.152268	7.452766e-02,3.513628e-01,1.786448e-09,2.849906e-01,2.890728e-01,3.618180e-09,3.768795e-06,5.798323e-10,4.237952e-05	1.3e-05	0.454262	0.238012	-522123	54	10perc	10perc	kos
0	5	Koszyce-3_10	Koszyce-3_15	395053	1	0	0	0	0	0	0	0	0	5e-06	1e-06	1e-06	3e-06	0	0	0	0	0	5e-06	0	-489081	110	-489081	0.146851	1.168207e-01,3.044268e-01,1.314304e-08,2.877304e-01,2.909703e-01,1.756488e-08,3.883102e-07,9.511361e-10,5.139767e-05	1e-06	0.491373	0.247824	-497939	42	10perc	10perc	kos		Table S1.2 - Results from all datasets using program NGS relate and all shared autosomal sites
0	6	Koszyce-3_10	Koszyce-3_1	381317	1	0	0	0	0	0	0	0	0	0	0	0	0	0	0	0	0	0	0	0	-473766	274	-1	0.141745	9.000769e-02,3.289450e-01,1.409256e-03,3.238998e-01,2.557309e-01,2.034652e-07,5.834896e-06,7.465525e-08,1.222844e-06	0.005534	0.39087	0.217211	-482477	62	10perc	10perc	kos
0	7	Koszyce-3_10	Koszyce-3_2	301782	1	0	0	0	0	0	0	0	0	0	0	0	0	0	0	0	0	0	1e-06	0	-377188	50	-377188	0.112179	1.126004e-01,3.219869e-01,1.810809e-04,2.389686e-01,3.262618e-01,6.232889e-10,1.227352e-06,2.833848e-13,3.190809e-09	0.000559	0.581429	0.268564	-383917	67	10perc	10perc	kos
0	8	Koszyce-3_10	Koszyce-3_3	223412	1	0	0	0	0	0	0	0	0	3e-06	1e-06	9e-06	2e-06	0	0	1e-06	0	1e-06	8e-06	-4e-06	-281695	126	-281695	0.083048	7.146831e-02,3.635233e-01,1.059716e-02,2.637400e-01,2.905843e-01,3.497100e-11,6.826210e-05,3.070477e-12,1.871769e-05	0.036703	0.455512	0.222812	-285690	90	10perc	10perc	kos
0	9	Koszyce-3_10	Koszyce-3_4	407290	1	0	0	0	0	0	0	0	0	4e-06	7e-06	0	2e-06	0	0	0	0	0	8e-06	3e-06	-508505	302	-508505	0.151399	8.735136e-02,3.352430e-01,2.923361e-04,3.067247e-01,2.703714e-01,1.131800e-09,1.725397e-05,2.930424e-10,1.972971e-08	0.001145	0.420957	0.22808	-516112	54	10perc	10perc	kos
0	10	Koszyce-3_10	Koszyce-3_5	493378	1	0	0	0	0	0	0	0	0	7e-06	3e-06	2e-06	4e-06	1e-06	0	2e-06	0	2e-06	9e-06	0	-618864	118	-618865	0.1834	1.120753e-01,3.027259e-01,1.880237e-09,2.883556e-01,2.968114e-01,1.226434e-09,2.004924e-06,1.526985e-13,2.986038e-05	7e-06	0.502148	0.250533	-626597	59	10perc	10perc	kos
0	11	Koszyce-3_10	Koszyce-3_6	182625	1	0	0	0	0	0	0	0	0	1e-06	1e-06	1.9e-05	1e-06	1e-06	0	0	0	0	1.1e-05	-9e-06	-224990	118	-224990	0.067886	8.632049e-02,3.481682e-01,6.084750e-03,2.983845e-01,2.609260e-01,1.949359e-13,1.160600e-04,1.717239e-11,2.053971e-08	0.023765	0.399731	0.212704	-229932	78	10perc	10perc	kos
0	12	Koszyce-3_10	Koszyce-3_7	326525	1	0	0	0	0	0	0	0	0	4e-06	3e-06	0	2e-06	0	0	0	0	0	5e-06	1e-06	-409124	54	-409124	0.121377	8.248017e-02,3.518942e-01,1.053430e-04,2.832399e-01,2.822625e-01,3.768218e-12,4.455216e-09,3.464878e-10,1.782737e-05	0.000373	0.44434	0.23511	-415045	62	10perc	10perc	kos
0	13	Koszyce-3_10	Koszyce-3_8	403132	1	0	0	0	0	0	0	0	0	1e-06	9e-06	3e-06	1e-06	0	0	3e-06	0	3e-06	7e-06	3e-06	-507408	146	-507408	0.149854	6.992145e-02,3.515098e-01,1.099965e-03,3.170491e-01,2.603897e-01,6.045556e-07,2.905686e-05,3.609950e-16,2.918428e-07	0.004336	0.388822	0.217038	-513866	78	10perc	10perc	kos
0	14	Koszyce-3_10	Koszyce-3_9	347243	1	0	0	0	0	0	0	0	0	0	0	0	0	0	0	0	0	0	0	0	-429144	234	-429144	0.129078	8.800630e-02,3.331542e-01,3.136478e-04,3.206235e-01,2.578654e-01,7.846779e-06,2.905640e-05,1.607556e-09,1.507144e-08	0.001329	0.394212	0.219903	-437086	58	10perc	10perc	kos
1	2	Koszyce-3_11	Koszyce-3_12	258393	1	0	0	0	0	0	0	0	0	1e-06	7e-06	1e-06	1e-06	0	0	0	0	0	5e-06	4e-06	-337533	94	-337533	0.096051	4.467503e-02,2.769895e-01,1.597396e-03,3.473298e-01,3.165351e-01,4.759202e-10,1.281715e-02,5.606177e-05,4.693140e-12	0.045539	0.495523	0.228802	-338147	90	10perc	10perc	kos
1	3	Koszyce-3_11	Koszyce-3_13	194076	1	0	0	0	0	0	0	0	0	1e-06	4e-06	1e-06	0	0	0	0	0	0	3e-06	1e-06	-245900	98	-245900	0.072143	6.798384e-02,2.556436e-01,1.066736e-03,3.765915e-01,2.896679e-01,7.765067e-12,8.966519e-03,7.993175e-05,4.959651e-10	0.034637	0.450951	0.222507	-248893	106	10perc	10perc	kos
1	4	Koszyce-3_11	Koszyce-3_14	221023	1	0	0	0	0	0	0	0	0	1e-06	6e-06	1e-06	1e-06	0	0	0	0	0	4e-06	3e-06	-286479	118	-286480	0.082159	5.191279e-02,2.715008e-01,9.502492e-07,3.309797e-01,3.377931e-01,2.255407e-08,7.715991e-03,1.262662e-07,9.647005e-05	0.022845	0.55358	0.252224	-287802	102	10perc	10perc	kos
1	5	Koszyce-3_11	Koszyce-3_15	214216	1	0	0	0	0	0	0	0	0	0	5e-06	1e-06	0	0	0	0	0	0	3e-06	2e-06	-273595	110	-273595	0.079629	7.184273e-02,2.427101e-01,1.384594e-06,3.611767e-01,3.240750e-01,5.300827e-08,5.972293e-06,8.919870e-05,9.879889e-05	2.3e-05	0.536563	0.258808	-276262	110	10perc	10perc	kos
1	6	Koszyce-3_11	Koszyce-3_1	205594	1	0	0	0	0	0	0	0	0	2e-06	6e-06	1e-06	1e-06	0	0	1e-06	0	1e-06	5e-06	3e-06	-261918	130	-261918	0.076424	6.009741e-02,2.605573e-01,2.644243e-03,3.780507e-01,2.897914e-01,7.364867e-11,8.786380e-03,7.259364e-05,1.350123e-08	0.039444	0.445757	0.219107	-264843	70	10perc	10perc	kos
1	7	Koszyce-3_11	Koszyce-3_2	163838	1	0	0	0	0	0	0	0	0	2e-06	4e-06	3e-06	1e-06	0	1e-06	0	0	0	5e-06	0	-211255	110	-211255	0.060902	6.618592e-02,2.693268e-01,1.380105e-03,3.133690e-01,3.408401e-01,1.183294e-13,8.806151e-03,9.196088e-05,4.746401e-11	0.029886	0.574798	0.253441	-213762	94	10perc	10perc	kos
1	8	Koszyce-3_11	Koszyce-3_3	124506	1	0	0	0	0	0	0	0	0	3e-06	1e-06	0	1e-06	0	0	0	0	0	3e-06	0	-161773	234	-161773	0.046282	6.999095e-02,2.655288e-01,1.159554e-02,2.822015e-01,3.581035e-01,1.601584e-08,1.253831e-02,3.303607e-08,4.125139e-05	0.067393	0.626204	0.245135	-164058	70	10perc	10perc	kos
1	9	Koszyce-3_11	Koszyce-3_4	220339	1	0	0	0	0	0	0	0	0	2e-06	9e-06	2e-06	1e-06	1e-06	1e-06	0	1e-06	1e-06	6e-06	4e-06	-282968	86	-282968	0.081905	5.707903e-02,2.629224e-01,7.088602e-04,3.606897e-01,3.105589e-01,9.947543e-14,7.969282e-03,7.178655e-05,2.407755e-15	0.027944	0.491109	0.235542	-285245	98	10perc	10perc	kos
1	10	Koszyce-3_11	Koszyce-3_5	266245	1	0	0	0	0	0	0	0	0	4e-06	6e-06	4e-06	2e-06	0	1e-06	2e-06	0	2e-06	8e-06	2e-06	-342974	107	-342974	0.09897	6.133981e-02,2.453920e-01,9.980522e-25,3.713893e-01,3.214919e-01,7.037331e-33,2.760081e-04,4.679835e-05,6.410485e-05	0.000859	0.520969	0.254752	-344358	194	10perc	10perc	kos
1	11	Koszyce-3_11	Koszyce-3_6	99840	1	0	0	0	0	0	0	0	0	3e-06	2e-06	1e-05	1e-06	0	0	5e-06	0	5e-06	9e-06	-4e-06	-126575	166	-126575	0.037113	8.334807e-02,2.545984e-01,1.105869e-02,3.273490e-01,3.148811e-01,1.793075e-19,8.701133e-03,6.194814e-21,6.362013e-05	0.062753	0.523313	0.22725	-129093	94	10perc	10perc	kos
1	12	Koszyce-3_11	Koszyce-3_7	177404	1	0	0	0	0	0	0	0	0	1e-06	6e-06	1e-06	1e-06	0	0	0	0	0	4e-06	3e-06	-228875	126	-228875	0.065945	6.333953e-02,2.719298e-01,2.831830e-04,3.242447e-01,3.321336e-01,8.586917e-08,7.927785e-03,9.095524e-05,5.034614e-05	0.024722	0.549457	0.250459	-231209	114	10perc	10perc	kos
1	13	Koszyce-3_11	Koszyce-3_8	217347	1	0	0	0	0	0	0	0	0	0	1.2e-05	1e-06	0	0	0	0	0	0	6e-06	6e-06	-280916	102	-280916	0.080793	5.053093e-02,2.753825e-01,2.397343e-03,3.498685e-01,3.053960e-01,3.387933e-08,1.636168e-02,6.291688e-05,9.330807e-08	0.061425	0.474164	0.216711	-283140	82	10perc	10perc	kos
1	14	Koszyce-3_11	Koszyce-3_9	188404	1	0	0	0	0	0	0	0	0	2e-06	5e-06	2e-06	1e-06	0	0	0	0	0	6e-06	1e-06	-239374	110	-239374	0.070034	5.945703e-02,2.642027e-01,1.303889e-03,3.690643e-01,2.946467e-01,2.393819e-18,1.132541e-02,1.042432e-15,7.977262e-16	0.042863	0.456183	0.220347	-242002	106	10perc	10perc	kos
2	3	Koszyce-3_12	Koszyce-3_13	495581	1	0	0	0	0	0	0	0	0	2e-06	1e-06	5e-06	1e-06	0	0	3e-06	0	3e-06	5e-06	-2e-06	-632053	134	-632054	0.184219	6.665260e-02,3.081563e-01,2.734334e-04,3.587464e-01,2.655872e-01,2.591780e-08,5.711246e-04,1.554679e-08,1.290249e-05	0.00318	0.397736	0.220268	-635729	51	10perc	10perc	kos
2	4	Koszyce-3_12	Koszyce-3_14	568710	1	0	0	0	0	0	0	0	0	0	0	1e-06	0	0	0	0	0	0	1e-06	0	-744952	94	-744952	0.211403	3.851297e-02,3.423533e-01,8.380858e-05,3.231768e-01,2.948656e-01,1.952837e-09,1.007365e-03,7.732782e-09,1.301844e-07	0.003701	0.442328	0.233165	-740946	66	10perc	10perc	kos
2	5	Koszyce-3_12	Koszyce-3_15	546434	1	0	0	0	0	0	0	0	0	3e-06	0	7e-06	2e-06	0	0	0	0	0	7e-06	-3e-06	-704006	242	-704007	0.203122	5.270072e-02,3.230870e-01,1.229217e-04,3.531715e-01,2.701633e-01,1.592800e-09,7.545489e-04,6.729702e-10,1.629082e-09	0.003248	0.398979	0.220624	-703906	58	10perc	10perc	kos
2	6	Koszyce-3_12	Koszyce-3_1	527599	1	0	0	0	0	0	0	0	0	0	0	0	0	0	0	0	0	0	0	0	-677442	262	-677442	0.196121	8.110688e-02,2.928090e-01,5.257730e-04,3.317840e-01,2.934421e-01,1.321284e-10,3.284936e-04,1.436515e-09,3.700915e-06	0.002911	0.469172	0.240808	-683420	66	10perc	10perc	kos
2	7	Koszyce-3_12	Koszyce-3_2	418211	1	0	0	0	0	0	0	0	0	3e-06	1e-06	6e-06	2e-06	0	0	4e-06	0	4e-06	6e-06	-3e-06	-543583	130	-543583	0.155459	4.552370e-02,3.451894e-01,9.486534e-04,3.060260e-01,3.014443e-01,3.941713e-07,8.672060e-04,3.515631e-07,3.243422e-08	0.006024	0.461607	0.23747	-544771	94	10perc	10perc	kos
2	8	Koszyce-3_12	Koszyce-3_3	308132	1	0	0	0	0	0	0	0	0	2e-06	3e-06	1.5e-05	1e-06	0	0	2e-06	0	2e-06	1e-05	-6e-06	-401088	147	-401088	0.11454	5.799470e-02,3.384376e-01,3.741705e-03,2.695551e-01,3.297215e-01,3.040156e-05,5.158141e-04,1.981648e-14,3.178846e-06	0.012912	0.538514	0.253424	-403262	122	10perc	10perc	kos
2	9	Koszyce-3_12	Koszyce-3_4	562357	1	0	0	0	0	0	0	0	0	9e-06	2e-06	2e-06	6e-06	2e-06	2e-06	0	2e-06	2e-06	9e-06	0	-723574	91	-723574	0.209041	1.189300e-01,2.522877e-01,2.649687e-06,2.730724e-01,3.555609e-01,1.141313e-05,6.965076e-07,5.435948e-06,1.287140e-04	9e-06	0.676769	0.287549	-729355	34	10perc	10perc	kos
2	10	Koszyce-3_12	Koszyce-3_5	682137	1	0	0	0	0	0	0	0	0	0	0	0	0	0	0	0	0	0	0	0	-888046	130	-888046	0.253566	4.722216e-02,3.246940e-01,1.627183e-05,3.575052e-01,2.698856e-01,4.149087e-09,6.766297e-04,1.280559e-07,1.375322e-09	0.002567	0.39521	0.219727	-883399	63	10perc	10perc	kos
2	11	Koszyce-3_12	Koszyce-3_6	250955	1	0	0	0	0	0	0	0	0	1e-06	1e-06	0	1e-06	0	0	1e-06	0	1e-06	1e-06	0	-319494	234	-319494	0.093286	1.116954e-01,2.786518e-01,1.883426e-06,2.592400e-01,3.499881e-01,6.926800e-05,2.876235e-08,5.553528e-10,3.534479e-04	5e-06	0.65058	0.282716	-324229	54	10perc	10perc	kos
2	12	Koszyce-3_12	Koszyce-3_7	449861	1	0	0	0	0	0	0	0	0	0	0	0	0	0	0	0	0	0	0	0	-584047	198	-584047	0.167224	5.004187e-02,3.377961e-01,1.897351e-04,3.129478e-01,2.983573e-01,2.254185e-10,6.594827e-04,4.538268e-09,7.652765e-06	0.002846	0.457889	0.237811	-584692	62	10perc	10perc	kos
2	13	Koszyce-3_12	Koszyce-3_8	558249	1	0	0	0	0	0	0	0	0	0	0	0	0	0	0	0	0	0	0	0	-724890	142	-724890	0.207514	6.305081e-02,3.131016e-01,2.975654e-04,3.221155e-01,3.010618e-01,1.869306e-10,3.597530e-04,8.468678e-13,1.302697e-05	0.002183	0.473461	0.242251	-727211	62	10perc	10perc	kos
2	14	Koszyce-3_12	Koszyce-3_9	481114	1	0	0	0	0	0	0	0	0	1e-06	0	2e-06	0	0	0	0	0	0	1e-06	-1e-06	-615311	102	-615311	0.178841	5.905370e-02,3.164778e-01,2.455317e-04,3.500945e-01,2.735281e-01,3.210818e-08,5.867048e-04,1.409564e-07,1.345502e-05	0.003043	0.409838	0.224009	-618243	59	10perc	10perc	kos
3	4	Koszyce-3_13	Koszyce-3_14	423430	1	0	0	0	0	0	0	0	0	0	0	1e-06	0	0	0	0	0	0	1e-06	0	-535846	202	-535846	0.157399	7.152127e-02,3.586299e-01,6.664274e-05,2.871670e-01,2.822012e-01,1.269911e-06,4.123844e-04,3.586298e-07,5.769933e-09	0.001697	0.436656	0.232394	-540100	46	10perc	10perc	kos
3	5	Koszyce-3_13	Koszyce-3_15	410610	1	0	0	0	0	0	0	0	0	0	0	0	0	0	0	0	0	0	0	0	-510874	170	-510874	0.152633	9.122820e-02,3.329345e-01,1.209664e-04,3.104070e-01,2.649343e-01,1.306843e-07,3.749940e-04,5.717042e-09,3.629614e-10	0.001872	0.411492	0.224974	-518575	46	10perc	10perc	kos
3	6	Koszyce-3_13	Koszyce-3_1	394687	1	0	0	0	0	0	0	0	0	5e-06	6e-06	2e-06	2e-06	0	0	0	0	0	8e-06	2e-06	-490508	298	-490508	0.146714	9.601310e-02,3.277414e-01,8.551428e-04,3.169616e-01,2.581181e-01,5.819728e-09,2.800831e-04,6.756393e-09,3.056753e-05	0.004398	0.399664	0.22038	-500071	62	10perc	10perc	kos
3	7	Koszyce-3_13	Koszyce-3_2	313287	1	0	0	0	0	0	0	0	0	0	0	0	0	0	0	0	0	0	0	0	-394535	254	-394535	0.116456	6.434155e-02,3.733408e-01,6.063745e-04,2.886768e-01,2.724776e-01,6.621381e-11,5.145972e-04,2.136836e-05,2.082969e-05	0.004114	0.410878	0.223891	-399442	74	10perc	10perc	kos
3	8	Koszyce-3_13	Koszyce-3_3	230898	1	0	0	0	0	0	0	0	0	2e-06	2e-06	1.1e-05	1e-06	1e-06	0	0	0	0	8e-06	-5e-06	-291546	118	-291546	0.08583	7.304982e-02,3.664445e-01,9.686881e-03,2.625130e-01,2.874470e-01,7.756777e-09,8.586331e-04,5.905917e-10,7.963057e-08	0.036687	0.449485	0.221253	-295758	90	10perc	10perc	kos
3	9	Koszyce-3_13	Koszyce-3_4	422517	1	0	0	0	0	0	0	0	0	2e-06	2e-06	1e-06	1e-06	0	0	2e-06	0	2e-06	3e-06	0	-528857	134	-528857	0.15706	7.591555e-02,3.508704e-01,3.206992e-04,3.181894e-01,2.543169e-01,1.391266e-09,3.597241e-04,2.113709e-05,6.242443e-06	0.002675	0.379713	0.214785	-535658	54	10perc	10perc	kos
3	10	Koszyce-3_13	Koszyce-3_5	511825	1	0	0	0	0	0	0	0	0	0	0	0	0	0	0	0	0	0	0	0	-643685	258	-643685	0.190257	9.004272e-02,3.292080e-01,6.694074e-06,3.091662e-01,2.712777e-01,1.288558e-13,2.987246e-04,1.686824e-13,8.970828e-15	0.001126	0.424748	0.229198	-650395	66	10perc	10perc	kos
3	11	Koszyce-3_13	Koszyce-3_6	188712	1	0	0	0	0	0	0	0	0	1e-06	1e-06	9e-06	1e-06	0	0	0	0	0	5e-06	-4e-06	-232501	126	-232501	0.070149	8.593496e-02,3.545154e-01,5.610505e-03,2.983944e-01,2.546568e-01,5.882353e-12,8.196248e-04,2.969563e-11,6.826810e-05	0.02525	0.38623	0.208047	-237532	94	10perc	10perc	kos
3	12	Koszyce-3_13	Koszyce-3_7	338232	1	0	0	0	0	0	0	0	0	6e-06	0	0	3e-06	0	0	0	0	0	6e-06	0	-424313	42	-424313	0.125729	9.401169e-02,3.414795e-01,1.366382e-04,2.677399e-01,2.962432e-01,2.076489e-09,3.886245e-04,1.057126e-08,5.042453e-07	0.001773	0.485848	0.245645	-430685	62	10perc	10perc	kos
3	13	Koszyce-3_13	Koszyce-3_8	417058	1	0	0	0	0	0	0	0	0	0	0	0	0	0	0	0	0	0	0	0	-522195	62	-522195	0.15503	1.414719e-01,2.794984e-01,1.997186e-09,2.415219e-01,3.373036e-01,5.138334e-06,4.057447e-09,5.565764e-08,1.990737e-04	0	0.647384	0.282113	-532575	42	10perc	10perc	kos
3	14	Koszyce-3_13	Koszyce-3_9	359725	1	0	0	0	0	0	0	0	0	5e-06	1e-06	1e-06	2e-06	0	0	0	0	0	5e-06	0	-442962	118	-442962	0.133718	1.370799e-01,2.873431e-01,3.209833e-10,2.697398e-01,3.056556e-01,2.426361e-06,5.818161e-07,6.849235e-07,1.779723e-04	2e-06	0.548668	0.261601	-453020	78	10perc	10perc	kos
4	5	Koszyce-3_14	Koszyce-3_15	467168	1	0	0	0	0	0	0	0	0	1e-06	0	0	1e-06	0	0	0	0	0	1e-06	0	-595566	94	-595566	0.173657	9.242988e-02,2.646467e-01,1.513473e-06,3.145656e-01,3.283115e-01,3.702151e-09,1.180897e-06,2.334310e-08,4.358430e-05	8e-06	0.566821	0.265655	-599527	107	10perc	10perc	kos
4	6	Koszyce-3_14	Koszyce-3_1	451929	1	0	0	0	0	0	0	0	0	2e-06	1e-06	5e-06	1e-06	0	0	3e-06	0	3e-06	5e-06	-2e-06	-577110	134	-577110	0.167993	6.125411e-02,2.960008e-01,2.134456e-03,3.603672e-01,2.801720e-01,2.092429e-08,6.932839e-05,2.053084e-06,8.936657e-09	0.007866	0.425422	0.226647	-580743	70	10perc	10perc	kos
4	7	Koszyce-3_14	Koszyce-3_2	356657	1	0	0	0	0	0	0	0	0	0	3e-06	4e-06	0	0	0	0	0	0	3e-06	0	-461097	174	-461097	0.132578	4.242431e-02,3.323843e-01,1.222406e-03,3.159302e-01,3.079204e-01,2.783728e-11,1.183886e-04,1.489230e-17,2.565593e-08	0.004354	0.473975	0.241457	-461908	86	10perc	10perc	kos
4	8	Koszyce-3_14	Koszyce-3_3	264640	1	0	0	0	0	0	0	0	0	2e-06	1e-06	6e-06	1e-06	0	1e-06	0	0	0	4e-06	-2e-06	-343428	110	-343428	0.098373	4.975959e-02,3.184031e-01,1.556571e-02,2.931036e-01,3.231034e-01,5.373127e-09,5.059958e-05,2.523744e-09,1.394693e-05	0.048332	0.515215	0.232065	-344677	66	10perc	10perc	kos
4	9	Koszyce-3_14	Koszyce-3_4	481799	1	0	0	0	0	0	0	0	0	1e-06	1e-06	2e-06	0	0	0	0	0	0	2e-06	-1e-06	-618780	102	-618780	0.179096	5.602144e-02,3.045853e-01,3.109032e-04,3.440938e-01,2.949198e-01,4.103722e-11,6.876027e-05,6.939474e-11,4.586948e-08	0.001287	0.454381	0.23751	-620387	54	10perc	10perc	kos
4	10	Koszyce-3_14	Koszyce-3_5	582485	1	0	0	0	0	0	0	0	0	2e-06	0	0	1e-06	0	0	0	0	0	2e-06	0	-750233	86	-750234	0.216523	8.815775e-02,2.641991e-01,4.346113e-06,3.189688e-01,3.286391e-01,6.374206e-10,1.028487e-07,4.480153e-10,3.078603e-05	1.4e-05	0.563537	0.264929	-751612	82	10perc	10perc	kos
4	11	Koszyce-3_14	Koszyce-3_6	215389	1	0	0	0	0	0	0	0	0	1e-06	1e-06	1.7e-05	1e-06	1e-06	0	0	0	0	1e-05	-9e-06	-272462	106	-272462	0.080065	7.145333e-02,3.044907e-01,6.462672e-03,3.163171e-01,3.010973e-01,6.540010e-10,1.788115e-04,1.462533e-11,2.416268e-12	0.022058	0.479875	0.235334	-275707	90	10perc	10perc	kos
4	12	Koszyce-3_14	Koszyce-3_7	385332	1	0	0	0	0	0	0	0	0	3e-06	1e-06	1e-06	2e-06	0	1e-06	0	0	0	4e-06	0	-497182	82	-497182	0.143237	5.652215e-02,3.145103e-01,1.025283e-04,3.107600e-01,3.180866e-01,7.028843e-13,9.313838e-09,1.283414e-10,1.839363e-05	0.000322	0.508635	0.251998	-499079	62	10perc	10perc	kos
4	13	Koszyce-3_14	Koszyce-3_8	479901	1	0	0	0	0	0	0	0	0	0	0	0	0	0	0	0	0	0	0	0	-620910	222	-620910	0.178391	4.318906e-02,3.172884e-01,1.798317e-03,3.489948e-01,2.886418e-01,8.815110e-09,8.717848e-05,1.636904e-07,1.746555e-07	0.006532	0.431989	0.229076	-621394	62	10perc	10perc	kos
4	14	Koszyce-3_14	Koszyce-3_9	412270	1	0	0	0	0	0	0	0	0	1e-06	0	4e-06	1e-06	0	0	0	0	0	3e-06	-2e-06	-523054	86	-523054	0.15325	6.892467e-02,2.906811e-01,3.569215e-04,3.472202e-01,2.927437e-01,1.361287e-07,7.322797e-05,3.952361e-09,5.125616e-08	0.001469	0.458608	0.238586	-526810	58	10perc	10perc	kos
5	6	Koszyce-3_15	Koszyce-3_1	434733	1	0	0	0	0	0	0	0	0	3e-06	2e-06	1e-05	2e-06	0	0	3e-06	0	3e-06	9e-06	-4e-06	-545817	115	-545817	0.161601	7.733691e-02,3.251960e-01,1.625454e-03,3.398935e-01,2.558131e-01,1.084685e-13,1.349091e-04,2.978995e-08,4.598941e-10	0.006881	0.383614	0.214404	-552770	74	10perc	10perc	kos
5	7	Koszyce-3_15	Koszyce-3_2	344698	1	0	0	0	0	0	0	0	0	1e-06	8e-06	4e-06	0	0	0	1e-06	0	1e-06	7e-06	2e-06	-436888	150	-436888	0.128132	6.185996e-02,3.569729e-01,5.961417e-04,2.924277e-01,2.879697e-01,1.091885e-07,1.733875e-04,1.257326e-07,1.903783e-10	0.002672	0.442914	0.233756	-440855	66	10perc	10perc	kos
5	8	Koszyce-3_15	Koszyce-3_3	254430	1	0	0	0	0	0	0	0	0	0	1e-06	1.3e-05	0	0	0	0	0	0	7e-06	-6e-06	-324213	146	-324213	0.094578	6.044087e-02,3.530580e-01,1.442065e-02,2.809148e-01,2.909556e-01,1.047812e-15,1.955438e-04,3.692978e-12,1.455059e-05	0.050235	0.448598	0.215253	-327230	90	10perc	10perc	kos
5	9	Koszyce-3_15	Koszyce-3_4	465506	1	0	0	0	0	0	0	0	0	1e-06	0	0	1e-06	0	0	1e-06	0	1e-06	2e-06	0	-587416	134	-587416	0.17304	7.902942e-02,3.254853e-01,2.356516e-04,3.175540e-01,2.775852e-01,4.734007e-09,1.104490e-04,2.464334e-08,2.517001e-09	0.001247	0.431445	0.231089	-593138	50	10perc	10perc	kos
5	10	Koszyce-3_15	Koszyce-3_5	562971	1	0	0	0	0	0	0	0	0	2e-06	0	0	1e-06	0	0	0	0	0	2e-06	0	-712507	90	-712507	0.20927	1.154785e-01,2.811734e-01,6.405437e-09,2.860054e-01,3.173132e-01,4.529583e-08,1.027677e-07,1.296792e-07,2.920700e-05	0	0.559459	0.26403	-718789	35	10perc	10perc	kos
5	11	Koszyce-3_15	Koszyce-3_6	207732	1	0	0	0	0	0	0	0	0	1e-06	1e-06	9e-06	1e-06	1e-06	0	0	0	0	6e-06	-4e-06	-258392	122	-258392	0.077219	8.678384e-02,3.332405e-01,5.247498e-03,2.945867e-01,2.798846e-01,3.270466e-11,2.569275e-04,1.161710e-10,1.359231e-10	0.019667	0.441924	0.226403	-263183	78	10perc	10perc	kos
5	12	Koszyce-3_15	Koszyce-3_7	373312	1	0	0	0	0	0	0	0	0	0	2e-06	0	0	0	0	0	0	0	1e-06	1e-06	-473191	186	-473191	0.138769	7.285137e-02,3.439743e-01,8.178072e-05,2.900014e-01,2.929999e-01,1.239115e-10,7.725483e-05,3.990290e-10,1.398410e-05	0.000543	0.462047	0.239908	-477627	62	10perc	10perc	kos
5	13	Koszyce-3_15	Koszyce-3_8	459941	1	0	0	0	0	0	0	0	0	0	0	0	0	0	0	0	0	0	0	0	-585031	150	-585031	0.170971	5.652075e-02,3.486302e-01,1.437526e-03,3.300826e-01,2.632071e-01,2.590503e-14,1.219114e-04,3.029802e-12,6.492178e-12	0.005925	0.386914	0.215818	-589344	78	10perc	10perc	kos
5	14	Koszyce-3_15	Koszyce-3_9	396688	1	0	0	0	0	0	0	0	0	0	0	0	0	0	0	0	0	0	0	0	-495153	254	-495153	0.147458	8.353947e-02,3.199026e-01,3.502341e-04,3.247081e-01,2.713754e-01,1.022804e-12,1.241862e-04,6.305118e-12,3.029961e-09	0.001748	0.420682	0.227754	-501830	58	10perc	10perc	kos
6	7	Koszyce-3_1	Koszyce-3_2	332656	1	0	0	0	0	0	0	0	0	5e-06	0	0	2e-06	0	0	0	0	0	5e-06	0	-419820	122	-419820	0.123656	1.269939e-01,2.983036e-01,7.441964e-07,2.212513e-01,3.532044e-01,2.064886e-08,7.148683e-08,4.510544e-07,2.455085e-04	2e-06	0.679819	0.288102	-427473	55	10perc	10perc	kos
6	8	Koszyce-3_1	Koszyce-3_3	245535	1	0	0	0	0	0	0	0	0	0	0	2e-06	0	0	0	0	0	0	1e-06	-1e-06	-311639	142	-311639	0.091271	7.998962e-02,3.570380e-01,1.788342e-03,2.487773e-01,3.114780e-01,4.750322e-17,9.081340e-04,2.007198e-16,2.059882e-05	0.008657	0.511868	0.249098	-316454	110	10perc	10perc	kos
6	9	Koszyce-3_1	Koszyce-3_4	448380	1	0	0	0	0	0	0	0	0	1e-06	3e-06	1e-05	1e-06	0	0	1e-06	0	1e-06	7e-06	-3e-06	-565269	163	-565269	0.166673	8.236976e-02,3.335895e-01,2.982741e-04,3.116738e-01,2.713408e-01,4.633609e-12,7.276400e-04,1.300921e-07,9.020233e-09	0.003781	0.419844	0.226685	-573443	66	10perc	10perc	kos
6	10	Koszyce-3_1	Koszyce-3_5	541312	1	0	0	0	0	0	0	0	0	1e-06	4e-06	1e-06	0	0	0	0	0	0	3e-06	2e-06	-687450	110	-687451	0.201218	7.123193e-02,3.399080e-01,9.722469e-06,3.291638e-01,2.581562e-01,1.003375e-21,1.530360e-03,1.028015e-18,8.889756e-15	0.005966	0.384956	0.215184	-692371	102	10perc	10perc	kos
6	11	Koszyce-3_1	Koszyce-3_6	200834	1	0	0	0	0	0	0	0	0	1e-06	1e-06	1.5e-05	1e-06	1e-06	0	0	0	0	8e-06	-7e-06	-249850	110	-249850	0.074655	8.324383e-02,3.456955e-01,6.321311e-03,2.997411e-01,2.632903e-01,8.974559e-16,1.665549e-03,1.145217e-15,4.240027e-05	0.030335	0.40294	0.211018	-254951	102	10perc	10perc	kos
6	12	Koszyce-3_1	Koszyce-3_7	358370	1	0	0	0	0	0	0	0	0	0	1e-06	0	0	0	0	0	0	0	1e-06	0	-453976	186	-453976	0.133215	7.238758e-02,3.532680e-01,1.766468e-04,2.898049e-01,2.832452e-01,3.118657e-10,1.117718e-03,1.500194e-10,1.051775e-08	0.00457	0.439571	0.232031	-459560	58	10perc	10perc	kos
6	13	Koszyce-3_1	Koszyce-3_8	444324	1	0	0	0	0	0	0	0	0	0	0	3e-06	0	0	0	0	0	0	2e-06	-1e-06	-563194	206	-563194	0.165166	8.997868e-02,3.240423e-01,2.497848e-04,2.927850e-01,2.924509e-01,7.955717e-10,4.643080e-04,1.782954e-09,2.907431e-05	0.002442	0.473573	0.24217	-572134	54	10perc	10perc	kos
6	14	Koszyce-3_1	Koszyce-3_9	383659	1	0	0	0	0	0	0	0	0	0	2e-06	1e-06	0	0	0	1e-06	0	1e-06	2e-06	1e-06	-478390	170	-478390	0.142615	8.528354e-02,3.308113e-01,2.416693e-04,3.226192e-01,2.600661e-01,4.676866e-08,9.565760e-04,1.931644e-07,2.134299e-05	0.004607	0.397272	0.219562	-486560	66	10perc	10perc	kos
7	8	Koszyce-3_2	Koszyce-3_3	194353	1	0	0	0	0	0	0	0	0	0	0	3e-06	0	0	0	0	0	0	2e-06	-2e-06	-249738	118	-249738	0.072246	6.072857e-02,3.108577e-01,8.822881e-03,2.892878e-01,3.290634e-01,2.925288e-11,1.220471e-03,2.650365e-11,1.922298e-05	0.030521	0.539281	0.245556	-252842	82	10perc	10perc	kos
7	9	Koszyce-3_2	Koszyce-3_4	356714	1	0	0	0	0	0	0	0	0	0	0	0	0	0	0	0	0	0	0	0	-455127	226	-455127	0.132599	5.437109e-02,3.009206e-01,4.392010e-04,3.546105e-01,2.891237e-01,6.587984e-07,5.327593e-04,1.500448e-06,1.692129e-08	0.003362	0.440398	0.232764	-458528	58	10perc	10perc	kos
7	10	Koszyce-3_2	Koszyce-3_5	432009	1	0	0	0	0	0	0	0	0	1e-06	4e-06	0	1e-06	0	0	1e-06	0	1e-06	3e-06	2e-06	-554007	142	-554007	0.160588	5.813002e-02,2.899081e-01,1.244607e-05,3.574029e-01,2.940752e-01,1.444120e-21,4.713746e-04,2.842397e-18,1.200726e-15	0.001645	0.453963	0.237245	-555822	94	10perc	10perc	kos
7	11	Koszyce-3_2	Koszyce-3_6	159127	1	0	0	0	0	0	0	0	0	1e-06	0	1.1e-05	1e-06	0	1e-06	0	0	0	6e-06	-4e-06	-200619	110	-200619	0.059151	6.922645e-02,3.006332e-01,9.738127e-03,3.268510e-01,2.912371e-01,2.415998e-05,2.265512e-03,1.208876e-09,2.450905e-05	0.041216	0.455405	0.220854	-204201	70	10perc	10perc	kos
7	12	Koszyce-3_2	Koszyce-3_7	286364	1	0	0	0	0	0	0	0	0	0	0	0	0	0	0	0	0	0	0	0	-367358	226	-367358	0.106448	5.526727e-02,3.093279e-01,3.167684e-04,3.215738e-01,3.126045e-01,5.045409e-09,9.097535e-04,5.527229e-09,3.928527e-09	0.003924	0.494527	0.246914	-370259	70	10perc	10perc	kos
7	13	Koszyce-3_2	Koszyce-3_8	351489	1	0	0	0	0	0	0	0	0	2e-06	2e-06	0	1e-06	0	0	2e-06	0	2e-06	3e-06	1e-06	-450792	154	-450792	0.130657	5.267801e-02,3.011113e-01,7.872382e-04,3.498395e-01,2.947160e-01,1.898902e-21,8.472691e-04,3.999830e-18,2.071563e-05	0.005546	0.451613	0.234965	-454532	110	10perc	10perc	kos
7	14	Koszyce-3_2	Koszyce-3_9	304604	1	0	0	0	0	0	0	0	0	0	0	0	0	0	0	0	0	0	0	0	-384150	218	-384150	0.113228	5.836660e-02,2.954439e-01,4.424651e-04,3.662572e-01,2.788165e-01,1.341220e-10,6.463204e-04,3.277803e-06,2.370388e-05	0.003905	0.420669	0.226876	-388618	74	10perc	10perc	kos
8	9	Koszyce-3_3	Koszyce-3_4	261919	1	0	0	0	0	0	0	0	0	0	7e-06	0	0	0	0	0	0	0	4e-06	3e-06	-335354	110	-335354	0.097361	6.102893e-02,2.747950e-01,5.434444e-04,3.505331e-01,3.050023e-01,6.680621e-14,8.062986e-03,3.429868e-05,6.926708e-09	0.028218	0.4811	0.232959	-338517	94	10perc	10perc	kos
8	10	Koszyce-3_3	Koszyce-3_5	317634	1	0	0	0	0	0	0	0	0	0	1e-05	0	0	0	0	0	0	0	5e-06	5e-06	-408964	94	-408965	0.118072	5.275252e-02,2.789602e-01,3.006159e-05,3.625316e-01,2.935033e-01,1.254688e-10,1.221184e-02,4.500328e-10,1.047664e-05	0.04171	0.448965	0.218982	-410116	86	10perc	10perc	kos
8	11	Koszyce-3_3	Koszyce-3_6	118429	1	0	0	0	0	0	0	0	0	2e-06	4e-06	1.7e-05	1e-06	0	0	5e-06	0	5e-06	1.2e-05	-6e-06	-149458	162	-149459	0.044023	8.347287e-02,2.709489e-01,1.012176e-02,3.190936e-01,3.053048e-01,5.207650e-07,1.091783e-02,9.688140e-05,4.286614e-05	0.068913	0.499534	0.219218	-152582	58	10perc	10perc	kos
8	12	Koszyce-3_3	Koszyce-3_7	210166	1	0	0	0	0	0	0	0	0	0	6e-06	0	0	0	0	0	0	0	4e-06	3e-06	-270092	102	-270092	0.078124	6.378235e-02,2.846897e-01,4.578250e-04,3.131685e-01,3.284593e-01,1.312661e-08,9.421959e-03,7.948922e-07,1.957264e-05	0.030079	0.540461	0.246019	-273274	66	10perc	10perc	kos
8	13	Koszyce-3_3	Koszyce-3_8	259366	1	0	0	0	0	0	0	0	0	1e-06	8e-06	1e-06	1e-06	0	1e-06	0	0	0	5e-06	4e-06	-333768	110	-333769	0.096412	6.581016e-02,2.659640e-01,8.628463e-04,3.344700e-01,3.276486e-01,4.510899e-09,5.244354e-03,9.207720e-10,3.689210e-08	0.018639	0.540192	0.251196	-337959	78	10perc	10perc	kos
8	14	Koszyce-3_3	Koszyce-3_9	224480	1	0	0	0	0	0	0	0	0	1e-06	1.5e-05	1e-06	1e-06	0	0	0	0	0	9e-06	7e-06	-284226	102	-284226	0.083445	6.722451e-02,2.702302e-01,8.522376e-04,3.561381e-01,2.968497e-01,1.483297e-13,8.705212e-03,4.426824e-11,1.270701e-09	0.032196	0.466799	0.227639	-287979	94	10perc	10perc	kos
9	10	Koszyce-3_4	Koszyce-3_5	580828	1	0	0	0	0	0	0	0	0	0	1e-06	0	0	0	0	1e-06	0	1e-06	1e-06	0	-741283	122	-741283	0.215907	7.278247e-02,3.162350e-01,7.791717e-06,3.306182e-01,2.801807e-01,4.101428e-07,1.754797e-04,7.865830e-12,1.211513e-09	0.000654	0.433021	0.231785	-743971	46	10perc	10perc	kos
9	11	Koszyce-3_4	Koszyce-3_6	213606	1	0	0	0	0	0	0	0	0	1e-06	4e-06	7e-06	1e-06	0	0	4e-06	0	4e-06	6e-06	-1e-06	-266423	150	-266423	0.079402	1.099693e-01,3.035502e-01,1.534392e-05,2.679849e-01,3.181387e-01,2.075639e-08,8.039240e-18,4.015929e-24,3.415254e-04	4.8e-05	0.556624	0.263375	-271819	94	10perc	10perc	kos
9	12	Koszyce-3_4	Koszyce-3_7	384502	1	0	0	0	0	0	0	0	0	0	0	0	0	0	0	1e-06	0	1e-06	1e-06	0	-490534	150	-490534	0.142928	5.721473e-02,3.502940e-01,2.150219e-04,3.069436e-01,2.849832e-01,2.869771e-11,3.494131e-04,3.686303e-11,3.814843e-13	0.001981	0.433236	0.231302	-493566	70	10perc	10perc	kos
9	13	Koszyce-3_4	Koszyce-3_8	473838	1	0	0	0	0	0	0	0	0	1e-06	1e-06	0	0	0	0	1e-06	0	1e-06	2e-06	0	-604759	146	-604759	0.176137	6.213253e-02,3.351913e-01,6.438998e-04,3.258247e-01,2.759148e-01,5.177270e-13,2.864452e-04,1.099256e-11,6.396464e-06	0.003372	0.416823	0.22596	-609371	66	10perc	10perc	kos
9	14	Koszyce-3_4	Koszyce-3_9	408575	1	0	0	0	0	0	0	0	0	0	0	0	0	0	0	0	0	0	0	0	-512796	282	-512796	0.151877	7.784638e-02,3.182431e-01,2.891180e-04,3.314798e-01,2.718326e-01,2.484193e-09,3.003447e-04,5.226550e-10,8.665631e-06	0.002168	0.418003	0.226794	-519105	55	10perc	10perc	kos
10	11	Koszyce-3_5	Koszyce-3_6	258358	1	0	0	0	0	0	0	0	0	2e-06	1e-06	5e-06	1e-06	1e-06	0	0	0	0	5e-06	-2e-06	-325808	102	-325808	0.096038	8.301277e-02,3.308027e-01,3.671104e-03,2.922300e-01,2.902425e-01,9.493874e-09,3.938978e-05,1.477818e-06,1.599923e-09	0.012784	0.463095	0.234995	-329953	78	10perc	10perc	kos
10	12	Koszyce-3_5	Koszyce-3_7	463669	1	0	0	0	0	0	0	0	0	0	1e-06	0	0	0	0	0	0	0	1e-06	0	-593424	198	-593424	0.172357	7.378408e-02,3.400493e-01,4.622317e-05,2.844137e-01,3.016948e-01,8.830893e-12,2.800059e-11,5.617625e-09,1.183086e-05	0.000153	0.483091	0.245634	-596044	70	10perc	10perc	kos
10	13	Koszyce-3_5	Koszyce-3_8	573707	1	0	0	0	0	0	0	0	0	0	1e-06	1e-06	0	0	0	0	0	0	1e-06	0	-738123	146	-738123	0.21326	5.187907e-02,3.531496e-01,1.339590e-03,3.293870e-01,2.642294e-01,2.092817e-15,1.540308e-05,1.579482e-15,4.266378e-16	0.005128	0.386362	0.215954	-739046	94	10perc	10perc	kos
10	14	Koszyce-3_5	Koszyce-3_9	494482	1	0	0	0	0	0	0	0	0	0	0	0	0	0	0	0	0	0	0	0	-624316	218	-624316	0.183811	7.973170e-02,3.229377e-01,2.454837e-04,3.239624e-01,2.731128e-01,4.082567e-12,9.931098e-06,3.108932e-08,5.431255e-11	0.000935	0.42202	0.228477	-629536	54	10perc	10perc	kos
11	12	Koszyce-3_6	Koszyce-3_7	172373	1	0	0	0	0	0	0	0	0	1e-06	1.1e-05	1e-06	1e-06	0	1e-06	0	0	0	7e-06	5e-06	-216884	109	-216884	0.064075	7.288148e-02,3.253237e-01,3.706636e-04,3.047853e-01,2.888992e-01,1.025375e-07,7.730750e-03,3.747933e-10,8.875611e-06	0.028042	0.452671	0.225759	-220424	86	10perc	10perc	kos
11	13	Koszyce-3_6	Koszyce-3_8	211628	1	0	0	0	0	0	0	0	0	1e-06	7e-06	1e-06	0	0	0	0	0	0	4e-06	3e-06	-266566	106	-266566	0.078667	7.010404e-02,3.163153e-01,1.321517e-03,3.269375e-01,2.775243e-01,1.070135e-14,7.751253e-03,3.408787e-14,4.605136e-05	0.032692	0.425438	0.216455	-270989	102	10perc	10perc	kos
11	14	Koszyce-3_6	Koszyce-3_9	183761	1	0	0	0	0	0	0	0	0	2e-06	1.3e-05	2e-06	1e-06	1e-06	0	0	0	0	9e-06	4e-06	-227508	102	-227508	0.068308	8.083930e-02,3.075143e-01,8.830378e-04,3.376790e-01,2.659929e-01,2.912105e-11,7.044989e-03,4.702012e-06,4.181182e-05	0.029805	0.407261	0.212487	-232100	82	10perc	10perc	kos
12	13	Koszyce-3_7	Koszyce-3_8	378962	1	0	0	0	0	0	0	0	0	0	1e-06	1e-06	0	0	0	0	0	0	1e-06	0	-485299	194	-485299	0.140869	5.686455e-02,3.081479e-01,7.856769e-04,3.411209e-01,2.928419e-01,1.107146e-09,2.374999e-04,1.985275e-10,1.606400e-06	0.003494	0.450324	0.235471	-489459	70	10perc	10perc	kos
12	14	Koszyce-3_7	Koszyce-3_9	326480	1	0	0	0	0	0	0	0	0	0	0	0	0	0	0	0	0	0	0	0	-410947	234	-410947	0.12136	7.575763e-02,2.891655e-01,4.270367e-04,3.465145e-01,2.879498e-01,8.178296e-13,1.855839e-04,8.591523e-10,1.387529e-10	0.002128	0.452543	0.236653	-416052	62	10perc	10perc	kos
13	14	Koszyce-3_8	Koszyce-3_9	405607	1	0	0	0	0	0	0	0	0	6e-06	1e-06	1e-06	3e-06	1e-06	1e-06	0	1e-06	1e-06	6e-06	0	-509621	102	-509621	0.150774	1.316156e-01,2.518483e-01,1.574852e-07,2.740191e-01,3.423326e-01,1.041562e-07,9.965357e-07,3.843035e-07,1.827103e-04	3e-06	0.650984	0.282793	-519227	34	10perc	10perc	kos
0	1	Koszyce-3_10	Koszyce-3_11	304	1	0	0	0	0	0	0	0	0	0	1e-06	0	0	0	0	0	0	0	1e-06	0	-385.849	242	-385.849	0.060897	1.970918e-01,2.862920e-01,1.280655e-03,1.736065e-01,2.980886e-01,7.531558e-11,4.364041e-02,2.733914e-10,2.716233e-13	0.150697	0.590485	0.197189	-406.697	118	1perc	1perc	kos
0	2	Koszyce-3_10	Koszyce-3_12	621	1	0	0	0	0	0	0	0	0	0	0	1e-06	0	0	0	0	0	0	0	0	-810.243	234	-810.243	0.124399	1.187777e-01,2.248525e-01,5.396017e-03,1.808302e-01,4.241142e-01,1.067299e-08,4.602795e-02,1.436246e-06,3.369652e-10	0.12125	0.92782	0.256211	-868.797	83	1perc	1perc	kos
0	3	Koszyce-3_10	Koszyce-3_13	493	1	0	0	0	0	0	0	0	0	0	2e-06	0	0	0	0	0	0	0	1e-06	1e-06	-623.221	198	-623.221	0.098758	1.028209e-01,2.642008e-01,5.166440e-10,2.027414e-01,3.865822e-01,4.263435e-03,3.939124e-02,3.919802e-11,3.877239e-11	0.101896	0.757118	0.247354	-666.774	87	1perc	1perc	kos
0	4	Koszyce-3_10	Koszyce-3_14	526	1	0	0	0	0	0	0	0	0	1e-06	0	0	0	0	0	1e-06	0	1e-06	1e-06	0	-702.629	126	-702.629	0.105369	9.125703e-02,2.979787e-01,6.724299e-22,2.330117e-01,3.742836e-01,3.043794e-03,1.269767e-10,4.244048e-04,7.981229e-07	0	0.700304	0.291719	-746.162	199	1perc	1perc	kos
0	5	Koszyce-3_10	Koszyce-3_15	548	1	0	0	0	0	0	0	0	0	2e-06	0	0	1e-06	0	0	0	0	0	2e-06	0	-726.54	106	-726.54	0.109776	1.494078e-01,2.497211e-01,2.167127e-09,8.804972e-02,4.788358e-01,2.510656e-07,3.398463e-02,5.139286e-11,6.872788e-07	0.070973	1.28804	0.317163	-774.094	82	1perc	1perc	kos
0	6	Koszyce-3_10	Koszyce-3_1	563	1	0	0	0	0	0	0	0	0	0	1e-06	0	0	0	0	1e-06	0	1e-06	1e-06	0	-748.77	130	-748.77	0.11278	8.565386e-02,3.098695e-01,2.106706e-02,2.173188e-01,3.194369e-01,1.115548e-07,4.665142e-02,6.720390e-09,2.379227e-06	0.211993	0.536953	0.157796	-793.721	47	1perc	1perc	kos
0	7	Koszyce-3_10	Koszyce-3_2	454	1	0	0	0	0	0	0	0	0	2e-06	3e-06	0	1e-06	0	0	0	0	0	4e-06	1e-06	-599.238	162	-599.238	0.090946	9.831301e-02,3.042288e-01,1.855255e-07,1.794265e-01,3.484611e-01,5.031312e-08,6.956945e-02,3.651860e-07,5.087503e-07	0.199648	0.629872	0.177305	-630.994	75	1perc	1perc	kos
0	8	Koszyce-3_10	Koszyce-3_3	379	1	0	0	0	0	0	0	0	0	0	0	1e-06	0	0	0	0	0	0	1e-06	0	-490.733	130	-490.734	0.075921	1.622415e-01,2.542707e-01,5.455232e-09,2.737195e-01,3.097574e-01,1.071855e-06,2.929191e-08,2.909365e-07,9.459696e-06	0	0.586671	0.26994	-528.471	62	1perc	1perc	kos
0	9	Koszyce-3_10	Koszyce-3_4	583	1	0	0	0	0	0	0	0	0	1e-06	0	1e-06	0	0	0	1e-06	0	1e-06	1e-06	0	-803.839	170	-803.84	0.116787	1.415886e-01,2.012584e-01,4.751886e-02,2.505025e-01,3.470746e-01,1.946228e-06,6.034805e-03,6.019975e-03,3.025580e-07	0.1543	0.67876	0.208317	-842.594	62	1perc	1perc	kos
0	10	Koszyce-3_10	Koszyce-3_5	639	1	0	0	0	0	0	0	0	0	0	0	0	0	0	0	0	0	0	0	0	-839.787	262	-839.787	0.128005	1.530114e-01,2.158643e-01,2.006751e-02,1.205454e-01,4.424743e-01,1.289419e-07,4.803671e-02,2.231606e-07,1.317925e-10	0.153917	1.09384	0.250758	-891.507	58	1perc	1perc	kos
0	11	Koszyce-3_10	Koszyce-3_6	336	1	0	0	0	0	0	0	0	0	5e-06	0	2e-06	2e-06	0	0	0	0	0	6e-06	-1e-06	-421.473	138	-421.473	0.067308	1.795278e-01,2.453391e-01,1.758589e-13,2.403212e-01,3.004244e-01,6.899349e-15,2.932009e-08,3.438755e-02,2.684759e-13	0	0.577686	0.268021	-454.526	78	1perc	1perc	kos
0	12	Koszyce-3_10	Koszyce-3_7	457	1	0	0	0	0	0	0	0	0	1e-06	1e-06	1e-05	1e-06	1e-06	0	0	0	0	7e-06	-5e-06	-601.879	90	-601.88	0.091546	1.326100e-01,2.363473e-01,1.763224e-02,2.596320e-01,2.997240e-01,1.940173e-07,5.405409e-02,2.316078e-08,7.227056e-08	0.239174	0.527994	0.142731	-639.383	54	1perc	1perc	kos
0	13	Koszyce-3_10	Koszyce-3_8	535	1	0	0	0	0	0	0	0	0	0	0	2e-06	0	0	0	0	0	0	1e-06	-1e-06	-709.213	138	-709.213	0.107171	5.158012e-02,2.868693e-01,4.142776e-02,3.237225e-01,2.937320e-01,1.839267e-11,1.550690e-06,2.666850e-03,1.593754e-09	0.141045	0.448659	0.175622	-736.486	82	1perc	1perc	kos
0	14	Koszyce-3_10	Koszyce-3_9	509	1	0	0	0	0	0	0	0	0	2e-06	2e-06	5e-06	1e-06	0	0	3e-06	0	3e-06	5e-06	-2e-06	-650.945	118	-650.946	0.101963	9.059657e-02,3.247399e-01,2.430009e-03,2.354012e-01,3.097971e-01,2.233744e-10,3.703517e-02,1.088986e-25,5.159685e-38	0.12739	0.516667	0.195694	-690.363	154	1perc	1perc	kos
1	2	Koszyce-3_11	Koszyce-3_12	359	1	0	0	0	0	0	0	0	0	0	1.1e-05	0	0	0	0	0	0	0	6e-06	5e-06	-456.761	126	-456.762	0.071915	1.658282e-01,2.193285e-01,5.318684e-02,2.142135e-01,2.556228e-01,3.185499e-07,2.866360e-02,6.315592e-02,3.190468e-07	0.3202	0.441834	0.091197	-502.014	58	1perc	1perc	kos
1	3	Koszyce-3_11	Koszyce-3_13	322	1	0	0	0	0	0	0	0	0	1e-06	1e-06	1e-06	1e-06	0	0	1e-06	0	1e-06	2e-06	0	-412.433	126	-412.433	0.064503	6.290565e-02,2.764742e-01,5.958492e-09,3.656602e-01,2.458238e-01,3.386311e-12,1.204685e-07,4.913600e-02,1.963725e-11	1e-06	0.355612	0.207811	-421.957	78	1perc	1perc	kos
1	4	Koszyce-3_11	Koszyce-3_14	359	1	0	0	0	0	0	0	0	0	1e-06	1e-06	0	1e-06	0	0	1e-06	0	1e-06	2e-06	0	-487.362	106	-487.362	0.071915	2.334836e-02,2.961112e-01,1.656561e-02,3.147803e-01,3.245688e-01,7.803050e-06,1.816752e-02,8.807212e-10,6.450333e-03	0.107013	0.502715	0.202456	-501.839	86	1perc	1perc	kos
1	5	Koszyce-3_11	Koszyce-3_15	349	1	0	0	0	0	0	0	0	0	0	0	0	0	0	0	0	0	0	0	0	-437.443	150	-437.443	0.069912	7.848626e-02,3.193680e-01,1.898341e-10,3.268742e-01,2.661757e-01,9.092372e-03,2.895234e-07,3.228894e-06,3.873199e-09	1e-06	0.406166	0.224112	-448.364	62	1perc	1perc	kos
1	6	Koszyce-3_11	Koszyce-3_1	353	1	0	0	0	0	0	0	0	0	0	5e-06	8e-06	0	0	0	2e-06	0	2e-06	7e-06	-2e-06	-453.507	146	-453.508	0.070713	1.307217e-01,1.297500e-01,8.908089e-02,2.982925e-01,3.319743e-01,2.294190e-10,2.485467e-10,2.018059e-02,1.653719e-07	0.268337	0.617852	0.138299	-481.67	70	1perc	1perc	kos
1	7	Koszyce-3_11	Koszyce-3_2	294	1	0	0	0	0	0	0	0	0	2e-06	4e-06	0	1e-06	0	0	1e-06	0	1e-06	4e-06	2e-06	-378.183	170	-378.183	0.058894	1.365381e-01,2.839081e-01,2.355973e-09,2.350327e-01,3.444786e-01,2.842585e-12,4.254665e-05,5.704435e-15,2.974021e-16	0.000124	0.663757	0.285118	-397.909	94	1perc	1perc	kos
1	8	Koszyce-3_11	Koszyce-3_3	263	1	0	0	0	0	0	0	0	0	0	2e-06	0	0	0	0	0	0	0	1e-06	1e-06	-330.737	106	-330.737	0.052684	1.290842e-01,2.690186e-01,2.476625e-08,3.165430e-01,2.298327e-01,1.002217e-09,1.560143e-02,3.991997e-02,2.121434e-10	0.067882	0.358507	0.183044	-351.605	70	1perc	1perc	kos
1	9	Koszyce-3_11	Koszyce-3_4	392	1	0	0	0	0	0	0	0	0	0	0	0	0	0	0	0	0	0	0	0	-530.315	170	-530.315	0.078526	7.827799e-02,2.453541e-01,3.349078e-02,3.310724e-01,3.118031e-01,5.640507e-08,1.532955e-06,2.394523e-08,2.047663e-12	0.107415	0.511221	0.20401	-538.746	54	1perc	1perc	kos
1	10	Koszyce-3_11	Koszyce-3_5	380	1	0	0	0	0	0	0	0	0	2e-06	0	0	1e-06	0	0	0	0	0	2e-06	0	-486.91	86	-486.91	0.076122	1.045144e-01,2.469265e-01,1.516888e-03,2.537044e-01,3.933336e-01,3.296526e-09,3.831259e-07,3.809867e-06,4.644103e-08	0.003857	0.783296	0.303192	-511.432	98	1perc	1perc	kos
1	11	Koszyce-3_11	Koszyce-3_6	254	1	0	0	0	0	0	0	0	0	7e-06	1e-06	3e-06	4e-06	0	1e-06	2e-06	0	2e-06	8e-06	0	-316.071	114	-316.071	0.050881	1.457661e-01,2.437535e-01,1.119417e-07,2.711354e-01,3.295284e-01,3.742925e-08,6.478641e-03,1.654122e-07,3.337656e-03	0.019661	0.632046	0.269664	-328.799	74	1perc	1perc	kos
1	12	Koszyce-3_11	Koszyce-3_7	286	1	0	0	0	0	0	0	0	0	3e-06	1e-06	1e-06	2e-06	0	1e-06	0	0	0	4e-06	0	-379.361	98	-379.361	0.057292	1.549045e-01,2.258800e-01,4.064075e-07,2.405661e-01,3.358371e-01,2.418110e-10,4.281185e-02,1.212449e-11,4.180812e-08	0.127479	0.659463	0.219847	-391.315	50	1perc	1perc	kos
1	13	Koszyce-3_11	Koszyce-3_8	349	1	0	0	0	0	0	0	0	0	0	0	0	0	0	0	0	0	0	0	0	-466.334	162	-466.334	0.069912	8.724302e-02,2.762567e-01,2.169664e-02,2.704789e-01,3.358471e-01,6.635385e-04,1.573484e-07,7.813983e-03,2.341951e-09	0.064603	0.582148	0.238366	-491.274	146	1perc	1perc	kos
1	14	Koszyce-3_11	Koszyce-3_9	316	1	0	0	0	0	0	0	0	0	1e-06	9e-06	2e-06	0	0	0	2e-06	0	2e-06	6e-06	4e-06	-407.07	123	-407.071	0.063301	1.070294e-01,2.052209e-01,9.755697e-15,3.646118e-01,3.192431e-01,6.069005e-15,3.894889e-03,1.197319e-08,1.739207e-14	0.0122	0.556437	0.257758	-427.45	86	1perc	1perc	kos
2	3	Koszyce-3_12	Koszyce-3_13	614	1	0	0	0	0	0	0	0	0	0	0	1e-05	0	0	0	0	0	0	5e-06	-5e-06	-804.765	102	-804.765	0.122997	6.642290e-02,1.653044e-01,5.114134e-02,2.591105e-01,4.223397e-01,3.961354e-06,3.567557e-02,5.248452e-11,1.587568e-06	0.205562	0.826115	0.195971	-856.116	78	1perc	1perc	kos
2	4	Koszyce-3_12	Koszyce-3_14	726	1	0	0	0	0	0	0	0	0	0	0	0	0	0	0	0	0	0	0	0	-1012.57	170	-1012.57	0.145433	3.111932e-02,2.973629e-01,4.874923e-03,1.809407e-01,4.038439e-01,2.249807e-03,7.960848e-02,4.216475e-28,1.718385e-15	0.209198	0.714721	0.182324	-1031.97	122	1perc	1perc	kos
2	5	Koszyce-3_12	Koszyce-3_15	728	1	0	0	0	0	0	0	0	0	0	0	0	0	0	0	0	0	0	0	0	-951.027	210	-951.027	0.145833	8.075498e-02,1.893279e-01,3.428053e-02,2.632117e-01,4.036700e-01,1.441035e-11,2.872784e-02,2.703688e-05,6.422974e-09	0.156089	0.782951	0.220376	-992.771	90	1perc	1perc	kos
2	6	Koszyce-3_12	Koszyce-3_1	654	1	0	0	0	0	0	0	0	0	0	0	1e-06	0	0	0	0	0	0	1e-06	0	-852.338	250	-852.338	0.13101	1.145490e-01,2.261989e-01,2.523590e-03,1.483370e-01,4.476414e-01,3.136523e-12,6.074986e-02,2.664079e-07,6.401599e-09	0.141349	1.02246	0.252866	-910.316	98	1perc	1perc	kos
2	7	Koszyce-3_12	Koszyce-3_2	527	1	0	0	0	0	0	0	0	0	2e-06	2e-06	6e-06	1e-06	1e-06	0	0	0	0	5e-06	-3e-06	-681.431	98	-681.431	0.105569	4.151616e-02,3.097007e-01,2.505491e-02,3.007806e-01,3.039835e-01,8.174309e-08,1.896397e-02,1.690871e-11,8.174280e-08	0.144807	0.464451	0.17723	-710.625	66	1perc	1perc	kos
2	8	Koszyce-3_12	Koszyce-3_3	459	1	0	0	0	0	0	0	0	0	0	0	0	0	0	0	0	0	0	0	0	-590.683	270	-590.683	0.091947	1.306288e-01,1.955379e-01,1.795429e-02,3.039954e-01,3.508586e-01,2.175321e-11,1.018392e-03,6.593418e-06,1.102005e-08	0.054075	0.676664	0.260488	-626.93	106	1perc	1perc	kos
2	9	Koszyce-3_12	Koszyce-3_4	729	1	0	0	0	0	0	0	0	0	5e-06	1e-06	0	2e-06	0	0	0	0	0	5e-06	0	-983.141	110	-983.142	0.146034	1.074596e-01,2.165507e-01,1.352698e-02,2.296562e-01,4.179205e-01,1.505210e-03,6.747544e-03,1.587581e-10,6.633308e-03	0.048513	0.893018	0.294005	-1029.93	170	1perc	1perc	kos
2	10	Koszyce-3_12	Koszyce-3_5	799	1	0	0	0	0	0	0	0	0	4e-06	1e-06	6e-06	2e-06	0	1e-06	2e-06	0	2e-06	7e-06	-2e-06	-1059.01	91	-1059.01	0.160056	8.436592e-02,1.659242e-01,6.277053e-02,2.523157e-01,4.080841e-01,2.099347e-08,2.653930e-02,2.759870e-09,3.070042e-07	0.218852	0.804028	0.18589	-1113.75	54	1perc	1perc	kos
2	11	Koszyce-3_12	Koszyce-3_6	365	1	0	0	0	0	0	0	0	0	2e-06	1e-06	1e-06	1e-06	0	0	0	0	0	3e-06	0	-445.881	102	-445.881	0.073117	1.483694e-01,2.338974e-01,3.108480e-07,2.581322e-01,3.299049e-01,3.362393e-09,1.389994e-02,1.108664e-05,1.578485e-02	0.042134	0.652062	0.262277	-488.038	62	1perc	1perc	kos
2	12	Koszyce-3_12	Koszyce-3_7	550	1	0	0	0	0	0	0	0	0	1e-06	1e-06	7e-06	1e-06	0	0	2e-06	0	2e-06	6e-06	-3e-06	-713.06	42	-713.061	0.110176	1.007972e-01,2.592379e-01,2.275230e-02,2.798065e-01,2.895506e-01,9.045979e-10,4.785549e-02,3.017588e-09,9.435091e-10	0.243853	0.474944	0.132662	-744.503	59	1perc	1perc	kos
2	13	Koszyce-3_12	Koszyce-3_8	684	1	0	0	0	0	0	0	0	0	0	2e-06	0	0	0	0	1e-06	0	1e-06	2e-06	1e-06	-920.599	166	-920.599	0.137019	9.855229e-02,1.878941e-01,1.795277e-02,1.438654e-01,4.909644e-01,2.714516e-07,6.077080e-02,3.206051e-10,1.232129e-08	0.160345	1.19606	0.253878	-967.56	54	1perc	1perc	kos
2	14	Koszyce-3_12	Koszyce-3_9	648	1	0	0	0	0	0	0	0	0	1e-06	0	5e-06	0	0	0	1e-06	0	1e-06	3e-06	-2e-06	-864.047	110	-864.047	0.129808	5.445332e-02,2.200622e-01,1.829626e-02,3.025022e-01,3.785971e-01,6.492117e-10,2.608833e-02,6.109418e-09,6.228368e-07	0.117234	0.66778	0.226471	-894.064	66	1perc	1perc	kos
3	4	Koszyce-3_13	Koszyce-3_14	528	1	0	0	0	0	0	0	0	0	0	0	3e-06	0	0	0	0	0	0	2e-06	-1e-06	-715.723	178	-715.724	0.105769	9.632858e-02,2.266204e-01,3.648555e-02,2.424508e-01,3.828422e-01,1.072548e-13,1.527234e-02,1.414191e-10,1.429911e-07	0.135194	0.735063	0.22622	-734.315	62	1perc	1perc	kos
3	5	Koszyce-3_13	Koszyce-3_15	591	1	0	0	0	0	0	0	0	0	0	5e-06	6e-06	0	0	0	0	0	0	5e-06	0	-760.615	150	-760.615	0.118389	3.542584e-02,2.702268e-01,1.143537e-09,2.579247e-01,4.345114e-01,9.141820e-11,1.911247e-03,7.860559e-10,5.026009e-10	0.004399	0.819736	0.308257	-783.581	162	1perc	1perc	kos
3	6	Koszyce-3_13	Koszyce-3_1	525	1	0	0	0	0	0	0	0	0	0	0	1e-06	0	0	0	0	0	0	1e-06	0	-696.059	218	-696.059	0.105168	9.103809e-02,2.319571e-01,3.431873e-03,2.460291e-01,4.008546e-01,4.244609e-09,2.668912e-02,2.155153e-11,6.042744e-08	0.075142	0.788917	0.266167	-737.913	110	1perc	1perc	kos
3	7	Koszyce-3_13	Koszyce-3_2	410	1	0	0	0	0	0	0	0	0	1e-06	0	3e-06	0	0	0	0	0	0	2e-06	-1e-06	-540.441	114	-540.441	0.082131	7.425011e-02,2.912315e-01,5.767073e-03,2.789488e-01,3.328570e-01,1.389216e-13,1.694549e-02,1.859522e-16,1.592111e-13	0.068235	0.561412	0.23257	-566.251	106	1perc	1perc	kos
3	8	Koszyce-3_13	Koszyce-3_3	349	1	0	0	0	0	0	0	0	0	1e-06	0	9e-06	0	0	0	0	0	0	5e-06	-4e-06	-441.878	118	-441.878	0.069912	9.786186e-02,2.423829e-01,3.890101e-02,3.649661e-01,2.558861e-01,2.723790e-09,9.434914e-10,2.030090e-06,2.611262e-10	0.152025	0.395954	0.159128	-463.636	70	1perc	1perc	kos
3	9	Koszyce-3_13	Koszyce-3_4	592	1	0	0	0	0	0	0	0	0	0	0	1e-06	0	0	0	0	0	0	1e-06	0	-804.263	102	-804.263	0.11859	3.601978e-02,3.128995e-01,2.345411e-02,3.229319e-01,2.811480e-01,1.700503e-06,2.354359e-02,5.308126e-15,1.406831e-06	0.167164	0.411739	0.156204	-820.238	75	1perc	1perc	kos
3	10	Koszyce-3_13	Koszyce-3_5	629	1	0	0	0	0	0	0	0	0	0	1e-06	0	0	0	0	0	0	0	1e-06	0	-806.302	178	-806.302	0.126002	9.378742e-02,2.173380e-01,1.921426e-02,2.670748e-01,3.867882e-01,5.389195e-06,1.579185e-02,9.952634e-09,2.017335e-08	0.090505	0.744648	0.25181	-859.989	54	1perc	1perc	kos
3	11	Koszyce-3_13	Koszyce-3_6	317	1	0	0	0	0	0	0	0	0	2e-06	1e-06	1e-06	1e-06	0	0	1e-06	0	1e-06	2e-06	0	-391.179	146	-391.179	0.063502	1.035482e-01,2.906252e-01,1.514878e-06,2.902885e-01,2.917310e-01,2.380454e-02,1.448685e-10,1.052377e-06,5.320713e-09	5e-06	0.482423	0.245525	-408.338	63	1perc	1perc	kos
3	12	Koszyce-3_13	Koszyce-3_7	449	1	0	0	0	0	0	0	0	0	0	0	1e-06	0	0	0	0	0	0	1e-06	0	-587.932	138	-587.932	0.089944	7.074867e-02,2.020038e-01,5.749680e-03,2.832265e-01,3.924646e-01,9.061513e-12,4.580598e-02,7.616445e-07,9.788290e-09	0.131364	0.731137	0.227809	-621.375	94	1perc	1perc	kos
3	13	Koszyce-3_13	Koszyce-3_8	554	1	0	0	0	0	0	0	0	0	5e-06	2e-06	2e-06	3e-06	0	0	1e-06	0	1e-06	7e-06	0	-724.351	126	-724.352	0.110978	1.464887e-01,1.236907e-01,4.178923e-02,2.101448e-01,4.778831e-01,7.712936e-07,1.498617e-08,2.563681e-06,1.364586e-07	0.087447	1.27222	0.305756	-765.798	54	1perc	1perc	kos
3	14	Koszyce-3_13	Koszyce-3_9	516	1	0	0	0	0	0	0	0	0	0	0	0	0	0	0	0	0	0	0	0	-667.748	270	-667.748	0.103365	8.553414e-02,2.327143e-01,2.952575e-05,3.259666e-01,3.557434e-01,7.323051e-06,4.603499e-06,2.242707e-08,4.075005e-09	9.6e-05	0.636709	0.280021	-694.08	74	1perc	1perc	kos
4	5	Koszyce-3_14	Koszyce-3_15	625	1	0	0	0	0	0	0	0	0	3e-06	2e-06	2e-06	2e-06	0	0	2e-06	0	2e-06	5e-06	0	-832.42	118	-832.42	0.1252	8.807549e-02,1.730320e-01,2.459778e-02,3.090607e-01,4.048552e-01,6.597016e-15,1.390246e-14,3.787052e-04,6.256833e-08	0.060757	0.798422	0.27524	-852.215	82	1perc	1perc	kos
4	6	Koszyce-3_14	Koszyce-3_1	581	1	0	0	0	0	0	0	0	0	1e-06	0	0	0	0	0	1e-06	0	1e-06	1e-06	0	-787.435	142	-787.435	0.116386	6.842779e-02,2.858010e-01,7.863228e-09,2.255747e-01,4.093903e-01,7.051252e-07,1.080540e-02,8.255425e-09,1.324874e-08	0.026394	0.783999	0.291529	-830.154	58	1perc	1perc	kos
4	7	Koszyce-3_14	Koszyce-3_2	464	1	0	0	0	0	0	0	0	0	1e-06	0	5e-06	1e-06	0	0	1e-06	0	1e-06	4e-06	-3e-06	-605.53	130	-605.53	0.092949	1.155796e-01,1.787404e-01,2.256705e-02,2.835119e-01,3.899057e-01,1.238490e-12,9.695299e-03,2.555311e-11,5.163837e-11	0.082744	0.788461	0.261968	-631.803	58	1perc	1perc	kos
4	8	Koszyce-3_14	Koszyce-3_3	391	1	0	0	0	0	0	0	0	0	0	0	0	0	0	0	0	0	0	0	0	-516.727	250	-516.727	0.078325	1.190134e-01,2.075364e-01,1.450696e-02,2.987601e-01,3.524185e-01,1.284114e-07,2.252942e-08,7.764428e-03,3.787109e-09	0.041164	0.666742	0.265325	-535.544	66	1perc	1perc	kos
4	9	Koszyce-3_14	Koszyce-3_4	657	1	0	0	0	0	0	0	0	0	3e-06	3e-06	1e-06	1e-06	0	0	3e-06	0	3e-06	4e-06	1e-06	-955.132	114	-955.133	0.131611	8.054062e-02,2.509153e-01,2.604173e-02,2.637654e-01,3.225945e-01,8.792477e-10,5.614234e-02,7.639078e-08,9.517213e-10	0.25476	0.540482	0.136417	-972.363	46	1perc	1perc	kos
4	10	Koszyce-3_14	Koszyce-3_5	690	1	0	0	0	0	0	0	0	0	6e-06	4e-06	2e-06	3e-06	1e-06	0	3e-06	0	3e-06	9e-06	0	-945.946	123	-945.947	0.138221	7.239852e-02,2.199073e-01,1.087691e-02,2.686118e-01,3.770977e-01,4.238803e-07,4.345990e-07,5.110629e-02,6.691294e-07	0.028845	0.685005	0.274646	-1002.91	54	1perc	1perc	kos
4	11	Koszyce-3_14	Koszyce-3_6	371	1	0	0	0	0	0	0	0	0	4e-06	2e-06	2e-06	2e-06	0	0	2e-06	0	2e-06	5e-06	0	-496.976	98	-496.976	0.074319	1.245580e-01,2.389800e-01,7.771810e-06,2.531103e-01,3.640499e-01,1.703025e-10,1.929390e-02,9.075616e-10,1.373056e-09	0.053019	0.71188	0.266718	-523.099	66	1perc	1perc	kos
4	12	Koszyce-3_14	Koszyce-3_7	527	1	0	0	0	0	0	0	0	0	1e-06	1e-06	1.1e-05	1e-06	0	0	0	0	0	6e-06	-5e-06	-710.661	106	-710.662	0.105569	7.561797e-02,2.066858e-01,4.832100e-02,2.896604e-01,3.387159e-01,1.346421e-06,4.099758e-02,1.527357e-08,6.132773e-14	0.263698	0.578343	0.136379	-738.416	58	1perc	1perc	kos
4	13	Koszyce-3_14	Koszyce-3_8	606	1	0	0	0	0	0	0	0	0	0	3e-06	2e-06	0	0	0	0	0	0	2e-06	0	-850.171	170	-850.172	0.121394	6.963506e-02,2.019848e-01,3.543876e-02,2.531287e-01,4.236762e-01,4.137056e-10,1.602970e-02,1.067009e-04,1.298570e-08	0.121481	0.836167	0.246235	-885.75	74	1perc	1perc	kos
4	14	Koszyce-3_14	Koszyce-3_9	559	1	0	0	0	0	0	0	0	0	2e-06	4e-06	2e-06	2e-06	2e-06	2e-06	0	2e-06	2e-06	3e-06	1e-06	-758.247	59	-758.247	0.111979	8.412614e-02,2.529509e-01,2.550731e-02,2.346600e-01,3.635470e-01,5.032462e-08,3.637870e-02,2.829202e-03,6.447358e-07	0.170228	0.658211	0.196935	-792.589	54	1perc	1perc	kos
5	6	Koszyce-3_15	Koszyce-3_1	579	1	0	0	0	0	0	0	0	0	2e-06	4e-06	7e-06	1e-06	0	0	5e-06	0	5e-06	7e-06	-1e-06	-751.633	119	-751.634	0.115986	9.047689e-02,2.241355e-01,2.635393e-02,2.800037e-01,3.781691e-01,8.074880e-07,8.600175e-04,6.850825e-08,3.871171e-09	0.071962	0.711708	0.25684	-802.536	90	1perc	1perc	kos
5	7	Koszyce-3_15	Koszyce-3_2	519	1	0	0	0	0	0	0	0	0	0	0	1e-06	0	0	0	0	0	0	1e-06	0	-661.192	134	-661.192	0.103966	9.028607e-02,2.692915e-01,1.713518e-07,2.584330e-01,3.818704e-01,6.666756e-13,1.188835e-04,1.367662e-16,1.695025e-09	0.000312	0.723454	0.295503	-700.259	94	1perc	1perc	kos
5	8	Koszyce-3_15	Koszyce-3_3	447	1	0	0	0	0	0	0	0	0	1e-06	1e-06	5e-06	1e-06	0	0	0	0	0	4e-06	-2e-06	-581.332	102	-581.332	0.089543	1.312452e-01,3.061007e-01,2.142791e-05,2.811217e-01,2.522987e-01,1.726888e-08,2.921214e-02,7.019307e-09,9.106456e-08	0.115869	0.409273	0.177531	-609.088	58	1perc	1perc	kos
5	9	Koszyce-3_15	Koszyce-3_4	708	1	0	0	0	0	0	0	0	0	1e-06	4e-06	0	0	0	0	1e-06	0	1e-06	3e-06	2e-06	-972.981	170	-972.981	0.141827	8.590873e-02,2.128938e-01,5.630454e-02,2.781434e-01,3.667487e-01,6.616374e-09,4.761789e-07,5.951258e-08,2.889289e-07	0.153525	0.670054	0.207539	-1001.98	42	1perc	1perc	kos
5	10	Koszyce-3_15	Koszyce-3_5	755	1	0	0	0	0	0	0	0	0	0	0	0	0	0	0	0	0	0	0	0	-971.037	194	-971.037	0.151242	7.911842e-02,2.594085e-01,1.183476e-02,2.594777e-01,3.900295e-01,3.043831e-17,1.310573e-04,2.285872e-08,5.650206e-18	0.030679	0.734724	0.281842	-1026.34	134	1perc	1perc	kos
5	11	Koszyce-3_15	Koszyce-3_6	379	1	0	0	0	0	0	0	0	0	1e-06	1e-06	0	0	0	0	1e-06	0	1e-06	1e-06	0	-460.405	106	-460.405	0.075921	9.518637e-02,3.373744e-01,2.307029e-05,2.610136e-01,3.001172e-01,1.530855e-08,6.285290e-03,2.299547e-12,1.307327e-09	0.02102	0.496311	0.239859	-487.048	98	1perc	1perc	kos
5	12	Koszyce-3_15	Koszyce-3_7	517	1	0	0	0	0	0	0	0	0	0	1e-06	1.8e-05	0	0	0	0	0	0	9e-06	-9e-06	-673.533	102	-673.533	0.103566	1.507737e-01,1.848457e-01,4.688547e-02,2.742020e-01,3.114555e-01,4.863094e-08,3.183748e-02,4.070590e-08,7.713418e-08	0.252758	0.57916	0.142343	-716.597	62	1perc	1perc	kos
5	13	Koszyce-3_15	Koszyce-3_8	652	1	0	0	0	0	0	0	0	0	2e-06	0	6e-06	1e-06	0	1e-06	0	0	0	5e-06	-2e-06	-859.633	86	-859.634	0.130609	6.914246e-02,2.108618e-01,3.726282e-02,2.536351e-01,4.290385e-01,8.047135e-08,5.579809e-05,3.304930e-06,2.169362e-07	0.086982	0.854967	0.267963	-897.051	75	1perc	1perc	kos
5	14	Koszyce-3_15	Koszyce-3_9	560	1	0	0	0	0	0	0	0	0	0	0	0	0	0	0	0	0	0	0	0	-702.847	182	-702.847	0.112179	7.088283e-02,2.592659e-01,5.838006e-03,2.650930e-01,3.916300e-01,7.518782e-13,7.290209e-03,6.047464e-14,2.708334e-09	0.033522	0.728631	0.279419	-748.52	86	1perc	1perc	kos
6	7	Koszyce-3_1	Koszyce-3_2	475	1	0	0	0	0	0	0	0	0	1e-06	5e-06	3e-06	1e-06	0	0	2e-06	0	2e-06	5e-06	1e-06	-604.275	162	-604.275	0.095152	1.570210e-01,2.445357e-01,2.283291e-08,1.098184e-01,4.339894e-01,3.979400e-09,4.941031e-02,5.225155e-03,2.136849e-08	0.113851	1.06113	0.273037	-652.754	126	1perc	1perc	kos
6	8	Koszyce-3_1	Koszyce-3_3	387	1	0	0	0	0	0	0	0	0	0	0	7e-06	0	0	0	0	0	0	4e-06	-3e-06	-497.848	110	-497.848	0.077524	1.714904e-01,1.926213e-01,3.626116e-02,2.710802e-01,3.235868e-01,5.283469e-10,4.960169e-03,7.817940e-14,5.378459e-10	0.127389	0.640864	0.217076	-534.976	94	1perc	1perc	kos
6	9	Koszyce-3_1	Koszyce-3_4	607	1	0	0	0	0	0	0	0	0	0	0	2e-06	0	0	0	0	0	0	1e-06	-1e-06	-825.501	178	-825.501	0.121595	1.174777e-01,2.278213e-01,3.004962e-02,2.986980e-01,3.259287e-01,9.007333e-08,2.166433e-07,2.430584e-05,4.552695e-08	0.092198	0.585578	0.225585	-861.766	74	1perc	1perc	kos
6	10	Koszyce-3_1	Koszyce-3_5	722	1	0	0	0	0	0	0	0	0	5e-06	3e-06	0	2e-06	0	0	0	0	0	6e-06	2e-06	-956.63	258	-956.631	0.144631	8.642688e-02,2.113282e-01,2.554486e-02,2.569690e-01,4.057816e-01,4.953274e-08,1.394873e-02,3.382570e-07,3.348601e-07	0.097327	0.799111	0.255336	-1011.1	62	1perc	1perc	kos
6	11	Koszyce-3_1	Koszyce-3_6	363	1	0	0	0	0	0	0	0	0	0	0	0	0	0	0	0	0	0	0	0	-456.664	198	-456.664	0.072716	1.006815e-01,3.474070e-01,5.025632e-07,2.590112e-01,2.881551e-01,1.510738e-09,4.861332e-09,4.744725e-03,8.906104e-10	2e-06	0.471486	0.242662	-490.004	94	1perc	1perc	kos
6	12	Koszyce-3_1	Koszyce-3_7	477	1	0	0	0	0	0	0	0	0	6e-06	1e-06	4e-06	4e-06	0	2e-06	0	0	0	7e-06	0	-629.554	87	-629.555	0.095553	1.452231e-01,1.815387e-01,6.182166e-12,2.849917e-01,3.851446e-01,4.199182e-08,3.101781e-03,1.610511e-09,1.977842e-10	0.008054	0.820098	0.306383	-660.215	106	1perc	1perc	kos
6	13	Koszyce-3_1	Koszyce-3_8	601	1	0	0	0	0	0	0	0	0	4e-06	7e-06	2e-06	2e-06	0	0	5e-06	0	5e-06	8e-06	2e-06	-780.996	146	-780.997	0.120393	1.274573e-01,2.427020e-01,5.019903e-03,1.784619e-01,3.896473e-01,7.034678e-09,5.671167e-02,8.908322e-11,3.558490e-12	0.158429	0.806898	0.221735	-826.414	74	1perc	1perc	kos
6	14	Koszyce-3_1	Koszyce-3_9	540	1	0	0	0	0	0	0	0	0	1e-06	1e-06	4e-06	1e-06	1e-06	0	0	0	0	3e-06	-2e-06	-727.161	90	-727.162	0.108173	7.406816e-02,1.944541e-01,4.800522e-02,3.079355e-01,3.755331e-01,3.615315e-06,6.306113e-10,1.134063e-09,1.943753e-07	0.127832	0.682293	0.223001	-762.521	58	1perc	1perc	kos
7	8	Koszyce-3_2	Koszyce-3_3	322	1	0	0	0	0	0	0	0	0	1e-06	2e-06	4e-06	1e-06	0	0	0	0	0	4e-06	-1e-06	-415.357	106	-415.357	0.064503	1.125150e-01,2.631934e-01,2.653044e-06,3.456792e-01,2.786096e-01,1.750904e-10,1.204944e-08,6.115482e-10,6.078622e-08	1e-05	0.457581	0.238921	-437.342	86	1perc	1perc	kos
7	9	Koszyce-3_2	Koszyce-3_4	523	1	0	0	0	0	0	0	0	0	0	1e-06	2e-06	0	0	0	0	0	0	1e-06	-1e-06	-730.158	166	-730.158	0.104768	4.908285e-02,2.804846e-01,3.084187e-02,2.994617e-01,3.401235e-01,1.751717e-12,5.521606e-06,2.713391e-13,8.859221e-09	0.090695	0.556855	0.220941	-741.357	66	1perc	1perc	kos
7	10	Koszyce-3_2	Koszyce-3_5	558	1	0	0	0	0	0	0	0	0	2e-06	5e-06	3e-06	1e-06	0	0	4e-06	0	4e-06	6e-06	1e-06	-733.347	118	-733.347	0.111779	9.617312e-02,2.049269e-01,1.051154e-02,2.224861e-01,4.313369e-01,2.967454e-14,3.456462e-02,5.164152e-09,7.728517e-07	0.104503	0.912903	0.264466	-768.191	71	1perc	1perc	kos
7	11	Koszyce-3_2	Koszyce-3_6	292	1	0	0	0	0	0	0	0	0	5e-06	2e-06	2e-06	3e-06	0	0	2e-06	0	2e-06	7e-06	0	-369.929	134	-369.929	0.058494	1.960643e-01,2.920951e-01,1.706067e-10,1.044328e-01,3.614987e-01,6.079236e-11,4.590914e-02,2.374440e-10,1.047061e-10	0.126997	0.817063	0.240888	-393.571	70	1perc	1perc	kos
7	12	Koszyce-3_2	Koszyce-3_7	403	1	0	0	0	0	0	0	0	0	1.5e-05	0	0	8e-06	0	0	0	0	0	1.5e-05	0	-520.18	137	-520.181	0.080729	2.220068e-01,1.391819e-01,2.344476e-09,1.128884e-01,4.747290e-01,7.169195e-08,5.119381e-02,2.100653e-09,4.561527e-08	0.107838	1.5654	0.30989	-547.647	58	1perc	1perc	kos
7	13	Koszyce-3_2	Koszyce-3_8	457	1	0	0	0	0	0	0	0	0	2e-06	6e-06	2e-06	1e-06	0	1e-06	0	0	0	5e-06	3e-06	-604.549	90	-604.549	0.091546	5.098503e-02,4.018321e-01,4.167106e-04,2.867640e-01,2.134128e-01,1.801849e-19,1.070405e-18,4.658943e-02,8.450252e-10	0.001953	0.29012	0.182941	-635.205	250	1perc	1perc	kos
7	14	Koszyce-3_2	Koszyce-3_9	432	1	0	0	0	0	0	0	0	0	2e-06	1e-06	8e-06	1e-06	1e-06	0	1e-06	0	1e-06	6e-06	-4e-06	-543.27	138	-543.27	0.086538	1.213205e-01,2.511610e-01,3.830878e-02,3.118244e-01,2.565639e-01,1.795776e-02,1.574567e-18,7.416569e-12,2.863677e-03	0.149315	0.414313	0.164474	-581.699	134	1perc	1perc	kos
8	9	Koszyce-3_3	Koszyce-3_4	448	1	0	0	0	0	0	0	0	0	0	0	6e-06	0	0	0	0	0	0	3e-06	-3e-06	-611.842	54	-611.842	0.089744	9.545068e-02,2.812086e-01,5.009781e-05,3.371143e-01,2.569640e-01,2.920907e-02,3.259253e-06,3.915972e-15,3.881344e-08	0.000208	0.396803	0.22115	-645.424	134	1perc	1perc	kos
8	10	Koszyce-3_3	Koszyce-3_5	439	1	0	0	0	0	0	0	0	0	1e-06	0	0	1e-06	0	0	0	0	0	1e-06	0	-583.809	134	-583.809	0.087941	1.199297e-01,2.762572e-01,2.130697e-08,2.709346e-01,3.240483e-01,8.819746e-03,6.790389e-08,1.081293e-06,9.231412e-06	0	0.582807	0.269119	-620.284	94	1perc	1perc	kos
8	11	Koszyce-3_3	Koszyce-3_6	261	1	0	0	0	0	0	0	0	0	2e-06	8e-06	1e-06	1e-06	0	1e-06	0	0	0	6e-06	3e-06	-332.997	106	-332.997	0.052284	1.639664e-01,3.230801e-01,2.937952e-14,2.251121e-01,2.470569e-01,2.976186e-05,4.075469e-02,2.417136e-13,2.301599e-12	0.164961	0.419468	0.158824	-351.525	95	1perc	1perc	kos
8	12	Koszyce-3_3	Koszyce-3_7	330	1	0	0	0	0	0	0	0	0	3e-06	0	0	1e-06	0	0	0	0	0	3e-06	0	-444.977	94	-444.977	0.066106	2.640681e-01,1.820430e-01,5.086510e-06,1.763539e-01,3.775291e-01,1.656781e-07,4.211867e-07,1.584657e-07,4.169720e-08	1.5e-05	1.05337	0.339051	-462.579	46	1perc	1perc	kos
8	13	Koszyce-3_3	Koszyce-3_8	406	1	0	0	0	0	0	0	0	0	1e-06	1.2e-05	1e-06	1e-06	1e-06	1e-06	0	1e-06	1e-06	7e-06	5e-06	-542.566	94	-542.567	0.08133	1.181613e-01,3.527996e-01,3.186900e-08,2.547541e-01,2.322174e-01,3.265455e-11,4.206765e-02,4.557959e-10,2.673833e-08	0.181156	0.357466	0.138138	-562.815	58	1perc	1perc	kos
8	14	Koszyce-3_3	Koszyce-3_9	375	1	0	0	0	0	0	0	0	0	0	6e-06	0	0	0	0	0	0	0	3e-06	3e-06	-495.575	154	-495.575	0.07512	1.646074e-01,2.915536e-01,2.455201e-12,2.244033e-01,3.168856e-01,1.905689e-09,2.548216e-03,1.886593e-06,2.763782e-09	0.008041	0.61115	0.271185	-523.573	86	1perc	1perc	kos
9	10	Koszyce-3_4	Koszyce-3_5	801	1	0	0	0	0	0	0	0	0	2e-06	1e-06	0	1e-06	0	0	1e-06	0	1e-06	2e-06	0	-1098.64	114	-1098.65	0.160457	2.800062e-02,2.678066e-01,8.545504e-03,3.117906e-01,3.683277e-01,2.031373e-06,1.552502e-02,1.860822e-06,1.090482e-10	0.065351	0.610146	0.243256	-1120.4	70	1perc	1perc	kos
9	11	Koszyce-3_4	Koszyce-3_6	371	1	0	0	0	0	0	0	0	0	2e-06	3e-06	3e-06	1e-06	0	0	2e-06	0	2e-06	4e-06	-1e-06	-491.332	82	-491.332	0.074319	1.365259e-01,2.614871e-01,1.446134e-12,2.610836e-01,3.402758e-01,8.410592e-15,7.235693e-11,2.994811e-07,6.272839e-04	0	0.651157	0.282827	-515.142	86	1perc	1perc	kos
9	12	Koszyce-3_4	Koszyce-3_7	502	1	0	0	0	0	0	0	0	0	0	0	0	0	0	0	0	0	0	0	0	-689.679	182	-689.679	0.100561	9.614275e-02,2.734711e-01,1.161894e-02,2.853423e-01,3.073873e-01,5.989370e-07,2.603612e-02,3.619503e-07,5.453779e-07	0.1225	0.515345	0.19775	-714.368	63	1perc	1perc	kos
9	13	Koszyce-3_4	Koszyce-3_8	602	1	0	0	0	0	0	0	0	0	0	0	3e-06	0	0	0	0	0	0	2e-06	-1e-06	-818.988	114	-818.988	0.120593	9.116340e-02,2.506686e-01,3.136754e-02,2.557889e-01,3.480536e-01,1.318285e-12,2.295799e-02,6.337263e-12,3.985533e-22	0.156084	0.620656	0.199077	-858.456	74	1perc	1perc	kos
9	14	Koszyce-3_4	Koszyce-3_9	570	1	0	0	0	0	0	0	0	0	0	1e-06	0	0	0	0	0	0	0	1e-06	0	-783.185	186	-783.185	0.114183	7.343188e-02,3.112146e-01,3.891888e-02,2.533090e-01,3.138531e-01,2.181649e-06,9.261622e-03,8.436482e-06,3.047962e-07	0.153513	0.512234	0.182423	-815.552	74	1perc	1perc	kos
10	11	Koszyce-3_5	Koszyce-3_6	386	1	0	0	0	0	0	0	0	0	2e-06	7e-06	1e-06	1e-06	0	1e-06	1e-06	0	1e-06	6e-06	3e-06	-494.843	122	-494.843	0.077324	1.602152e-01,3.116284e-01,9.030231e-06,1.497492e-01,3.371075e-01,1.802882e-08,4.129012e-02,5.222613e-07,1.153746e-07	0.12251	0.670624	0.22412	-533.361	98	1perc	1perc	kos
10	12	Koszyce-3_5	Koszyce-3_7	587	1	0	0	0	0	0	0	0	0	1e-06	1e-06	3e-06	0	0	0	1e-06	0	1e-06	3e-06	-1e-06	-742.726	126	-742.726	0.117588	1.259724e-01,2.666238e-01,3.579866e-02,2.582054e-01,2.728324e-01,8.814354e-09,4.056687e-02,3.034408e-07,1.223648e-07	0.279899	0.453817	0.112192	-783.596	42	1perc	1perc	kos
10	13	Koszyce-3_5	Koszyce-3_8	743	1	0	0	0	0	0	0	0	0	0	0	0	0	0	0	0	0	0	0	0	-980.834	118	-980.834	0.148838	8.767324e-02,2.535767e-01,2.763757e-02,1.801586e-01,3.962554e-01,4.328980e-10,5.469852e-02,3.546170e-08,2.094116e-09	0.207785	0.767831	0.188855	-1024.25	54	1perc	1perc	kos
10	14	Koszyce-3_5	Koszyce-3_9	620	1	0	0	0	0	0	0	0	0	0	0	6e-06	0	0	0	0	0	0	3e-06	-3e-06	-798.944	118	-798.945	0.124199	1.262839e-01,2.198204e-01,2.945990e-02,2.485908e-01,3.069671e-01,8.688388e-08,6.887755e-02,2.101581e-07,4.114569e-09	0.320352	0.541628	0.101901	-844.26	46	1perc	1perc	kos
11	12	Koszyce-3_6	Koszyce-3_7	302	1	0	0	0	0	0	0	0	0	1e-06	5e-06	0	1e-06	0	0	0	0	0	4e-06	2e-06	-379.572	106	-379.572	0.060497	1.212398e-01,2.518055e-01,1.355059e-06,3.388857e-01,2.880625e-01,2.537434e-06,1.214146e-06,1.241627e-06,1.843761e-07	9e-06	0.487665	0.246874	-402.519	50	1perc	1perc	kos
11	13	Koszyce-3_6	Koszyce-3_8	344	1	0	0	0	0	0	0	0	0	1e-06	6e-06	1e-06	0	0	0	0	0	0	4e-06	3e-06	-458.89	86	-458.891	0.06891	1.076277e-01,3.072621e-01,5.254972e-02,3.132524e-01,2.193079e-01,6.732739e-10,1.420057e-07,1.063309e-08,1.134109e-09	0.239617	0.325835	0.107832	-472.305	54	1perc	1perc	kos
11	14	Koszyce-3_6	Koszyce-3_9	312	1	0	0	0	0	0	0	0	0	9e-06	1e-06	1e-06	5e-06	1e-06	1e-06	0	1e-06	1e-06	9e-06	0	-393.238	102	-393.238	0.0625	1.512964e-01,2.846423e-01,5.956037e-09,2.197113e-01,3.185897e-01,7.747515e-03,6.539793e-09,2.647666e-08,1.801279e-02	0	0.622123	0.277208	-425.166	91	1perc	1perc	kos
12	13	Koszyce-3_7	Koszyce-3_8	483	1	0	0	0	0	0	0	0	0	0	0	0	0	0	0	0	0	0	1e-06	0	-649.372	126	-649.372	0.096755	6.694916e-02,3.081096e-01,1.136729e-02,2.643248e-01,3.492282e-01,7.188889e-12,2.078112e-05,4.757762e-10,1.854564e-07	0.032609	0.598175	0.256869	-681.231	71	1perc	1perc	kos
12	14	Koszyce-3_7	Koszyce-3_9	453	1	0	0	0	0	0	0	0	0	1e-06	1e-06	1.9e-05	1e-06	1e-06	1e-06	0	1e-06	1e-06	1e-05	-9e-06	-579.208	126	-579.208	0.090745	1.768489e-01,1.596898e-01,7.728390e-02,2.896395e-01,2.965325e-01,4.635715e-06,7.108913e-07,8.387375e-08,2.978842e-08	0.260628	0.563088	0.136189	-616.983	51	1perc	1perc	kos
13	14	Koszyce-3_8	Koszyce-3_9	522	1	0	0	0	0	0	0	0	0	1.3e-05	1e-06	1e-06	7e-06	1e-06	1e-06	0	1e-06	1e-06	1.3e-05	0	-698.651	102	-698.652	0.104567	1.318389e-01,1.607740e-01,7.563407e-06,2.057191e-01,5.016603e-01,9.694258e-08,8.868726e-12,1.404326e-09,7.566866e-09	1.5e-05	1.36878	0.366214	-729.943	78	1perc	1perc	kos
0	1	Koszyce-3_10	Koszyce-3_11	1874947	1	0	0	0	0	0	0	0	0	7e-06	5e-06	4e-06	4e-06	1e-06	0	4e-06	0	4e-06	1.1e-05	0	-2.1023e+06	154	-2.10231e+06	0.181514	2.776689e-01,3.472355e-01,8.185068e-07,1.954647e-01,1.796057e-01,6.739843e-06,2.695211e-10,5.989658e-09,1.768269e-05	5e-06	0.330944	0.199136	-2.14412e+06	47	25perc	25perc	kos
0	2	Koszyce-3_10	Koszyce-3_12	4108688	1	0	0	0	0	0	0	0	0	4e-06	1e-06	1e-06	2e-06	0	0	1e-06	0	1e-06	4e-06	0	-4.59971e+06	118	-4.59972e+06	0.397763	3.136418e-01,2.909324e-01,3.201199e-05,2.590805e-01,1.363043e-01,9.554641e-07,7.950788e-06,9.583330e-08,3.391756e-08	0.000293	0.247802	0.165598	-4.77141e+06	38	25perc	25perc	kos
0	3	Koszyce-3_10	Koszyce-3_13	3336289	1	0	0	0	0	0	0	0	0	9e-06	3e-06	2e-06	5e-06	2e-06	2e-06	0	2e-06	2e-06	9e-06	0	-3.53046e+06	42	-3.53046e+06	0.322987	3.455542e-01,2.600501e-01,2.754460e-05,2.621901e-01,1.321652e-01,2.440588e-06,9.730693e-06,7.463815e-07,1.459140e-08	0.000282	0.253054	0.167932	-3.7017e+06	34	25perc	25perc	kos
0	4	Koszyce-3_10	Koszyce-3_14	3662641	1	0	0	0	0	0	0	0	0	2e-06	1e-06	1e-06	1e-06	0	0	0	0	1e-06	3e-06	0	-4.0634e+06	110	-4.0634e+06	0.354581	3.121532e-01,2.956976e-01,4.472600e-10,2.402850e-01,1.518549e-01,1.428418e-06,1.366222e-09,2.966885e-08,7.808228e-06	0	0.28332	0.180846	-4.20145e+06	34	25perc	25perc	kos
0	5	Koszyce-3_10	Koszyce-3_15	3578778	1	0	0	0	0	0	0	0	0	6e-06	0	0	3e-06	0	0	0	0	0	6e-06	0	-3.83955e+06	98	-3.83955e+06	0.346462	3.563401e-01,2.503947e-01,3.582596e-07,2.373881e-01,1.558588e-01,1.310463e-07,1.319946e-06,5.878968e-07,1.595876e-05	1.1e-05	0.319523	0.194941	-4.01071e+06	31	25perc	25perc	kos
0	6	Koszyce-3_10	Koszyce-3_1	3501512	1	0	0	0	0	0	0	0	0	7e-06	4e-06	5e-06	4e-06	1e-06	1e-06	1e-06	0	2e-06	1.1e-05	-1e-06	-3.75698e+06	102	-3.75698e+06	0.338982	3.392504e-01,2.662798e-01,5.154283e-05,2.619562e-01,1.324517e-01,6.041487e-07,9.356783e-06,3.448934e-07,1.232982e-07	0.00046	0.250714	0.166843	-3.9339e+06	46	25perc	25perc	kos
0	7	Koszyce-3_10	Koszyce-3_2	2870726	1	0	0	0	0	0	0	0	0	3e-06	0	0	1e-06	0	0	0	0	0	3e-06	0	-3.15169e+06	110	-3.15169e+06	0.277916	3.276111e-01,2.879452e-01,1.975625e-05,2.066077e-01,1.778074e-01,4.471459e-07,7.816437e-06,2.359467e-10,6.783582e-07	0.000155	0.359511	0.209079	-3.25719e+06	50	25perc	25perc	kos
0	8	Koszyce-3_10	Koszyce-3_3	2208046	1	0	0	0	0	0	0	0	0	1e-06	2e-06	1e-06	0	0	0	0	0	0	2e-06	1e-06	-2.47384e+06	146	-2.47384e+06	0.213761	2.647268e-01,3.556950e-01,3.377314e-05,2.242426e-01,1.552885e-01,4.903582e-07,1.026498e-05,1.496731e-07,2.475960e-06	0.000284	0.267747	0.174282	-2.53213e+06	39	25perc	25perc	kos
0	9	Koszyce-3_10	Koszyce-3_4	3658724	1	0	0	0	0	0	0	0	0	6e-06	1e-06	1e-06	4e-06	1e-06	1e-06	0	1e-06	1e-06	6e-06	0	-3.96695e+06	102	-3.96695e+06	0.354202	3.330107e-01,2.732254e-01,2.477037e-05,2.534728e-01,1.402580e-01,1.114296e-08,8.085407e-06,3.011006e-07,3.605348e-08	0.000234	0.26628	0.173674	-4.13571e+06	34	25perc	25perc	kos
0	10	Koszyce-3_10	Koszyce-3_5	4208141	1	0	0	0	0	0	0	0	0	8e-06	4e-06	4e-06	6e-06	3e-06	3e-06	0	3e-06	4e-06	9e-06	0	-4.58662e+06	98	-4.58663e+06	0.407391	3.621203e-01,2.403749e-01,1.002941e-08,2.404152e-01,1.570629e-01,5.639062e-07,1.260166e-06,8.242163e-08,2.479299e-05	8e-06	0.326675	0.197581	-4.78719e+06	34	25perc	25perc	kos
0	11	Koszyce-3_10	Koszyce-3_6	1842602	1	0	0	0	0	0	0	0	0	0	0	1e-06	0	0	0	1e-06	0	1e-06	1e-06	0	-1.97208e+06	218	-1.97208e+06	0.178383	2.974856e-01,3.204257e-01,1.045917e-04,2.421217e-01,1.398397e-01,6.380991e-06,1.219313e-05,4.121389e-06,3.195964e-10	0.000835	0.248527	0.165756	-2.04459e+06	43	25perc	25perc	kos
0	12	Koszyce-3_10	Koszyce-3_7	3045583	1	0	0	0	0	0	0	0	0	3e-06	3e-06	5e-06	2e-06	0	1e-06	3e-06	0	3e-06	6e-06	0	-3.35337e+06	114	-3.35337e+06	0.294844	3.058408e-01,3.074412e-01,5.010695e-06,2.358452e-01,1.508530e-01,4.277765e-06,4.726986e-06,1.967709e-10,5.659547e-06	6.5e-05	0.27766	0.178502	-3.46508e+06	42	25perc	25perc	kos
0	13	Koszyce-3_10	Koszyce-3_8	3637878	1	0	0	0	0	0	0	0	0	6e-06	6e-06	2e-06	3e-06	1e-06	0	5e-06	0	5e-06	9e-06	2e-06	-3.99509e+06	126	-3.99509e+06	0.352184	3.143718e-01,2.911945e-01,3.863234e-05,2.602245e-01,1.341572e-01,3.597507e-06,8.994029e-06,3.225228e-07,5.416709e-07	0.000355	0.243272	0.163543	-4.15901e+06	35	25perc	25perc	kos
0	14	Koszyce-3_10	Koszyce-3_9	3256489	1	0	0	0	0	0	0	0	0	3e-06	1e-06	1e-06	2e-06	0	0	2e-06	0	2e-06	4e-06	0	-3.4689e+06	178	-3.4689e+06	0.315261	3.345872e-01,2.715745e-01,2.450704e-05,2.586521e-01,1.351499e-01,1.422147e-06,9.908736e-06,3.349451e-07,1.694646e-07	0.000255	0.254873	0.16874	-3.62752e+06	31	25perc	25perc	kos
1	2	Koszyce-3_11	Koszyce-3_12	2371894	1	0	0	0	0	0	0	0	0	0	2e-06	0	0	0	0	0	0	0	1e-06	1e-06	-2.81439e+06	150	-2.81439e+06	0.229624	2.263627e-01,2.431686e-01,5.980474e-05,3.653709e-01,1.650116e-01,1.583479e-07,2.612909e-05,5.393365e-08,6.483058e-09	0.000521	0.271122	0.17563	-2.84511e+06	42	25perc	25perc	kos
1	3	Koszyce-3_11	Koszyce-3_13	1928836	1	0	0	0	0	0	0	0	0	1e-06	1e-06	1e-06	0	0	0	1e-06	0	1e-06	2e-06	0	-2.17297e+06	166	-2.17297e+06	0.186731	2.531542e-01,2.190733e-01,4.740696e-05,3.728322e-01,1.548597e-01,1.265950e-09,3.306972e-05,2.259272e-07,7.817644e-10	0.00052	0.261593	0.171578	-2.21223e+06	42	25perc	25perc	kos
1	4	Koszyce-3_11	Koszyce-3_14	2114119	1	0	0	0	0	0	0	0	0	1e-06	1e-06	1e-06	1e-06	0	0	0	0	0	2e-06	0	-2.48909e+06	94	-2.48909e+06	0.204668	2.264610e-01,2.464741e-01,9.765692e-12,3.452978e-01,1.817533e-01,2.019494e-11,4.453873e-06,1.102137e-07,9.232691e-06	2.5e-05	0.307132	0.190253	-2.50946e+06	51	25perc	25perc	kos
1	5	Koszyce-3_11	Koszyce-3_15	2071081	1	0	0	0	0	0	0	0	0	3e-06	2e-06	3e-06	2e-06	0	1e-06	2e-06	0	2e-06	5e-06	0	-2.36563e+06	154	-2.36563e+06	0.200502	2.613492e-01,2.110039e-01,7.054494e-08,3.504797e-01,1.771501e-01,7.037976e-08,2.304678e-06,3.941455e-07,1.426554e-05	1.3e-05	0.315502	0.193436	-2.40411e+06	42	25perc	25perc	kos
1	6	Koszyce-3_11	Koszyce-3_1	2020846	1	0	0	0	0	0	0	0	0	0	0	0	0	0	0	0	0	0	0	0	-2.3051e+06	242	-2.3051e+06	0.195639	2.452731e-01,2.264282e-01,8.640661e-05,3.744999e-01,1.536830e-01,1.245953e-08,2.931853e-05,1.645023e-09,8.635519e-09	0.000753	0.255693	0.168945	-2.34419e+06	42	25perc	25perc	kos
1	7	Koszyce-3_11	Koszyce-3_2	1658359	1	0	0	0	0	0	0	0	0	5e-06	2e-06	4e-06	3e-06	1e-06	1e-06	1e-06	0	1e-06	8e-06	-1e-06	-1.93733e+06	130	-1.93733e+06	0.160546	2.222287e-01,2.602171e-01,4.509104e-05,3.314215e-01,1.860499e-01,3.214843e-09,3.732734e-05,2.987448e-07,4.606722e-11	0.000443	0.314421	0.192879	-1.95278e+06	42	25perc	25perc	kos
1	8	Koszyce-3_11	Koszyce-3_3	1299886	1	0	0	0	0	0	0	0	0	3e-06	2e-06	2e-06	2e-06	0	0	4e-06	0	4e-06	6e-06	0	-1.5524e+06	182	-1.5524e+06	0.125842	1.948075e-01,2.917153e-01,4.583949e-05,3.141138e-01,1.992724e-01,4.511060e-06,3.692490e-05,6.766211e-10,3.684524e-06	0.000415	0.328878	0.198239	-1.55335e+06	39	25perc	25perc	kos
1	9	Koszyce-3_11	Koszyce-3_4	2113836	1	0	0	0	0	0	0	0	0	0	0	1e-06	0	0	0	0	0	0	1e-06	-1e-06	-2.43551e+06	230	-2.43551e+06	0.204641	2.433554e-01,2.280026e-01,4.342183e-05,3.624357e-01,1.661351e-01,6.171046e-11,2.770838e-05,4.494320e-08,1.270429e-08	0.000428	0.281342	0.179897	-2.47053e+06	47	25perc	25perc	kos
1	10	Koszyce-3_11	Koszyce-3_5	2431004	1	0	0	0	0	0	0	0	0	4e-06	4e-06	2e-06	2e-06	1e-06	0	2e-06	0	2e-06	6e-06	0	-2.81301e+06	122	-2.81301e+06	0.235346	2.608091e-01,2.064609e-01,1.634330e-08,3.605915e-01,1.721261e-01,1.591583e-08,1.082209e-06,1.976091e-06,9.208152e-06	6e-06	0.303544	0.188876	-2.85805e+06	42	25perc	25perc	kos
1	11	Koszyce-3_11	Koszyce-3_6	1071885	1	0	0	0	0	0	0	0	0	0	8e-06	3e-06	0	0	0	0	0	0	6e-06	2e-06	-1.2231e+06	246	-1.2231e+06	0.103769	2.230134e-01,2.643306e-01,1.784273e-04,3.358722e-01,1.765480e-01,1.697961e-07,4.402044e-05,8.751407e-06,4.463804e-06	0.00126	0.294034	0.184728	-1.23662e+06	38	25perc	25perc	kos
1	12	Koszyce-3_11	Koszyce-3_7	1762965	1	0	0	0	0	0	0	0	0	1e-06	0	0	0	0	0	0	0	0	1e-06	0	-2.05956e+06	178	-2.05956e+06	0.170673	2.244274e-01,2.567857e-01,1.340710e-05,3.372369e-01,1.815076e-01,1.205674e-06,2.260086e-05,2.071244e-08,5.089444e-06	0.000198	0.305538	0.18958	-2.07659e+06	42	25perc	25perc	kos
1	13	Koszyce-3_11	Koszyce-3_8	2097614	1	0	0	0	0	0	0	0	0	0	0	0	0	0	0	0	0	0	0	0	-2.44449e+06	206	-2.44449e+06	0.20307	2.257895e-01,2.449018e-01,6.526238e-05,3.680731e-01,1.611374e-01,2.661900e-06,2.904876e-05,1.288748e-06,4.887922e-09	0.000585	0.262835	0.172091	-2.47589e+06	43	25perc	25perc	kos
1	14	Koszyce-3_11	Koszyce-3_9	1883207	1	0	0	0	0	0	0	0	0	0	0	0	0	0	0	0	0	0	0	0	-2.13625e+06	310	-2.13625e+06	0.182314	2.407049e-01,2.317124e-01,4.813781e-05,3.711415e-01,1.563584e-01,1.790863e-11,3.471543e-05,7.707188e-09,9.247214e-09	0.00053	0.259328	0.170596	-2.17027e+06	46	25perc	25perc	kos
2	3	Koszyce-3_12	Koszyce-3_13	4226289	1	0	0	0	0	0	0	0	0	7e-06	2e-06	2e-06	4e-06	2e-06	2e-06	0	2e-06	2e-06	7e-06	0	-4.73951e+06	78	-4.73952e+06	0.409148	3.165239e-01,2.560510e-01,2.167708e-05,2.905418e-01,1.368295e-01,1.035332e-07,2.646408e-05,1.930542e-06,3.617601e-06	0.000352	0.250309	0.166696	-4.91717e+06	34	25perc	25perc	kos
2	4	Koszyce-3_12	Koszyce-3_14	4664036	1	0	0	0	0	0	0	0	0	3e-06	1e-06	1e-06	2e-06	1e-06	1e-06	0	1e-06	1e-06	3e-06	0	-5.47963e+06	78	-5.47963e+06	0.451526	2.732366e-01,3.010402e-01,7.770715e-06,2.765089e-01,1.491745e-01,2.599031e-08,3.141749e-05,3.694734e-07,1.837652e-07	0.000263	0.258271	0.170221	-5.60662e+06	34	25perc	25perc	kos
2	5	Koszyce-3_12	Koszyce-3_15	4537235	1	0	0	0	0	0	0	0	0	1e-06	0	3e-06	0	0	0	0	0	0	2e-06	-1e-06	-5.16927e+06	98	-5.16927e+06	0.439251	3.015296e-01,2.708936e-01,7.386744e-06,2.902874e-01,1.372495e-01,1.131935e-09,3.101355e-05,1.484705e-06,1.173723e-09	0.00028	0.244555	0.164145	-5.33791e+06	34	25perc	25perc	kos
2	6	Koszyce-3_12	Koszyce-3_1	4458578	1	0	0	0	0	0	0	0	0	2e-06	3e-06	1e-06	1e-06	0	0	1e-06	0	1e-06	3e-06	1e-06	-5.06763e+06	142	-5.06763e+06	0.431636	3.234106e-01,2.489134e-01,2.759728e-05,2.764953e-01,1.504644e-01,1.053890e-06,2.221675e-05,1.364244e-06,6.640792e-04	0.000331	0.286348	0.181965	-5.25618e+06	38	25perc	25perc	kos
2	7	Koszyce-3_12	Koszyce-3_2	3634522	1	0	0	0	0	0	0	0	0	4e-06	0	0	2e-06	0	0	0	0	0	4e-06	0	-4.23014e+06	58	-4.23014e+06	0.351859	2.677392e-01,3.139180e-01,1.780734e-05,2.635433e-01,1.547432e-01,4.585167e-08,3.554867e-05,5.514950e-09,2.885099e-06	0.000345	0.267947	0.174347	-4.32765e+06	38	25perc	25perc	kos
2	8	Koszyce-3_12	Koszyce-3_3	2809241	1	0	0	0	0	0	0	0	0	5e-06	1e-06	2e-06	3e-06	0	0	1e-06	0	1e-06	6e-06	0	-3.32052e+06	138	-3.32052e+06	0.271963	2.523143e-01,3.352138e-01,1.937901e-05,2.338387e-01,1.785652e-01,6.707828e-06,3.580563e-05,4.943710e-07,5.627011e-06	0.000309	0.313759	0.192676	-3.37733e+06	46	25perc	25perc	kos
2	9	Koszyce-3_12	Koszyce-3_4	4636427	1	0	0	0	0	0	0	0	0	1.9e-05	0	0	1e-05	0	0	0	0	0	1.9e-05	0	-5.30655e+06	90	-5.30656e+06	0.448853	3.466317e-01,2.286660e-01,8.946180e-10,2.398996e-01,1.814009e-01,2.392698e-07,3.126229e-10,4.207478e-06,3.397291e-03	0	0.387137	0.218195	-5.48411e+06	42	25perc	25perc	kos
2	10	Koszyce-3_12	Koszyce-3_5	5338465	1	0	0	0	0	0	0	0	0	5e-06	1e-06	1e-06	3e-06	1e-06	1e-06	0	1e-06	1e-06	5e-06	0	-6.17522e+06	70	-6.17523e+06	0.516818	3.041855e-01,2.643771e-01,5.392284e-06,2.965939e-01,1.348097e-01,2.473151e-09,2.395327e-05,4.317601e-06,1.096258e-07	0.000218	0.2403	0.162234	-6.36955e+06	35	25perc	25perc	kos
2	11	Koszyce-3_12	Koszyce-3_6	2341018	1	0	0	0	0	0	0	0	0	3e-06	0	0	2e-06	0	0	0	0	0	3e-06	0	-2.64247e+06	90	-2.64247e+06	0.226634	3.147681e-01,2.723801e-01,2.148674e-08,2.239456e-01,1.879054e-01,7.194372e-06,2.136767e-08,5.872785e-06,9.876241e-04	0	0.378583	0.215451	-2.72214e+06	46	25perc	25perc	kos
2	12	Koszyce-3_12	Koszyce-3_7	3858812	1	0	0	0	0	0	0	0	0	6e-06	2e-06	2e-06	4e-06	2e-06	2e-06	0	2e-06	2e-06	6e-06	0	-4.49045e+06	79	-4.49046e+06	0.373572	2.754457e-01,3.052976e-01,7.163493e-06,2.644852e-01,1.547226e-01,4.708577e-06,3.290160e-05,3.761008e-08,4.066036e-06	0.000259	0.271525	0.175883	-4.59765e+06	30	25perc	25perc	kos
2	13	Koszyce-3_12	Koszyce-3_8	4631210	1	0	0	0	0	0	0	0	0	3e-06	1e-06	1e-06	2e-06	1e-06	1e-06	0	1e-06	1e-06	3e-06	0	-5.37262e+06	90	-5.37262e+06	0.448348	3.024894e-01,2.703103e-01,1.883411e-05,2.706768e-01,1.563512e-01,4.696144e-07,1.897201e-05,7.870066e-07,1.332965e-04	0.000242	0.28899	0.183059	-5.54591e+06	46	25perc	25perc	kos
2	14	Koszyce-3_12	Koszyce-3_9	4145287	1	0	0	0	0	0	0	0	0	3e-06	1e-06	2e-06	2e-06	0	0	0	0	0	4e-06	-1e-06	-4.68122e+06	94	-4.68122e+06	0.401306	3.052905e-01,2.676850e-01,1.853420e-05,2.863480e-01,1.406261e-01,1.297664e-07,2.855371e-05,3.580767e-07,2.881707e-06	0.000335	0.253801	0.168244	-4.84236e+06	34	25perc	25perc	kos
3	4	Koszyce-3_13	Koszyce-3_14	3762719	1	0	0	0	0	0	0	0	0	8e-06	1e-06	1e-06	4e-06	1e-06	1e-06	0	1e-06	1e-06	8e-06	0	-4.18443e+06	86	-4.18443e+06	0.36427	3.087270e-01,3.013988e-01,7.620427e-06,2.424999e-01,1.473402e-01,1.325078e-06,2.500467e-05,7.823113e-09,1.159642e-07	0.000221	0.27088	0.175624	-4.32602e+06	34	25perc	25perc	kos
3	5	Koszyce-3_13	Koszyce-3_15	3681502	1	0	0	0	0	0	0	0	0	4e-06	1e-06	1e-06	3e-06	1e-06	1e-06	0	1e-06	1e-06	4e-06	0	-3.9643e+06	110	-3.9643e+06	0.356407	3.387395e-01,2.697339e-01,8.540671e-06,2.538968e-01,1.375919e-01,9.873742e-08,2.685298e-05,2.376387e-06,7.436667e-08	0.000257	0.262746	0.172156	-4.13919e+06	31	25perc	25perc	kos
3	6	Koszyce-3_13	Koszyce-3_1	3603457	1	0	0	0	0	0	0	0	0	5e-06	2e-06	1e-06	3e-06	0	0	1e-06	0	1e-06	6e-06	0	-3.87486e+06	122	-3.87487e+06	0.348851	3.429659e-01,2.651903e-01,4.040400e-05,2.575490e-01,1.342185e-01,6.140315e-06,1.950628e-05,3.058701e-09,1.034644e-05	0.000446	0.256727	0.169491	-4.05829e+06	43	25perc	25perc	kos
3	7	Koszyce-3_13	Koszyce-3_2	2951032	1	0	0	0	0	0	0	0	0	0	0	1e-06	0	0	0	0	0	0	1e-06	0	-3.25787e+06	130	-3.25787e+06	0.28569	2.901779e-01,3.267477e-01,2.450665e-05,2.421118e-01,1.409074e-01,6.655625e-07,2.592784e-05,2.901050e-08,4.101956e-06	0.000358	0.247679	0.165523	-3.36068e+06	38	25perc	25perc	kos
3	8	Koszyce-3_13	Koszyce-3_3	2271637	1	0	0	0	0	0	0	0	0	0	0	0	0	0	0	1e-06	0	1e-06	1e-06	0	-2.54997e+06	182	-2.54997e+06	0.219918	2.659753e-01,3.569711e-01,3.945706e-05,2.215254e-01,1.554455e-01,1.964684e-06,4.076505e-05,1.868792e-08,4.638028e-07	0.000516	0.268668	0.174597	-2.61042e+06	39	25perc	25perc	kos
3	9	Koszyce-3_13	Koszyce-3_4	3762697	1	0	0	0	0	0	0	0	0	5e-06	2e-06	3e-06	3e-06	0	0	2e-06	0	2e-06	7e-06	0	-4.09246e+06	110	-4.09246e+06	0.364267	3.240606e-01,2.842881e-01,2.315046e-05,2.613982e-01,1.301976e-01,6.677741e-08,2.799096e-05,1.184201e-06,3.224310e-06	0.000393	0.238571	0.161392	-4.26343e+06	34	25perc	25perc	kos
3	10	Koszyce-3_13	Koszyce-3_5	4329909	1	0	0	0	0	0	0	0	0	8e-06	1e-06	1e-06	5e-06	1e-06	1e-06	0	1e-06	1e-06	8e-06	0	-4.73532e+06	86	-4.73533e+06	0.419179	3.461180e-01,2.581240e-01,5.746189e-06,2.558166e-01,1.399145e-01,3.634574e-08,2.097060e-05,3.244540e-08,4.913961e-08	0.000191	0.272224	0.176199	-4.94147e+06	38	25perc	25perc	kos
3	11	Koszyce-3_13	Koszyce-3_6	1894337	1	0	0	0	0	0	0	0	0	4e-06	2e-06	8e-06	2e-06	0	0	4e-06	0	4e-06	8e-06	-3e-06	-2.03285e+06	174	-2.03285e+06	0.183391	2.944037e-01,3.254001e-01,8.779172e-05,2.447918e-01,1.352547e-01,6.295585e-06,4.712126e-05,3.930344e-06,4.512791e-06	0.000997	0.237149	0.16056	-2.10703e+06	38	25perc	25perc	kos
3	12	Koszyce-3_13	Koszyce-3_7	3133039	1	0	0	0	0	0	0	0	0	2e-06	0	0	1e-06	0	0	0	0	0	2e-06	0	-3.45095e+06	110	-3.45095e+06	0.30331	3.168953e-01,2.992805e-01,9.406350e-06,2.251885e-01,1.585944e-01,5.754191e-06,2.563482e-05,2.944024e-07,1.999376e-07	0.000221	0.302367	0.188346	-3.56787e+06	38	25perc	25perc	kos
3	13	Koszyce-3_13	Koszyce-3_8	3740165	1	0	0	0	0	0	0	0	0	5e-06	0	0	3e-06	0	0	0	0	0	5e-06	0	-4.09826e+06	130	-4.09826e+06	0.362086	3.657804e-01,2.442072e-01,1.982191e-13,2.097962e-01,1.778009e-01,4.675633e-06,1.664728e-11,7.568968e-09,2.410635e-03	0	0.391625	0.219613	-4.27192e+06	75	25perc	25perc	kos
3	14	Koszyce-3_13	Koszyce-3_9	3351955	1	0	0	0	0	0	0	0	0	1.2e-05	1e-06	1e-06	6e-06	1e-06	1e-06	0	1e-06	1e-06	1.2e-05	0	-3.56592e+06	86	-3.56592e+06	0.324503	3.696091e-01,2.400876e-01,1.721932e-07,2.243066e-01,1.658573e-01,8.808366e-08,1.374720e-08,4.882721e-07,1.386731e-04	1e-06	0.357147	0.208334	-3.73178e+06	34	25perc	25perc	kos
4	5	Koszyce-3_14	Koszyce-3_15	4042321	1	0	0	0	0	0	0	0	0	1.2e-05	0	0	6e-06	0	0	0	0	0	1.2e-05	0	-4.55505e+06	86	-4.55506e+06	0.391338	3.237995e-01,2.284462e-01,3.776141e-10,2.723186e-01,1.754167e-01,7.838644e-08,4.622525e-10,1.139494e-06,1.777178e-05	0	0.350297	0.205985	-4.69665e+06	34	25perc	25perc	kos
4	6	Koszyce-3_14	Koszyce-3_1	3973474	1	0	0	0	0	0	0	0	0	1e-06	0	0	1e-06	0	0	0	0	0	2e-06	0	-4.48504e+06	102	-4.48504e+06	0.384673	2.981335e-01,2.531202e-01,4.945111e-05,3.049397e-01,1.437486e-01,1.558654e-09,7.537085e-06,1.005069e-06,4.024810e-10	0.000396	0.25756	0.16987	-4.62668e+06	42	25perc	25perc	kos
4	7	Koszyce-3_14	Koszyce-3_2	3238766	1	0	0	0	0	0	0	0	0	1e-06	1e-06	2e-06	1e-06	0	0	0	0	0	3e-06	-1e-06	-3.74403e+06	102	-3.74403e+06	0.313546	2.550486e-01,3.053922e-01,2.492401e-05,2.791412e-01,1.603826e-01,1.248760e-07,9.293241e-06,1.092531e-06,5.459352e-10	0.000213	0.27436	0.177084	-3.81651e+06	38	25perc	25perc	kos
4	8	Koszyce-3_14	Koszyce-3_3	2502277	1	0	0	0	0	0	0	0	0	0	1e-06	0	0	0	0	0	0	0	1e-06	1e-06	-2.94209e+06	206	-2.94209e+06	0.242246	2.283591e-01,3.384250e-01,3.077659e-05,2.603924e-01,1.727780e-01,2.233935e-06,9.421991e-06,1.412190e-06,1.638350e-06	0.000233	0.288511	0.182869	-2.97606e+06	42	25perc	25perc	kos
4	9	Koszyce-3_14	Koszyce-3_4	4131422	1	0	0	0	0	0	0	0	0	6e-06	0	0	3e-06	0	0	0	0	0	6e-06	0	-4.7069e+06	82	-4.7069e+06	0.399964	2.923284e-01,2.596206e-01,2.246901e-05,2.955658e-01,1.524546e-01,1.453721e-07,7.005546e-06,9.829558e-07,1.848816e-08	0.000193	0.274586	0.177184	-4.84051e+06	31	25perc	25perc	kos
4	10	Koszyce-3_14	Koszyce-3_5	4756623	1	0	0	0	0	0	0	0	0	1.1e-05	1e-06	1e-06	6e-06	1e-06	1e-06	0	1e-06	2e-06	1.1e-05	0	-5.43939e+06	74	-5.43939e+06	0.46049	3.263512e-01,2.218241e-01,1.894336e-08,2.784696e-01,1.733303e-01,5.340257e-07,2.248190e-07,1.920905e-06,2.214612e-05	1e-06	0.346455	0.20465	-5.60317e+06	38	25perc	25perc	kos
4	11	Koszyce-3_14	Koszyce-3_6	2088609	1	0	0	0	0	0	0	0	0	0	0	3e-06	0	0	0	0	0	0	2e-06	-1e-06	-2.34807e+06	170	-2.34807e+06	0.202199	2.691173e-01,2.959590e-01,9.283888e-05,2.722524e-01,1.625627e-01,2.379683e-09,1.286168e-05,2.844625e-06,2.972250e-11	0.00065	0.286041	0.181735	-2.40489e+06	38	25perc	25perc	kos
4	12	Koszyce-3_14	Koszyce-3_7	3437851	1	0	0	0	0	0	0	0	0	4e-06	2e-06	3e-06	2e-06	1e-06	0	1e-06	0	1e-06	5e-06	-1e-06	-3.9713e+06	78	-3.9713e+06	0.332819	2.696575e-01,2.899677e-01,5.464199e-06,2.737637e-01,1.665936e-01,2.839385e-06,4.776433e-06,1.285741e-06,3.151515e-06	6.1e-05	0.295512	0.185716	-4.05282e+06	34	25perc	25perc	kos
4	13	Koszyce-3_14	Koszyce-3_8	4137734	1	0	0	0	0	0	0	0	0	5e-06	1e-06	1e-06	3e-06	1e-06	1e-06	0	1e-06	1e-06	5e-06	0	-4.77306e+06	74	-4.77307e+06	0.400575	2.741981e-01,2.765605e-01,3.980206e-05,3.018956e-01,1.472974e-01,8.441601e-09,6.922872e-06,1.620989e-06,1.384907e-08	0.000317	0.254618	0.168608	-4.89933e+06	38	25perc	25perc	kos
4	14	Koszyce-3_14	Koszyce-3_9	3695409	1	0	0	0	0	0	0	0	0	2e-06	3e-06	3e-06	1e-06	1e-06	0	1e-06	0	1e-06	4e-06	-1e-06	-4.13667e+06	122	-4.13668e+06	0.357753	3.013913e-01,2.508047e-01,2.283730e-05,2.942249e-01,1.535465e-01,7.187229e-07,7.766667e-06,1.292272e-06,2.124562e-10	0.000199	0.281704	0.180121	-4.26617e+06	42	25perc	25perc	kos
5	6	Koszyce-3_15	Koszyce-3_1	3864432	1	0	0	0	0	0	0	0	0	6e-06	2e-06	2e-06	3e-06	0	0	1e-06	0	1e-06	7e-06	0	-4.2263e+06	106	-4.2263e+06	0.374116	3.258020e-01,2.669200e-01,5.797400e-05,2.748570e-01,1.323543e-01,4.324146e-07,8.365997e-06,2.645686e-09,9.418751e-10	0.000501	0.244266	0.163948	-4.40368e+06	39	25perc	25perc	kos
5	7	Koszyce-3_15	Koszyce-3_2	3165603	1	0	0	0	0	0	0	0	0	3e-06	1e-06	1e-06	2e-06	0	0	0	0	0	4e-06	0	-3.54763e+06	94	-3.54763e+06	0.306463	2.853700e-01,3.163368e-01,2.441710e-05,2.476576e-01,1.506004e-01,2.572167e-07,1.008020e-05,3.527073e-07,1.126470e-07	0.000229	0.267008	0.173985	-3.64765e+06	30	25perc	25perc	kos
5	8	Koszyce-3_15	Koszyce-3_3	2437340	1	0	0	0	0	0	0	0	0	1e-06	1e-06	7e-06	1e-06	1e-06	0	0	0	0	5e-06	-3e-06	-2.78025e+06	90	-2.78026e+06	0.235959	2.519174e-01,3.554131e-01,2.632955e-05,2.363889e-01,1.562369e-01,4.926757e-06,1.074078e-05,3.750296e-08,1.623658e-06	0.000237	0.263983	0.172693	-2.83492e+06	42	25perc	25perc	kos
5	9	Koszyce-3_15	Koszyce-3_4	4037872	1	0	0	0	0	0	0	0	0	6e-06	1e-06	1e-06	3e-06	1e-06	1e-06	0	1e-06	1e-06	6e-06	0	-4.458e+06	82	-4.458e+06	0.390907	3.230456e-01,2.703690e-01,2.352330e-05,2.628543e-01,1.436990e-01,7.386840e-07,7.691745e-06,2.466155e-08,2.000765e-07	0.000217	0.269475	0.175034	-4.62923e+06	26	25perc	25perc	kos
5	10	Koszyce-3_15	Koszyce-3_5	4643714	1	0	0	0	0	0	0	0	0	6e-06	0	0	3e-06	0	0	0	0	0	6e-06	0	-5.14648e+06	86	-5.14648e+06	0.449559	3.608385e-01,2.295293e-01,9.556091e-09,2.420414e-01,1.674313e-01,5.930657e-07,8.357398e-08,2.275133e-06,1.565183e-04	1e-06	0.355048	0.207619	-5.3503e+06	46	25perc	25perc	kos
5	11	Koszyce-3_15	Koszyce-3_6	2033118	1	0	0	0	0	0	0	0	0	0	1e-06	0	0	0	0	0	0	0	1e-06	1e-06	-2.21293e+06	262	-2.21293e+06	0.196827	2.980748e-01,3.080668e-01,9.231881e-05,2.420850e-01,1.516602e-01,6.399472e-06,1.169668e-05,2.734497e-06,1.725004e-08	0.000686	0.275613	0.177452	-2.28761e+06	38	25perc	25perc	kos
5	12	Koszyce-3_15	Koszyce-3_7	3363029	1	0	0	0	0	0	0	0	0	1e-06	0	0	1e-06	0	0	0	0	0	1e-06	0	-3.76766e+06	90	-3.76766e+06	0.325576	2.974745e-01,3.034296e-01,5.613881e-06,2.442998e-01,1.547753e-01,6.893944e-06,5.400432e-06,3.431188e-09,2.897276e-06	7.1e-05	0.282567	0.180515	-3.8792e+06	35	25perc	25perc	kos
5	13	Koszyce-3_15	Koszyce-3_8	4013155	1	0	0	0	0	0	0	0	0	2e-06	1e-06	1e-06	1e-06	1e-06	0	0	0	0	2e-06	0	-4.48414e+06	94	-4.48414e+06	0.388514	3.012678e-01,2.917583e-01,4.516744e-05,2.734455e-01,1.334737e-01,1.025418e-06,8.324173e-06,1.826068e-07,1.305248e-08	0.000401	0.236129	0.160267	-4.64697e+06	34	25perc	25perc	kos
5	14	Koszyce-3_15	Koszyce-3_9	3593993	1	0	0	0	0	0	0	0	0	7e-06	2e-06	2e-06	4e-06	1e-06	1e-06	0	1e-06	2e-06	7e-06	0	-3.89427e+06	86	-3.89427e+06	0.347935	3.294057e-01,2.647505e-01,2.268536e-05,2.642349e-01,1.415776e-01,1.871725e-07,8.489776e-06,3.110435e-10,1.589839e-08	0.00022	0.267624	0.17425	-4.05565e+06	34	25perc	25perc	kos
6	7	Koszyce-3_1	Koszyce-3_2	3098911	1	0	0	0	0	0	0	0	0	5e-06	0	0	3e-06	0	0	0	0	0	5e-06	0	-3.45732e+06	102	-3.45732e+06	0.300006	3.352980e-01,2.760214e-01,2.107988e-11,1.983381e-01,1.876094e-01,1.583151e-06,2.481151e-09,5.249920e-07,2.731015e-03	0	0.395499	0.220826	-3.57082e+06	42	25perc	25perc	kos
6	8	Koszyce-3_1	Koszyce-3_3	2392524	1	0	0	0	0	0	0	0	0	1.1e-05	1e-06	3e-06	6e-06	0	1e-06	5e-06	0	5e-06	1.3e-05	0	-2.71989e+06	151	-2.71989e+06	0.231621	2.729886e-01,3.422938e-01,2.595105e-05,2.147842e-01,1.698419e-01,3.130225e-06,4.724377e-05,5.743175e-06,9.414339e-06	0.000431	0.304835	0.18923	-2.78478e+06	42	25perc	25perc	kos
6	9	Koszyce-3_1	Koszyce-3_4	3952856	1	0	0	0	0	0	0	0	0	2e-06	3e-06	1e-06	2e-06	1e-06	1e-06	0	1e-06	1e-06	3e-06	1e-06	-4.35575e+06	82	-4.35575e+06	0.382677	3.276733e-01,2.742110e-01,2.176832e-05,2.581595e-01,1.398888e-01,1.116774e-08,3.797898e-05,5.153172e-06,2.501471e-06	0.000427	0.262734	0.172097	-4.53559e+06	38	25perc	25perc	kos
6	10	Koszyce-3_1	Koszyce-3_5	4548452	1	0	0	0	0	0	0	0	0	1e-06	3e-06	1e-06	1e-06	0	0	0	0	0	3e-06	1e-06	-5.04878e+06	114	-5.04878e+06	0.440337	3.303551e-01,2.671143e-01,5.941412e-06,2.714437e-01,1.310376e-01,7.326258e-10,4.332740e-05,1.640752e-08,1.720444e-09	0.000376	0.24329	0.163544	-5.25667e+06	42	25perc	25perc	kos
6	11	Koszyce-3_1	Koszyce-3_6	1996685	1	0	0	0	0	0	0	0	0	1e-06	0	3e-06	1e-06	0	0	2e-06	0	2e-06	3e-06	-1e-06	-2.17278e+06	190	-2.17278e+06	0.193299	2.929226e-01,3.200180e-01,8.039188e-05,2.460108e-01,1.408812e-01,5.964850e-06,7.519203e-05,4.191271e-11,5.864029e-06	0.001104	0.248823	0.165806	-2.25001e+06	58	25perc	25perc	kos
6	12	Koszyce-3_1	Koszyce-3_7	3289411	1	0	0	0	0	0	0	0	0	3e-06	4e-06	3e-06	2e-06	0	0	3e-06	0	3e-06	6e-06	0	-3.67942e+06	146	-3.67942e+06	0.318449	2.994196e-01,3.094533e-01,1.014591e-05,2.413017e-01,1.497617e-01,3.327251e-06,4.986756e-05,2.769165e-07,4.459960e-09	0.000401	0.271889	0.175991	-3.79904e+06	38	25perc	25perc	kos
6	13	Koszyce-3_1	Koszyce-3_8	3945718	1	0	0	0	0	0	0	0	0	7e-06	1e-06	1e-06	4e-06	1e-06	1e-06	0	1e-06	1e-06	7e-06	0	-4.39572e+06	102	-4.39572e+06	0.381986	3.279640e-01,2.733089e-01,1.960123e-05,2.463155e-01,1.519634e-01,2.923105e-06,2.847848e-05,6.578070e-09,3.972388e-04	0.000316	0.29242	0.184405	-4.57726e+06	59	25perc	25perc	kos
6	14	Koszyce-3_1	Koszyce-3_9	3531499	1	0	0	0	0	0	0	0	0	6e-06	3e-06	4e-06	3e-06	0	1e-06	0	0	0	9e-06	0	-3.82345e+06	122	-3.82345e+06	0.341885	3.307338e-01,2.704005e-01,1.672529e-05,2.625824e-01,1.362147e-01,4.485455e-09,3.699295e-05,8.853707e-06,5.941234e-06	0.000394	0.25554	0.168989	-3.99249e+06	38	25perc	25perc	kos
7	8	Koszyce-3_2	Koszyce-3_3	1948997	1	0	0	0	0	0	0	0	0	2e-06	1e-06	1e-06	1e-06	0	0	1e-06	0	1e-06	2e-06	0	-2.26936e+06	162	-2.26936e+06	0.188683	2.283784e-01,3.206470e-01,3.963826e-05,2.706603e-01,1.802393e-01,4.088099e-07,3.080398e-05,1.500034e-06,2.588069e-06	0.000391	0.304778	0.189221	-2.2979e+06	38	25perc	25perc	kos
7	9	Koszyce-3_2	Koszyce-3_4	3240150	1	0	0	0	0	0	0	0	0	8e-06	2e-06	2e-06	4e-06	0	1e-06	0	0	0	9e-06	0	-3.6629e+06	103	-3.6629e+06	0.31368	2.774121e-01,2.558949e-01,2.816833e-05,3.167155e-01,1.499249e-01,7.115590e-07,2.109349e-05,2.632653e-06,2.217705e-10	0.000329	0.261803	0.171728	-3.76179e+06	38	25perc	25perc	kos
7	10	Koszyce-3_2	Koszyce-3_5	3724118	1	0	0	0	0	0	0	0	0	3e-06	2e-06	3e-06	2e-06	0	1e-06	2e-06	0	2e-06	5e-06	0	-4.23282e+06	102	-4.23282e+06	0.360533	2.901139e-01,2.387718e-01,6.988785e-06,3.203485e-01,1.507392e-01,2.087869e-08,1.906228e-05,4.382721e-07,2.895808e-08	0.000173	0.269588	0.175096	-4.35192e+06	38	25perc	25perc	kos
7	11	Koszyce-3_2	Koszyce-3_6	1634774	1	0	0	0	0	0	0	0	0	2e-06	1e-06	1.1e-05	1e-06	0	0	2e-06	0	2e-06	8e-06	-5e-06	-1.82564e+06	190	-1.82564e+06	0.158263	2.508033e-01,2.955656e-01,1.067378e-04,2.980048e-01,1.554582e-01,1.267579e-05,4.522280e-05,7.066883e-07,2.725462e-06	0.000978	0.261831	0.171536	-1.8668e+06	46	25perc	25perc	kos
7	12	Koszyce-3_2	Koszyce-3_7	2704078	1	0	0	0	0	0	0	0	0	3e-06	1e-06	2e-06	2e-06	1e-06	1e-06	0	0	1e-06	4e-06	0	-3.10298e+06	94	-3.10298e+06	0.261782	2.559804e-01,2.848283e-01,1.670075e-05,2.940310e-01,1.651103e-01,3.896538e-06,2.896412e-05,3.360204e-07,5.625106e-08	0.000277	0.285209	0.181522	-3.16347e+06	30	25perc	25perc	kos
7	13	Koszyce-3_2	Koszyce-3_8	3217061	1	0	0	0	0	0	0	0	0	0	1e-06	0	0	0	0	0	0	0	1e-06	0	-3.67246e+06	122	-3.67246e+06	0.311444	2.704846e-01,2.625377e-01,3.222426e-05,3.136052e-01,1.533108e-01,5.099213e-06,1.914418e-05,4.107970e-07,4.756993e-06	0.000335	0.266072	0.173554	-3.77107e+06	34	25perc	25perc	kos
7	14	Koszyce-3_2	Koszyce-3_9	2884011	1	0	0	0	0	0	0	0	0	1e-06	2e-06	1e-06	0	0	0	0	0	0	2e-06	0	-3.20587e+06	110	-3.20587e+06	0.279202	2.787822e-01,2.543061e-01,2.247287e-05,3.224474e-01,1.444167e-01,8.136491e-08,1.812308e-05,2.875607e-06,4.042523e-06	0.000281	0.250377	0.166748	-3.2999e+06	34	25perc	25perc	kos
8	9	Koszyce-3_3	Koszyce-3_4	2488624	1	0	0	0	0	0	0	0	0	1e-06	0	0	0	0	0	1e-06	0	1e-06	1e-06	0	-2.85606e+06	166	-2.85606e+06	0.240924	2.543275e-01,2.348071e-01,3.860557e-05,3.472325e-01,1.635584e-01,1.514173e-06,2.482379e-05,7.500179e-06,2.037996e-06	0.000388	0.280974	0.17976	-2.91265e+06	42	25perc	25perc	kos
8	10	Koszyce-3_3	Koszyce-3_5	2864872	1	0	0	0	0	0	0	0	0	0	1e-06	1e-06	0	0	0	1e-06	0	1e-06	1e-06	0	-3.31124e+06	142	-3.31124e+06	0.277349	2.556144e-01,2.283866e-01,7.595068e-06,3.614823e-01,1.544787e-01,1.814560e-09,2.883037e-05,1.768325e-07,1.440582e-06	0.000236	0.26187	0.171786	-3.37572e+06	42	25perc	25perc	kos
8	11	Koszyce-3_3	Koszyce-3_6	1265660	1	0	0	0	0	0	0	0	0	1e-06	0	1e-06	1e-06	0	0	1e-06	0	1e-06	2e-06	0	-1.43754e+06	218	-1.43754e+06	0.122529	2.303994e-01,2.733189e-01,1.511140e-04,3.252793e-01,1.707953e-01,1.260395e-07,4.349636e-05,6.935147e-06,5.418982e-06	0.001139	0.285229	0.181245	-1.45984e+06	38	25perc	25perc	kos
8	12	Koszyce-3_3	Koszyce-3_7	2073994	1	0	0	0	0	0	0	0	0	3e-06	1e-06	1e-06	2e-06	0	0	2e-06	0	2e-06	4e-06	0	-2.41563e+06	154	-2.41563e+06	0.200784	2.339731e-01,2.639901e-01,1.243403e-05,3.230850e-01,1.789000e-01,3.813946e-06,3.303235e-05,5.615039e-09,2.485181e-06	0.000254	0.304705	0.18924	-2.44719e+06	38	25perc	25perc	kos
8	13	Koszyce-3_3	Koszyce-3_8	2481468	1	0	0	0	0	0	0	0	0	4e-06	1e-06	0	2e-06	0	0	1e-06	0	1e-06	4e-06	0	-2.87977e+06	154	-2.87977e+06	0.240231	2.532789e-01,2.342108e-01,4.353220e-05,3.359507e-01,1.764779e-01,2.953298e-06,3.228574e-05,2.886856e-06,5.859181e-09	0.00043	0.309478	0.191011	-2.93723e+06	47	25perc	25perc	kos
8	14	Koszyce-3_3	Koszyce-3_9	2228398	1	0	0	0	0	0	0	0	0	4e-06	3e-06	1e-06	2e-06	1e-06	1e-06	0	0	0	5e-06	1e-06	-2.52072e+06	98	-2.52072e+06	0.215732	2.550490e-01,2.331449e-01,3.834263e-05,3.525961e-01,1.591334e-01,1.332693e-09,3.814041e-05,1.060123e-08,1.068311e-10	0.000481	0.271643	0.175862	-2.57407e+06	46	25perc	25perc	kos
9	10	Koszyce-3_4	Koszyce-3_5	4747190	1	0	0	0	0	0	0	0	0	6e-06	1e-06	1e-06	3e-06	1e-06	1e-06	0	1e-06	1e-06	6e-06	0	-5.32198e+06	74	-5.32199e+06	0.459576	3.273156e-01,2.545396e-01,6.327547e-06,2.750239e-01,1.430920e-01,1.854034e-07,1.686610e-05,5.180169e-06,4.049619e-07	0.000162	0.270193	0.175354	-5.52303e+06	27	25perc	25perc	kos
9	11	Koszyce-3_4	Koszyce-3_6	2078270	1	0	0	0	0	0	0	0	0	6e-06	3e-06	1e-06	4e-06	1e-06	1e-06	1e-06	1e-06	2e-06	7e-06	1e-06	-2.2762e+06	102	-2.2762e+06	0.201198	3.165112e-01,2.831989e-01,2.048644e-08,2.247337e-01,1.754472e-01,1.520734e-05,2.203291e-08,8.209425e-07,9.282772e-05	0	0.345403	0.204283	-2.3534e+06	54	25perc	25perc	kos
9	12	Koszyce-3_4	Koszyce-3_7	3435744	1	0	0	0	0	0	0	0	0	5e-06	2e-06	1e-06	3e-06	1e-06	0	1e-06	0	1e-06	6e-06	0	-3.88473e+06	106	-3.88473e+06	0.332615	2.836685e-01,3.095142e-01,7.349405e-06,2.581806e-01,1.485977e-01,3.307475e-06,2.688699e-05,4.643337e-08,1.393246e-06	0.00023	0.261739	0.171731	-3.99262e+06	34	25perc	25perc	kos
9	13	Koszyce-3_4	Koszyce-3_8	4105771	1	0	0	0	0	0	0	0	0	5e-06	2e-06	3e-06	3e-06	2e-06	2e-06	0	2e-06	2e-06	5e-06	0	-4.62415e+06	82	-4.62415e+06	0.397481	3.034759e-01,2.826898e-01,2.649503e-05,2.717565e-01,1.420240e-01,2.471856e-06,2.011982e-05,4.330739e-08,4.632289e-06	0.000328	0.256132	0.169268	-4.7897e+06	34	25perc	25perc	kos
9	14	Koszyce-3_4	Koszyce-3_9	3676300	1	0	0	0	0	0	0	0	0	8e-06	3e-06	2e-06	4e-06	1e-06	0	1e-06	0	1e-06	9e-06	0	-4.02162e+06	102	-4.02163e+06	0.355903	3.205315e-01,2.655701e-01,2.027856e-05,2.733131e-01,1.405386e-01,1.863621e-07,2.206175e-05,1.500093e-06,2.613985e-06	0.000301	0.260775	0.171293	-4.18306e+06	34	25perc	25perc	kos
10	11	Koszyce-3_5	Koszyce-3_6	2387229	1	0	0	0	0	0	0	0	0	1e-06	1e-06	1e-06	1e-06	0	0	1e-06	0	1e-06	2e-06	0	-2.63694e+06	230	-2.63694e+06	0.231108	3.033668e-01,3.111171e-01,6.927952e-05,2.329244e-01,1.525027e-01,8.279452e-06,8.462430e-06,2.994896e-06,5.244701e-09	0.00051	0.280269	0.179431	-2.72697e+06	50	25perc	25perc	kos
10	12	Koszyce-3_5	Koszyce-3_7	3953388	1	0	0	0	0	0	0	0	0	6e-06	4e-06	3e-06	3e-06	1e-06	0	2e-06	0	2e-06	9e-06	0	-4.49048e+06	110	-4.49048e+06	0.382728	3.058183e-01,3.044284e-01,5.991814e-06,2.320153e-01,1.577174e-01,7.062770e-06,3.567392e-06,1.904835e-07,3.628859e-06	6.1e-05	0.293996	0.185117	-4.62204e+06	35	25perc	25perc	kos
10	13	Koszyce-3_5	Koszyce-3_8	4727640	1	0	0	0	0	0	0	0	0	6e-06	2e-06	2e-06	4e-06	2e-06	2e-06	0	2e-06	2e-06	6e-06	0	-5.36135e+06	82	-5.36136e+06	0.457684	3.057248e-01,2.965285e-01,3.608262e-05,2.651609e-01,1.325430e-01,4.190477e-07,6.311323e-06,5.926519e-09,7.243647e-16	0.00032	0.235954	0.160211	-5.55097e+06	42	25perc	25perc	kos
10	14	Koszyce-3_5	Koszyce-3_9	4230632	1	0	0	0	0	0	0	0	0	2e-06	0	0	1e-06	0	0	0	0	0	2e-06	0	-4.65613e+06	126	-4.65613e+06	0.409568	3.338638e-01,2.691405e-01,1.981271e-05,2.558783e-01,1.410900e-01,1.477191e-06,6.092148e-06,3.479418e-08,1.562549e-08	0.000184	0.268719	0.174725	-4.84751e+06	30	25perc	25perc	kos
11	12	Koszyce-3_6	Koszyce-3_7	1736719	1	0	0	0	0	0	0	0	0	1e-06	4e-06	1e-06	0	0	0	0	0	0	3e-06	2e-06	-1.93796e+06	113	-1.93796e+06	0.168132	2.604201e-01,2.875191e-01,9.503762e-06,2.950715e-01,1.568542e-01,1.247812e-05,1.037630e-04,6.558665e-06,2.714971e-06	0.000722	0.269175	0.174746	-1.98366e+06	42	25perc	25perc	kos
11	13	Koszyce-3_6	Koszyce-3_8	2071711	1	0	0	0	0	0	0	0	0	1e-06	9e-06	1e-06	1e-06	0	0	1e-06	0	1e-06	6e-06	4e-06	-2.30289e+06	126	-2.30289e+06	0.200563	2.722905e-01,2.672645e-01,5.068716e-05,3.151948e-01,1.451017e-01,6.900181e-06,8.090979e-05,5.584991e-06,4.465373e-06	0.000907	0.249057	0.165971	-2.37314e+06	38	25perc	25perc	kos
11	14	Koszyce-3_6	Koszyce-3_9	1858424	1	0	0	0	0	0	0	0	0	1e-06	3e-06	1e-06	0	0	0	1e-06	0	1e-06	2e-06	1e-06	-2.00803e+06	194	-2.00803e+06	0.179914	2.874945e-01,2.524469e-01,4.145806e-05,3.178708e-01,1.420367e-01,3.406165e-06,9.772844e-05,6.161599e-06,2.311309e-06	0.00098	0.248984	0.165916	-2.07676e+06	38	25perc	25perc	kos
12	13	Koszyce-3_7	Koszyce-3_8	3411274	1	0	0	0	0	0	0	0	0	3e-06	1e-06	0	2e-06	0	0	0	0	0	3e-06	0	-3.89757e+06	110	-3.89757e+06	0.330246	2.769018e-01,2.644052e-01,3.952651e-05,3.050929e-01,1.535448e-01,6.932595e-07,1.033195e-05,3.015472e-06,1.709552e-06	0.000325	0.269589	0.175047	-4.00497e+06	38	25perc	25perc	kos
12	14	Koszyce-3_7	Koszyce-3_9	3057104	1	0	0	0	0	0	0	0	0	8e-06	2e-06	2e-06	5e-06	2e-06	2e-06	0	2e-06	2e-06	8e-06	0	-3.39152e+06	90	-3.39152e+06	0.295959	2.975452e-01,2.448595e-01,2.574586e-05,3.041396e-01,1.534138e-01,1.694828e-07,1.058834e-05,5.240698e-06,9.671224e-08	0.000237	0.279422	0.179172	-3.49711e+06	34	25perc	25perc	kos
13	14	Koszyce-3_8	Koszyce-3_9	3673866	1	0	0	0	0	0	0	0	0	1.2e-05	1e-06	0	6e-06	0	0	5e-06	0	5e-06	1.3e-05	0	-4.05525e+06	134	-4.05525e+06	0.355668	3.529416e-01,2.227991e-01,6.801384e-08,2.410840e-01,1.814446e-01,8.455994e-10,5.798347e-07,1.526837e-05,1.714839e-03	4e-06	0.391129	0.219456	-4.21825e+06	39	25perc	25perc	kos
0	1	Koszyce-3_10	Koszyce-3_11	6254630	1	0	0	0	0	0	0	0	0	8e-06	0	0	4e-06	0	0	0	0	0	8e-06	0	-6.62924e+06	106	-6.62924e+06	0.379174	4.084369e-01,2.948301e-01,1.116885e-08,1.639591e-01,1.319226e-01,1.894466e-06,5.101361e-08,9.561385e-08,8.492376e-04	0	0.287544	0.182557	-6.84736e+06	38	50perc	50perc	kos
0	2	Koszyce-3_10	Koszyce-3_12	11109575	1	0	0	0	0	0	0	0	0	9e-06	0	0	5e-06	0	0	0	0	0	9e-06	0	-1.18534e+07	62	-1.18534e+07	0.673494	4.543539e-01,2.378203e-01,1.876157e-04,2.093495e-01,9.605636e-02,1.833144e-03,3.518225e-06,2.839724e-08,3.956310e-04	0.00199	0.213842	0.149231	-1.26257e+07	46	50perc	50perc	kos
0	3	Koszyce-3_10	Koszyce-3_13	9839795	1	0	0	0	0	0	0	0	0	5e-06	5e-06	5e-06	5e-06	5e-06	5e-06	0	5e-06	5e-06	5e-06	0	-9.72579e+06	54	-9.7258e+06	0.596517	4.844853e-01,2.084125e-01,9.392609e-06,2.106351e-01,9.610404e-02,5.141310e-06,3.534121e-06,5.141582e-07,3.444452e-04	0.000135	0.229329	0.15718	-1.04664e+07	42	50perc	50perc	kos
0	4	Koszyce-3_10	Koszyce-3_14	10389319	1	0	0	0	0	0	0	0	0	4e-06	2e-06	2e-06	2e-06	0	0	4e-06	0	4e-06	5e-06	0	-1.09241e+07	90	-1.09241e+07	0.62983	4.511334e-01,2.429867e-01,1.332133e-07,1.946511e-01,1.107549e-01,5.467747e-07,2.759036e-07,3.286434e-07,4.726197e-04	4e-06	0.253074	0.168026	-1.15589e+07	38	50perc	50perc	kos
0	5	Koszyce-3_10	Koszyce-3_15	10256165	1	0	0	0	0	0	0	0	0	1e-06	0	0	1e-06	0	0	0	0	0	2e-06	0	-1.03477e+07	90	-1.03477e+07	0.621758	4.902238e-01,2.037338e-01,8.000690e-07,1.914327e-01,1.131883e-01,1.177048e-08,1.044079e-06,2.871143e-06,1.416583e-03	1.6e-05	0.286428	0.182102	-1.10667e+07	35	50perc	50perc	kos
0	6	Koszyce-3_10	Koszyce-3_1	10167332	1	0	0	0	0	0	0	0	0	8e-06	1e-06	1e-06	4e-06	1e-06	1e-06	0	1e-06	1e-06	8e-06	0	-1.02747e+07	74	-1.02747e+07	0.616373	4.776867e-01,2.153961e-01,4.105072e-05,2.119360e-01,9.262414e-02,1.671769e-03,3.760150e-06,2.931537e-06,6.375633e-04	0.000484	0.215881	0.150645	-1.10332e+07	46	50perc	50perc	kos
0	7	Koszyce-3_10	Koszyce-3_2	8775846	1	0	0	0	0	0	0	0	0	1.3e-05	2e-06	2e-06	7e-06	0	0	2e-06	0	2e-06	1.5e-05	0	-9.08008e+06	114	-9.08009e+06	0.532017	4.586449e-01,2.404606e-01,6.511977e-06,1.724054e-01,1.259432e-01,4.917875e-06,3.663082e-06,2.041825e-08,2.530770e-03	8.1e-05	0.305035	0.189427	-9.54849e+06	35	50perc	50perc	kos
0	8	Koszyce-3_10	Koszyce-3_3	7198187	1	0	0	0	0	0	0	0	0	7e-06	3e-06	3e-06	5e-06	3e-06	3e-06	0	3e-06	3e-06	7e-06	0	-7.63579e+06	55	-7.6358e+06	0.436375	4.003388e-01,2.993391e-01,5.313595e-06,1.874630e-01,1.127262e-01,2.793867e-06,3.170783e-06,1.459338e-09,1.216232e-04	7.5e-05	0.231559	0.158242	-7.94071e+06	46	50perc	50perc	kos
0	9	Koszyce-3_10	Koszyce-3_4	10380384	1	0	0	0	0	0	0	0	0	6e-06	5e-06	5e-06	5e-06	5e-06	5e-06	0	5e-06	5e-06	6e-06	0	-1.06132e+07	67	-1.06133e+07	0.629289	4.704041e-01,2.229901e-01,9.710238e-06,2.041640e-01,1.017401e-01,6.988442e-06,3.100749e-06,5.624509e-08,6.819624e-04	0.000126	0.23817	0.161287	-1.13432e+07	43	50perc	50perc	kos
0	10	Koszyce-3_10	Koszyce-3_5	11256688	1	0	0	0	0	0	0	0	0	2e-06	0	0	1e-06	0	0	0	0	0	2e-06	0	-1.15951e+07	110	-1.15951e+07	0.682413	4.958879e-01,1.962975e-01,1.148447e-06,1.927534e-01,1.132021e-01,4.200195e-05,5.280217e-07,5.932010e-07,1.814820e-03	1.5e-05	0.290937	0.183914	-1.2421e+07	38	50perc	50perc	kos
0	11	Koszyce-3_10	Koszyce-3_6	6204691	1	0	0	0	0	0	0	0	0	5e-06	1e-06	1e-06	3e-06	1e-06	1e-06	0	1e-06	1e-06	5e-06	0	-6.17069e+06	114	-6.17069e+06	0.376146	4.345667e-01,2.646097e-01,2.017644e-05,1.984023e-01,1.023933e-01,1.626423e-06,4.796425e-06,1.332141e-06,7.680167e-08	0.000244	0.221133	0.153254	-6.51989e+06	46	50perc	50perc	kos
0	12	Koszyce-3_10	Koszyce-3_7	9150304	1	0	0	0	0	0	0	0	0	4e-06	0	0	2e-06	0	0	0	0	0	4e-06	0	-9.50926e+06	106	-9.50927e+06	0.554718	4.430998e-01,2.538087e-01,1.521134e-06,1.934948e-01,1.089863e-01,2.252923e-06,2.094550e-06,9.260808e-08,6.045144e-04	3.3e-05	0.243648	0.16381	-1.0032e+07	38	50perc	50perc	kos
0	13	Koszyce-3_10	Koszyce-3_8	10389539	1	0	0	0	0	0	0	0	0	2e-06	0	0	1e-06	0	0	0	0	0	2e-06	0	-1.07827e+07	114	-1.07827e+07	0.629844	4.564772e-01,2.365571e-01,2.566001e-05,2.103483e-01,9.559007e-02,6.791544e-04,3.990734e-06,3.695821e-08,3.184277e-04	0.00031	0.213555	0.149555	-1.15158e+07	38	50perc	50perc	kos
0	14	Koszyce-3_10	Koszyce-3_9	9708530	1	0	0	0	0	0	0	0	0	4e-06	0	0	2e-06	0	0	2e-06	0	2e-06	5e-06	0	-9.66852e+06	74	-9.66852e+06	0.588559	4.748593e-01,2.183900e-01,8.177069e-06,2.080568e-01,9.849920e-02,1.020927e-06,3.349730e-06,3.118558e-06,1.790489e-04	0.000117	0.230968	0.157954	-1.0366e+07	34	50perc	50perc	kos
1	2	Koszyce-3_11	Koszyce-3_12	7187404	1	0	0	0	0	0	0	0	0	2e-06	1e-06	1e-06	1e-06	0	0	1e-06	0	1e-06	3e-06	0	-8.21034e+06	106	-8.21034e+06	0.435721	3.595248e-01,2.094340e-01,2.286510e-04,3.134040e-01,1.161952e-01,1.134216e-03,6.973116e-06,1.277555e-06,7.097080e-05	0.002028	0.221658	0.153	-8.43223e+06	54	50perc	50perc	kos
1	3	Koszyce-3_11	Koszyce-3_13	6374798	1	0	0	0	0	0	0	0	0	5e-06	1e-06	1e-06	3e-06	1e-06	1e-06	0	1e-06	1e-06	5e-06	0	-6.78648e+06	86	-6.78648e+06	0.386459	3.892825e-01,1.822394e-01,1.442614e-05,3.146354e-01,1.138187e-01,4.901848e-07,7.257313e-06,1.504860e-06,3.274343e-07	0.000191	0.229058	0.157037	-7.01894e+06	39	50perc	50perc	kos
1	4	Koszyce-3_11	Koszyce-3_14	6726083	1	0	0	0	0	0	0	0	0	4e-06	0	1e-06	2e-06	0	1e-06	0	0	0	4e-06	0	-7.58393e+06	102	-7.58393e+06	0.407755	3.588625e-01,2.124185e-01,1.272951e-06,2.967085e-01,1.319885e-01,9.209853e-07,1.809466e-06,1.130792e-07,1.781054e-05	2.3e-05	0.259243	0.170717	-7.74134e+06	31	50perc	50perc	kos
1	5	Koszyce-3_11	Koszyce-3_15	6645574	1	0	0	0	0	0	0	0	0	3e-06	0	0	1e-06	0	0	0	0	0	3e-06	0	-7.21456e+06	58	-7.21456e+06	0.402874	3.927442e-01,1.785298e-01,1.512279e-08,2.978769e-01,1.306607e-01,8.281970e-10,1.236421e-10,1.660688e-06,1.867103e-04	0	0.274262	0.177112	-7.43814e+06	39	50perc	50perc	kos
1	6	Koszyce-3_11	Koszyce-3_1	6576641	1	0	0	0	0	0	0	0	0	4e-06	2e-06	1e-06	2e-06	1e-06	1e-06	0	0	0	4e-06	0	-7.14131e+06	110	-7.14132e+06	0.398695	3.809780e-01,1.899123e-01,9.415720e-05,3.175208e-01,1.109289e-01,4.451326e-04,8.341780e-06,4.170150e-08,1.123541e-04	0.000924	0.218372	0.151731	-7.3748e+06	50	50perc	50perc	kos
1	7	Koszyce-3_11	Koszyce-3_2	5682759	1	0	0	0	0	0	0	0	0	8e-06	3e-06	3e-06	5e-06	3e-06	3e-06	0	3e-06	3e-06	8e-06	0	-6.31281e+06	99	-6.31281e+06	0.344505	3.543785e-01,2.226635e-01,1.285272e-05,2.859815e-01,1.369530e-01,3.966900e-07,7.967077e-06,2.070002e-06,2.029393e-07	0.000152	0.269238	0.174955	-6.41857e+06	30	50perc	50perc	kos
1	8	Koszyce-3_11	Koszyce-3_3	4721802	1	0	0	0	0	0	0	0	0	1.2e-05	1e-06	1e-06	7e-06	1e-06	1e-06	0	1e-06	1e-06	1.2e-05	0	-5.38567e+06	107	-5.38567e+06	0.286249	3.246667e-01,2.543930e-01,9.964462e-06,2.734589e-01,1.474590e-01,2.064731e-06,7.835604e-06,6.856032e-09,2.428246e-06	0.000121	0.279346	0.179179	-5.41432e+06	42	50perc	50perc	kos
1	9	Koszyce-3_11	Koszyce-3_4	6720435	1	0	0	0	0	0	0	0	0	7e-06	1e-06	1e-06	4e-06	1e-06	1e-06	0	1e-06	1e-06	7e-06	0	-7.38024e+06	94	-7.38024e+06	0.407412	3.762547e-01,1.949041e-01,1.488067e-05,3.075891e-01,1.212095e-01,2.838814e-06,7.057579e-06,1.391248e-06,1.643804e-05	0.000181	0.241204	0.162657	-7.59483e+06	38	50perc	50perc	kos
1	10	Koszyce-3_11	Koszyce-3_5	7284634	1	0	0	0	0	0	0	0	0	5e-06	2e-06	2e-06	4e-06	2e-06	2e-06	0	2e-06	2e-06	5e-06	0	-8.06047e+06	98	-8.06048e+06	0.441615	3.915900e-01,1.769896e-01,1.290075e-07,3.057908e-01,1.250242e-01,4.591717e-06,2.674499e-08,1.450454e-06,5.992440e-04	1e-06	0.258964	0.170603	-8.3351e+06	34	50perc	50perc	kos
1	11	Koszyce-3_11	Koszyce-3_6	4037642	1	0	0	0	0	0	0	0	0	8e-06	2e-06	2e-06	5e-06	2e-06	2e-06	0	2e-06	2e-06	8e-06	0	-4.32457e+06	118	-4.32458e+06	0.244773	3.551869e-01,2.254556e-01,2.935983e-05,2.876170e-01,1.316980e-01,3.318259e-07,9.156063e-06,1.923442e-06,1.751244e-06	0.000292	0.256665	0.169512	-4.4006e+06	30	50perc	50perc	kos
1	12	Koszyce-3_11	Koszyce-3_7	5935793	1	0	0	0	0	0	0	0	0	1e-05	1e-06	1e-06	6e-06	1e-06	1e-06	0	1e-06	1e-06	1e-05	0	-6.60896e+06	86	-6.60896e+06	0.359845	3.570088e-01,2.195043e-01,2.283019e-06,2.899259e-01,1.335436e-01,1.963669e-06,3.399951e-06,1.520520e-06,8.346039e-06	4.3e-05	0.262138	0.171962	-6.7295e+06	34	50perc	50perc	kos
1	13	Koszyce-3_11	Koszyce-3_8	6717964	1	0	0	0	0	0	0	0	0	3e-06	1e-06	2e-06	2e-06	0	1e-06	1e-06	0	1e-06	4e-06	0	-7.47818e+06	114	-7.47818e+06	0.407262	3.624392e-01,2.076280e-01,4.588015e-05,3.142204e-01,1.155791e-01,6.056172e-05,7.091510e-06,1.214458e-06,1.857477e-05	0.000458	0.221432	0.153337	-7.68921e+06	58	50perc	50perc	kos
1	14	Koszyce-3_11	Koszyce-3_9	6282845	1	0	0	0	0	0	0	0	0	7e-06	2e-06	2e-06	4e-06	2e-06	2e-06	0	2e-06	2e-06	7e-06	0	-6.73768e+06	98	-6.73769e+06	0.380884	3.770178e-01,1.941569e-01,1.311217e-05,3.150473e-01,1.137560e-01,4.068972e-08,8.707979e-06,6.346756e-09,8.683637e-08	0.000192	0.22339	0.15435	-6.94399e+06	38	50perc	50perc	kos
2	3	Koszyce-3_12	Koszyce-3_13	11324049	1	0	0	0	0	0	0	0	0	3e-06	0	0	2e-06	0	0	0	0	0	3e-06	0	-1.21136e+07	54	-1.21136e+07	0.686496	4.570064e-01,2.064797e-01,8.909662e-06,2.372669e-01,9.646574e-02,1.301777e-06,5.463893e-05,2.196484e-03,5.198828e-04	0.000659	0.216287	0.150794	-1.29135e+07	43	50perc	50perc	kos
2	4	Koszyce-3_12	Koszyce-3_14	12009312	1	0	0	0	0	0	0	0	0	4e-06	0	0	2e-06	0	0	0	0	0	4e-06	0	-1.36124e+07	82	-1.36124e+07	0.728039	4.173641e-01,2.467924e-01,3.156097e-06,2.269356e-01,1.068185e-01,8.911365e-10,3.020597e-04,1.516485e-03,2.677394e-04	0.002857	0.224621	0.154175	-1.42893e+07	39	50perc	50perc	kos
2	5	Koszyce-3_12	Koszyce-3_15	11807693	1	0	0	0	0	0	0	0	0	6e-06	4e-06	4e-06	5e-06	4e-06	4e-06	0	4e-06	4e-06	6e-06	0	-1.28933e+07	83	-1.28933e+07	0.715816	4.437091e-01,2.194890e-01,3.116101e-06,2.360123e-01,9.853542e-02,2.968124e-10,2.742305e-04,1.818003e-03,1.588102e-04	0.002815	0.215332	0.149728	-1.36884e+07	46	50perc	50perc	kos
2	6	Koszyce-3_12	Koszyce-3_1	11748672	1	0	0	0	0	0	0	0	0	4e-06	0	0	2e-06	0	0	0	0	0	4e-06	0	-1.28251e+07	86	-1.28251e+07	0.712238	4.605441e-01,2.034851e-01,1.570782e-05,2.289862e-01,1.013797e-01,1.281850e-03,1.720122e-05,1.669516e-03,2.620567e-03	0.000325	0.232813	0.158754	-1.36314e+07	42	50perc	50perc	kos
2	7	Koszyce-3_12	Koszyce-3_2	10086347	1	0	0	0	0	0	0	0	0	3e-06	0	0	2e-06	0	0	0	0	0	3e-06	0	-1.12757e+07	66	-1.12757e+07	0.611463	4.072460e-01,2.604723e-01,6.798668e-06,2.208428e-01,1.092531e-01,3.138747e-07,1.057169e-04,1.467531e-03,6.054134e-04	0.00103	0.226246	0.155468	-1.17912e+07	46	50perc	50perc	kos
2	8	Koszyce-3_12	Koszyce-3_3	8315935	1	0	0	0	0	0	0	0	0	5e-06	2e-06	2e-06	4e-06	2e-06	2e-06	0	2e-06	2e-06	5e-06	0	-9.49083e+06	90	-9.49084e+06	0.504136	3.831657e-01,2.879895e-01,4.916524e-06,2.031394e-01,1.228477e-01,8.524765e-07,3.067464e-05,3.869209e-04,2.434362e-03	0.00029	0.249918	0.166542	-9.80825e+06	38	50perc	50perc	kos
2	9	Koszyce-3_12	Koszyce-3_4	11955592	1	0	0	0	0	0	0	0	0	2.1e-05	0	0	1.1e-05	0	0	5e-06	0	5e-06	2.2e-05	0	-1.31727e+07	118	-1.31727e+07	0.724782	4.754251e-01,1.904065e-01,2.717615e-09,2.003554e-01,1.249043e-01,3.663489e-05,1.556708e-08,3.861586e-03,5.010410e-03	0	0.316486	0.19381	-1.38786e+07	54	50perc	50perc	kos
2	10	Koszyce-3_12	Koszyce-3_5	12976086	1	0	0	0	0	0	0	0	0	1e-06	0	0	1e-06	0	0	0	0	0	1e-06	0	-1.44345e+07	82	-1.44345e+07	0.786648	4.484953e-01,2.132809e-01,4.661442e-06,2.384551e-01,9.752496e-02,5.452269e-07,3.560125e-04,1.666033e-03,2.163673e-04	0.003698	0.214925	0.149284	-1.53608e+07	42	50perc	50perc	kos
2	11	Koszyce-3_12	Koszyce-3_6	7156066	1	0	0	0	0	0	0	0	0	7e-06	0	0	4e-06	0	0	0	0	0	7e-06	0	-7.68054e+06	106	-7.68054e+06	0.433821	4.394827e-01,2.321054e-01,1.080614e-08,1.950150e-01,1.278891e-01,1.595609e-06,8.539939e-07,8.803453e-04,4.624990e-03	7e-06	0.298804	0.18703	-8.03836e+06	42	50perc	50perc	kos
2	12	Koszyce-3_12	Koszyce-3_7	10520528	1	0	0	0	0	0	0	0	0	8e-06	2e-06	2e-06	5e-06	2e-06	2e-06	0	2e-06	2e-06	8e-06	0	-1.17883e+07	82	-1.17883e+07	0.637785	4.136353e-01,2.535166e-01,2.380114e-06,2.218395e-01,1.085263e-01,9.110318e-08,6.608666e-05,1.473764e-03,9.400506e-04	0.000631	0.227567	0.156207	-1.23431e+07	42	50perc	50perc	kos
2	13	Koszyce-3_12	Koszyce-3_8	12009810	1	0	0	0	0	0	0	0	0	5e-06	2e-06	2e-06	3e-06	2e-06	2e-06	0	2e-06	2e-06	5e-06	0	-1.34355e+07	86	-1.34355e+07	0.728069	4.417137e-01,2.224283e-01,9.451483e-06,2.245579e-01,1.069537e-01,5.489452e-04,2.202909e-05,1.640257e-03,2.125749e-03	0.000294	0.238095	0.161203	-1.42188e+07	50	50perc	50perc	kos
2	14	Koszyce-3_12	Koszyce-3_9	11214694	1	0	0	0	0	0	0	0	0	5e-06	1e-06	1e-06	3e-06	0	0	0	0	1e-06	5e-06	0	-1.20905e+07	74	-1.20905e+07	0.679867	4.470457e-01,2.166979e-01,6.439485e-06,2.347684e-01,9.894115e-02,4.472162e-10,7.385565e-05,1.991376e-03,4.752549e-04	0.000812	0.218154	0.151657	-1.28408e+07	50	50perc	50perc	kos
3	4	Koszyce-3_13	Koszyce-3_14	10586947	1	0	0	0	0	0	0	0	0	1e-05	1e-06	1e-06	5e-06	1e-06	1e-06	0	1e-06	1e-06	1e-05	0	-1.11633e+07	74	-1.11633e+07	0.641811	4.491560e-01,2.468212e-01,2.646163e-06,1.965659e-01,1.069142e-01,1.033151e-06,8.156542e-06,5.842589e-06,5.249199e-04	0.000101	0.241121	0.162643	-1.18218e+07	42	50perc	50perc	kos
3	5	Koszyce-3_13	Koszyce-3_15	10451451	1	0	0	0	0	0	0	0	0	9e-06	4e-06	4e-06	5e-06	1e-06	1e-06	3e-06	1e-06	4e-06	1.1e-05	0	-1.05897e+07	99	-1.05897e+07	0.633597	4.770280e-01,2.178653e-01,3.081965e-06,2.035960e-01,1.011730e-01,6.454403e-08,8.570815e-06,5.340874e-06,3.205869e-04	0.000115	0.240043	0.162148	-1.13538e+07	38	50perc	50perc	kos
3	6	Koszyce-3_13	Koszyce-3_1	10362805	1	0	0	0	0	0	0	0	0	1.2e-05	0	0	6e-06	0	0	0	0	0	1.2e-05	0	-1.05019e+07	42	-1.05019e+07	0.628223	4.810838e-01,2.140661e-01,3.233977e-05,2.086770e-01,9.331465e-02,1.846782e-03,7.250683e-06,5.549768e-07,9.715184e-04	0.000424	0.219755	0.15254	-1.12864e+07	46	50perc	50perc	kos
3	7	Koszyce-3_13	Koszyce-3_2	8939689	1	0	0	0	0	0	0	0	0	0	1e-06	0	0	0	0	0	0	0	1e-06	0	-9.29984e+06	174	-9.29984e+06	0.54195	4.305461e-01,2.683541e-01,6.771389e-06,1.981120e-01,1.029473e-01,4.191354e-07,9.471876e-06,4.748112e-07,2.338345e-05	0.000158	0.220688	0.153065	-9.80552e+06	30	50perc	50perc	kos
3	8	Koszyce-3_13	Koszyce-3_3	7336382	1	0	0	0	0	0	0	0	0	3e-06	1e-06	2e-06	2e-06	0	1e-06	1e-06	0	1e-06	4e-06	0	-7.80246e+06	122	-7.80246e+06	0.444753	4.020963e-01,2.999217e-01,7.697659e-06,1.851820e-01,1.124515e-01,4.023995e-06,1.231432e-05,1.618257e-07,3.244086e-04	0.000178	0.231798	0.158324	-8.12228e+06	46	50perc	50perc	kos
3	9	Koszyce-3_13	Koszyce-3_4	10580678	1	0	0	0	0	0	0	0	0	7e-06	1e-06	1e-06	4e-06	1e-06	1e-06	0	1e-06	1e-06	7e-06	0	-1.08547e+07	86	-1.08547e+07	0.641431	4.646548e-01,2.302217e-01,1.034080e-05,2.093383e-01,9.559264e-02,1.203083e-06,9.142051e-06,3.669169e-07,1.714636e-04	0.000204	0.217463	0.151493	-1.16132e+07	42	50perc	50perc	kos
3	10	Koszyce-3_13	Koszyce-3_5	11472406	1	0	0	0	0	0	0	0	0	6e-06	0	0	3e-06	0	0	1e-06	0	1e-06	6e-06	0	-1.18626e+07	78	-1.18626e+07	0.69549	4.844089e-01,2.090191e-01,2.673806e-06,2.034405e-01,1.022883e-01,1.544765e-04,7.270373e-06,7.383621e-06,6.714295e-04	9.7e-05	0.247893	0.165698	-1.27436e+07	50	50perc	50perc	kos
3	11	Koszyce-3_13	Koszyce-3_6	6320083	1	0	0	0	0	0	0	0	0	5e-06	3e-06	2e-06	3e-06	1e-06	1e-06	1e-06	1e-06	2e-06	7e-06	0	-6.30697e+06	126	-6.30697e+06	0.383142	4.332794e-01,2.677014e-01,2.048297e-05,1.991863e-01,9.979026e-02,1.367286e-06,1.454897e-05,3.624417e-07,5.836712e-06	0.000351	0.213718	0.149624	-6.6702e+06	35	50perc	50perc	kos
3	12	Koszyce-3_13	Koszyce-3_7	9324167	1	0	0	0	0	0	0	0	0	3e-06	0	0	2e-06	0	0	0	0	0	3e-06	0	-9.7075e+06	90	-9.7075e+06	0.565258	4.514542e-01,2.480625e-01,2.445574e-06,1.856291e-01,1.131474e-01,2.515933e-06,7.566789e-06,6.633022e-08,1.694210e-03	8.8e-05	0.260886	0.171408	-1.02447e+07	43	50perc	50perc	kos
3	13	Koszyce-3_13	Koszyce-3_8	10590683	1	0	0	0	0	0	0	0	0	7.1e-05	0	0	3.5e-05	0	0	9e-06	0	9e-06	7.1e-05	0	-1.09989e+07	150	-1.09989e+07	0.642038	4.950260e-01,2.023211e-01,1.305304e-07,1.740722e-01,1.211066e-01,2.661564e-03,5.601023e-08,2.104127e-06,4.810257e-03	2e-06	0.319494	0.194933	-1.16924e+07	41	50perc	50perc	kos
3	14	Koszyce-3_13	Koszyce-3_9	9898680	1	0	0	0	0	0	0	0	0	3.2e-05	0	0	1.6e-05	0	0	0	0	0	3.2e-05	0	-9.86909e+06	86	-9.8691e+06	0.600086	5.013995e-01,1.954218e-01,1.046846e-08,1.827462e-01,1.175899e-01,1.440316e-06,1.333037e-07,8.034063e-06,2.832992e-03	1e-06	0.310938	0.191715	-1.05549e+07	34	50perc	50perc	kos
4	5	Koszyce-3_14	Koszyce-3_15	11042778	1	0	0	0	0	0	0	0	0	3e-06	0	0	2e-06	0	0	0	0	0	3e-06	0	-1.18705e+07	110	-1.18705e+07	0.669445	4.572445e-01,1.889771e-01,1.112137e-07,2.254044e-01,1.267737e-01,1.660187e-06,6.074065e-08,1.410940e-05,1.584301e-03	1e-06	0.305923	0.189796	-1.25043e+07	42	50perc	50perc	kos
4	6	Koszyce-3_14	Koszyce-3_1	10984198	1	0	0	0	0	0	0	0	0	8e-06	2e-06	2e-06	5e-06	2e-06	2e-06	0	2e-06	2e-06	8e-06	0	-1.18308e+07	78	-1.18308e+07	0.665894	4.396460e-01,2.058626e-01,6.515195e-05,2.507080e-01,1.019416e-01,1.243108e-03,5.377214e-06,2.828807e-09,5.281667e-04	0.000692	0.222636	0.153848	-1.25048e+07	47	50perc	50perc	kos
4	7	Koszyce-3_14	Koszyce-3_2	9437267	1	0	0	0	0	0	0	0	0	6e-06	3e-06	3e-06	4e-06	2e-06	2e-06	0	2e-06	3e-06	6e-06	0	-1.04135e+07	78	-1.04136e+07	0.572114	3.957563e-01,2.540651e-01,7.910313e-06,2.338372e-01,1.163017e-01,4.562462e-08,3.648275e-06,4.466374e-08,2.797253e-05	9.9e-05	0.238365	0.161385	-1.08177e+07	38	50perc	50perc	kos
4	8	Koszyce-3_14	Koszyce-3_3	7774217	1	0	0	0	0	0	0	0	0	8e-06	0	0	4e-06	0	0	0	0	0	8e-06	0	-8.77136e+06	62	-8.77137e+06	0.471295	3.644108e-01,2.882737e-01,5.269184e-06,2.223474e-01,1.249239e-01,5.007649e-07,3.603423e-06,1.411944e-07,3.468487e-05	7.1e-05	0.244646	0.164249	-9.00275e+06	38	50perc	50perc	kos
4	9	Koszyce-3_14	Koszyce-3_4	11175883	1	0	0	0	0	0	0	0	0	7e-06	2e-06	2e-06	4e-06	2e-06	2e-06	3e-06	2e-06	5e-06	7e-06	0	-1.21683e+07	58	-1.21683e+07	0.677514	4.326269e-01,2.131271e-01,9.120622e-06,2.423494e-01,1.114255e-01,1.275004e-05,2.892252e-06,2.426818e-08,4.464399e-04	0.000108	0.244622	0.164227	-1.28128e+07	43	50perc	50perc	kos
4	10	Koszyce-3_14	Koszyce-3_5	12127850	1	0	0	0	0	0	0	0	0	7e-06	0	0	3e-06	0	0	0	0	0	7e-06	0	-1.32899e+07	74	-1.32899e+07	0.735225	4.616997e-01,1.829310e-01,1.260243e-07,2.281403e-01,1.246975e-01,6.345991e-04,4.066090e-07,2.220197e-04,1.674308e-03	4e-06	0.302716	0.188556	-1.40267e+07	49	50perc	50perc	kos
4	11	Koszyce-3_14	Koszyce-3_6	6700097	1	0	0	0	0	0	0	0	0	9e-06	0	1e-06	5e-06	0	0	0	0	0	9e-06	0	-7.10774e+06	66	-7.10774e+06	0.406179	4.047279e-01,2.480948e-01,1.918319e-05,2.282068e-01,1.189105e-01,1.403287e-06,3.993852e-06,1.336247e-06,3.410773e-05	0.000195	0.24964	0.166447	-7.40219e+06	46	50perc	50perc	kos
4	12	Koszyce-3_14	Koszyce-3_7	9841227	1	0	0	0	0	0	0	0	0	1e-06	0	0	1e-06	0	0	0	0	0	1e-06	0	-1.08775e+07	78	-1.08775e+07	0.596603	4.078344e-01,2.417612e-01,2.033547e-06,2.292357e-01,1.203915e-01,1.912019e-06,3.668277e-06,5.013264e-07,7.689428e-04	4.7e-05	0.255606	0.169125	-1.13182e+07	35	50perc	50perc	kos
4	13	Koszyce-3_14	Koszyce-3_8	11236211	1	0	0	0	0	0	0	0	0	4e-06	1e-06	1e-06	3e-06	1e-06	1e-06	0	1e-06	1e-06	5e-06	0	-1.24154e+07	70	-1.24154e+07	0.681171	4.188815e-01,2.263870e-01,3.681689e-05,2.481787e-01,1.060339e-01,3.190030e-04,3.463765e-06,9.741579e-08,1.595162e-04	0.00038	0.223265	0.154237	-1.30597e+07	46	50perc	50perc	kos
4	14	Koszyce-3_14	Koszyce-3_9	10488306	1	0	0	0	0	0	0	0	0	2e-06	0	0	1e-06	0	0	0	0	0	2e-06	0	-1.11449e+07	90	-1.11449e+07	0.635831	4.414168e-01,2.046129e-01,6.956102e-06,2.422116e-01,1.112472e-01,5.492708e-07,2.911118e-06,2.121594e-07,5.007823e-04	8.9e-05	0.248967	0.16618	-1.17592e+07	34	50perc	50perc	kos
5	6	Koszyce-3_15	Koszyce-3_1	10803197	1	0	0	0	0	0	0	0	0	8e-06	4e-06	4e-06	6e-06	4e-06	4e-06	0	4e-06	4e-06	8e-06	0	-1.11872e+07	83	-1.11872e+07	0.654921	4.658645e-01,2.148704e-01,7.787006e-05,2.234123e-01,9.400362e-02,1.428079e-03,3.128279e-06,1.739527e-07,3.398923e-04	0.000862	0.213746	0.149496	-1.19699e+07	50	50perc	50perc	kos
5	7	Koszyce-3_15	Koszyce-3_2	9316998	1	0	0	0	0	0	0	0	0	5e-06	0	0	3e-06	0	0	0	0	0	5e-06	0	-9.89524e+06	78	-9.89524e+06	0.564823	4.242208e-01,2.604371e-01,7.597355e-06,2.047289e-01,1.105317e-01,1.695164e-07,3.442431e-06,7.533925e-08,7.028382e-05	0.0001	0.237612	0.161039	-1.03938e+07	38	50perc	50perc	kos
5	8	Koszyce-3_15	Koszyce-3_3	7651982	1	0	0	0	0	0	0	0	0	5e-06	2e-06	1e-06	3e-06	1e-06	1e-06	0	1e-06	1e-06	5e-06	0	-8.31014e+06	98	-8.31015e+06	0.463885	3.877688e-01,2.997599e-01,5.838207e-06,1.990446e-01,1.134088e-01,7.334776e-08,3.303404e-06,2.464686e-07,8.524845e-06	8.1e-05	0.227357	0.156267	-8.6197e+06	38	50perc	50perc	kos
5	9	Koszyce-3_15	Koszyce-3_4	11027444	1	0	0	0	0	0	0	0	0	1e-05	1e-06	1e-06	5e-06	1e-06	1e-06	0	1e-06	1e-06	1e-05	0	-1.15505e+07	66	-1.15505e+07	0.668515	4.612050e-01,2.195722e-01,9.377307e-06,2.129960e-01,1.056963e-01,2.725533e-05,3.069983e-06,4.072269e-09,4.907010e-04	0.000118	0.244324	0.164089	-1.23046e+07	46	50perc	50perc	kos
5	10	Koszyce-3_15	Koszyce-3_5	11961680	1	0	0	0	0	0	0	0	0	0	0	0	0	0	0	0	0	0	0	0	-1.26101e+07	102	-1.26101e+07	0.725151	4.931641e-01,1.872057e-01,1.122131e-08,1.956836e-01,1.213637e-01,3.556854e-05,1.784006e-09,1.335270e-06,2.546031e-03	0	0.316938	0.193979	-1.34403e+07	38	50perc	50perc	kos
5	11	Koszyce-3_15	Koszyce-3_6	6588497	1	0	0	0	0	0	0	0	0	7e-06	5e-06	5e-06	4e-06	1e-06	1e-06	4e-06	1e-06	5e-06	1e-05	0	-6.71459e+06	119	-6.7146e+06	0.399414	4.315290e-01,2.556995e-01,1.841131e-05,2.010818e-01,1.116290e-01,2.597057e-06,3.889736e-06,1.657506e-06,3.411091e-05	0.0002	0.244368	0.164084	-7.07319e+06	42	50perc	50perc	kos
5	12	Koszyce-3_15	Koszyce-3_7	9719622	1	0	0	0	0	0	0	0	0	8e-06	2e-06	2e-06	5e-06	2e-06	2e-06	0	2e-06	2e-06	8e-06	0	-1.03413e+07	74	-1.03413e+07	0.589231	4.343148e-01,2.501123e-01,2.207089e-06,2.020684e-01,1.129898e-01,1.591387e-06,1.991859e-06,1.640366e-07,5.087691e-04	3.7e-05	0.249874	0.166599	-1.0877e+07	38	50perc	50perc	kos
5	13	Koszyce-3_15	Koszyce-3_8	11039320	1	0	0	0	0	0	0	0	0	4e-06	1e-06	0	2e-06	0	0	0	0	0	4e-06	0	-1.17322e+07	82	-1.17322e+07	0.669235	4.446971e-01,2.359476e-01,4.757762e-05,2.217066e-01,9.701964e-02,4.998843e-04,3.742162e-06,4.258974e-09,7.784903e-05	0.000529	0.211738	0.148602	-1.24872e+07	42	50perc	50perc	kos
5	14	Koszyce-3_15	Koszyce-3_9	10314810	1	0	0	0	0	0	0	0	0	2e-06	0	0	1e-06	0	0	0	0	0	2e-06	0	-1.05252e+07	70	-1.05252e+07	0.625313	4.683422e-01,2.129013e-01,7.680552e-06,2.145857e-01,1.038194e-01,6.613610e-06,3.584156e-06,9.920273e-07,3.325421e-04	0.000109	0.242849	0.163425	-1.12403e+07	31	50perc	50perc	kos
6	7	Koszyce-3_1	Koszyce-3_2	9236867	1	0	0	0	0	0	0	0	0	5.2e-05	0	0	2.6e-05	0	0	0	0	0	5.2e-05	0	-9.78729e+06	118	-9.78729e+06	0.559965	4.636134e-01,2.328005e-01,1.922384e-07,1.682203e-01,1.281053e-01,1.508301e-06,3.667397e-07,1.292990e-03,5.965351e-03	4e-06	0.31842	0.194532	-1.02606e+07	42	50perc	50perc	kos
6	8	Koszyce-3_1	Koszyce-3_3	7609944	1	0	0	0	0	0	0	0	0	5e-06	0	0	3e-06	0	0	0	0	0	5e-06	0	-8.25477e+06	86	-8.25477e+06	0.461337	4.050615e-01,2.921345e-01,5.472701e-06,1.832634e-01,1.166071e-01,1.597242e-06,2.337577e-05,3.307906e-05,2.869999e-03	0.000247	0.24525	0.164468	-8.58011e+06	47	50perc	50perc	kos
6	9	Koszyce-3_1	Koszyce-3_4	10937312	1	0	0	0	0	0	0	0	0	8e-06	4e-06	4e-06	6e-06	4e-06	4e-06	0	4e-06	4e-06	8e-06	0	-1.14567e+07	70	-1.14567e+07	0.663051	4.650179e-01,2.248510e-01,9.269838e-06,2.095725e-01,9.782070e-02,4.810539e-07,3.065617e-05,1.595622e-03,1.101837e-03	0.000408	0.224329	0.154736	-1.22302e+07	42	50perc	50perc	kos
6	10	Koszyce-3_1	Koszyce-3_5	11867391	1	0	0	0	0	0	0	0	0	5e-06	3e-06	3e-06	4e-06	3e-06	3e-06	0	3e-06	3e-06	5e-06	0	-1.25378e+07	70	-1.25378e+07	0.719435	4.710875e-01,2.166869e-01,3.937575e-06,2.166792e-01,9.351143e-02,7.065166e-06,7.884296e-05,1.467933e-03,4.772592e-04	0.000885	0.215006	0.150107	-1.34448e+07	42	50perc	50perc	kos
6	11	Koszyce-3_1	Koszyce-3_6	6552634	1	0	0	0	0	0	0	0	0	4e-06	2e-06	2e-06	3e-06	1e-06	1e-06	1e-06	1e-06	2e-06	5e-06	0	-6.68248e+06	122	-6.68248e+06	0.39724	4.293553e-01,2.662491e-01,1.890960e-05,2.029194e-01,1.001494e-01,5.076163e-11,6.363860e-05,8.944959e-04,3.496726e-04	0.000824	0.213018	0.14915	-7.05391e+06	54	50perc	50perc	kos
6	12	Koszyce-3_1	Koszyce-3_7	9632922	1	0	0	0	0	0	0	0	0	4e-06	1e-06	1e-06	2e-06	1e-06	1e-06	0	1e-06	1e-06	4e-06	0	-1.02488e+07	90	-1.02488e+07	0.583975	4.369683e-01,2.564703e-01,2.860224e-06,1.996568e-01,1.044540e-01,1.213573e-06,3.329082e-05,9.901388e-04,1.423132e-03	0.000346	0.228487	0.156723	-1.08039e+07	38	50perc	50perc	kos
6	13	Koszyce-3_1	Koszyce-3_8	10985525	1	0	0	0	0	0	0	0	0	5e-06	4e-06	4e-06	5e-06	4e-06	4e-06	0	4e-06	4e-06	5e-06	0	-1.16718e+07	46	-1.16718e+07	0.665974	4.649538e-01,2.254656e-01,8.132711e-06,2.023889e-01,1.025812e-01,5.500342e-04,1.369136e-05,1.207676e-03,2.831003e-03	0.000213	0.238764	0.161534	-1.2441e+07	54	50perc	50perc	kos
6	14	Koszyce-3_1	Koszyce-3_9	10262062	1	0	0	0	0	0	0	0	0	7e-06	4e-06	4e-06	6e-06	4e-06	4e-06	0	4e-06	4e-06	7e-06	0	-1.04825e+07	75	-1.04825e+07	0.622116	4.701548e-01,2.196850e-01,6.395397e-06,2.126911e-01,9.494550e-02,2.396382e-06,3.192151e-05,1.817830e-03,6.651136e-04	0.000404	0.21865	0.152012	-1.1221e+07	41	50perc	50perc	kos
7	8	Koszyce-3_2	Koszyce-3_3	6533729	1	0	0	0	0	0	0	0	0	6e-06	1e-06	1e-06	3e-06	0	0	0	0	1e-06	7e-06	0	-7.25205e+06	89	-7.25205e+06	0.396093	3.619133e-01,2.757534e-01,7.334499e-06,2.309864e-01,1.313162e-01,2.455777e-07,9.986273e-06,1.303961e-08,1.302185e-05	0.000132	0.25913	0.170635	-7.41824e+06	42	50perc	50perc	kos
7	9	Koszyce-3_2	Koszyce-3_4	9433945	1	0	0	0	0	0	0	0	0	7e-06	2e-06	2e-06	5e-06	2e-06	2e-06	0	2e-06	2e-06	7e-06	0	-1.01376e+07	90	-1.01376e+07	0.571913	4.164433e-01,2.124650e-01,1.201801e-05,2.617546e-01,1.091613e-01,1.985526e-06,7.190864e-06,2.350045e-07,1.543964e-04	0.000176	0.230181	0.157568	-1.06272e+07	38	50perc	50perc	kos
7	10	Koszyce-3_2	Koszyce-3_5	10221390	1	0	0	0	0	0	0	0	0	2e-06	0	0	1e-06	0	0	0	0	0	2e-06	0	-1.10679e+07	66	-1.10679e+07	0.61965	4.294300e-01,1.976871e-01,4.148149e-06,2.622745e-01,1.102673e-01,7.710832e-06,6.995297e-06,3.706541e-08,3.221962e-04	0.000101	0.239722	0.162005	-1.1658e+07	42	50perc	50perc	kos
7	11	Koszyce-3_2	Koszyce-3_6	5651361	1	0	0	0	0	0	0	0	0	3e-06	0	0	2e-06	0	0	0	0	0	3e-06	0	-5.91245e+06	82	-5.91245e+06	0.342602	3.871347e-01,2.493284e-01,2.141506e-05,2.501936e-01,1.133039e-01,2.800932e-06,1.402617e-05,1.465996e-07,1.071318e-06	0.000313	0.226807	0.15594	-6.12708e+06	30	50perc	50perc	kos
7	12	Koszyce-3_2	Koszyce-3_7	8331997	1	0	0	0	0	0	0	0	0	4e-06	0	0	2e-06	0	0	0	0	0	4e-06	0	-9.09107e+06	82	-9.09107e+06	0.50511	3.934285e-01,2.396101e-01,4.280645e-06,2.469583e-01,1.199617e-01,4.711237e-08,8.832585e-06,1.912471e-07,2.809977e-05	0.000109	0.24654	0.165089	-9.41961e+06	42	50perc	50perc	kos
7	13	Koszyce-3_2	Koszyce-3_8	9435342	1	0	0	0	0	0	0	0	0	7e-06	3e-06	3e-06	5e-06	3e-06	3e-06	0	3e-06	3e-06	7e-06	0	-1.02756e+07	83	-1.02756e+07	0.571998	4.102605e-01,2.187319e-01,2.455759e-05,2.607177e-01,1.094793e-01,2.471345e-04,6.292743e-06,4.923028e-09,5.325954e-04	0.000282	0.228211	0.156612	-1.07681e+07	50	50perc	50perc	kos
7	14	Koszyce-3_2	Koszyce-3_9	8818563	1	0	0	0	0	0	0	0	0	3e-06	0	0	1e-06	0	0	0	0	0	3e-06	0	-9.24381e+06	38	-9.24382e+06	0.534607	4.207265e-01,2.084790e-01,8.004145e-06,2.659134e-01,1.048578e-01,9.760758e-08,7.454041e-06,1.629434e-06,6.060214e-06	0.000147	0.221028	0.153231	-9.71133e+06	31	50perc	50perc	kos
8	9	Koszyce-3_3	Koszyce-3_4	7741164	1	0	0	0	0	0	0	0	0	5e-06	4e-06	4e-06	4e-06	4e-06	4e-06	0	4e-06	4e-06	5e-06	0	-8.49144e+06	75	-8.49144e+06	0.469292	3.879916e-01,1.993827e-01,1.227349e-05,2.938615e-01,1.182444e-01,7.950221e-07,5.401805e-06,1.897448e-06,4.994199e-04	0.000149	0.239718	0.161989	-8.79591e+06	38	50perc	50perc	kos
8	10	Koszyce-3_3	Koszyce-3_5	8397104	1	0	0	0	0	0	0	0	0	1e-06	0	0	1e-06	0	0	0	0	0	1e-06	0	-9.29718e+06	102	-9.29718e+06	0.509057	3.907514e-01,1.934790e-01,4.023802e-06,3.039568e-01,1.115169e-01,1.008950e-06,5.653815e-06,3.797716e-06,2.814271e-04	8.7e-05	0.224177	0.154756	-9.6687e+06	38	50perc	50perc	kos
8	11	Koszyce-3_3	Koszyce-3_6	4660292	1	0	0	0	0	0	0	0	0	3e-06	1e-06	4e-06	2e-06	0	0	0	0	1e-06	5e-06	-1e-06	-4.98267e+06	94	-4.98267e+06	0.28252	3.645392e-01,2.322457e-01,2.580050e-05,2.757468e-01,1.274304e-01,4.846941e-08,8.108353e-06,1.159513e-07,3.782847e-06	0.000266	0.250834	0.166956	-5.10457e+06	38	50perc	50perc	kos
8	12	Koszyce-3_3	Koszyce-3_7	6822677	1	0	0	0	0	0	0	0	0	5e-06	1e-06	1e-06	3e-06	1e-06	1e-06	0	1e-06	1e-06	5e-06	0	-7.59342e+06	106	-7.59342e+06	0.41361	3.672109e-01,2.252728e-01,3.568215e-06,2.768986e-01,1.304455e-01,1.286979e-06,5.436158e-06,8.155182e-07,1.610026e-04	6.9e-05	0.259757	0.170926	-7.77815e+06	39	50perc	50perc	kos
8	13	Koszyce-3_3	Koszyce-3_8	7771440	1	0	0	0	0	0	0	0	0	5e-06	0	0	3e-06	0	0	0	0	0	5e-06	0	-8.64198e+06	82	-8.64198e+06	0.471127	3.867085e-01,2.006492e-01,1.607129e-05,2.881452e-01,1.223556e-01,1.689744e-05,6.948761e-06,1.693130e-06,2.099845e-03	0.000188	0.2503	0.166742	-8.94631e+06	42	50perc	50perc	kos
8	14	Koszyce-3_3	Koszyce-3_9	7267786	1	0	0	0	0	0	0	0	0	8e-06	2e-06	3e-06	5e-06	1e-06	1e-06	0	1e-06	1e-06	1e-05	-1e-06	-7.79083e+06	70	-7.79083e+06	0.440594	3.931328e-01,1.935816e-01,1.133084e-05,2.969286e-01,1.162976e-01,3.110684e-08,7.396283e-06,2.945816e-06,3.772800e-05	0.000161	0.237085	0.160778	-8.08126e+06	46	50perc	50perc	kos
9	10	Koszyce-3_4	Koszyce-3_5	12107794	1	0	0	0	0	0	0	0	0	1e-06	0	0	0	0	0	0	0	0	1e-06	0	-1.29351e+07	70	-1.29351e+07	0.734009	4.663623e-01,2.062706e-01,2.870124e-06,2.216652e-01,1.049269e-01,5.630342e-05,7.812570e-06,6.288865e-05,6.451993e-04	0.000102	0.245119	0.164452	-1.38085e+07	50	50perc	50perc	kos
9	11	Koszyce-3_4	Koszyce-3_6	6670293	1	0	0	0	0	0	0	0	0	2e-06	0	0	1e-06	0	0	0	0	0	2e-06	0	-6.86597e+06	130	-6.86597e+06	0.404372	4.449181e-01,2.373907e-01,1.334324e-08,1.895593e-01,1.259805e-01,1.805654e-06,5.334079e-07,7.848538e-08,2.149007e-03	4e-06	0.295069	0.18556	-7.21255e+06	38	50perc	50perc	kos
9	12	Koszyce-3_4	Koszyce-3_7	9836928	1	0	0	0	0	0	0	0	0	2e-06	1e-06	0	1e-06	0	0	0	0	0	2e-06	0	-1.05929e+07	42	-1.05929e+07	0.596343	4.222540e-01,2.555945e-01,2.437009e-06,2.140168e-01,1.077649e-01,2.775569e-06,1.088548e-05,7.448698e-06,3.463091e-04	0.000124	0.229465	0.157247	-1.11209e+07	34	50perc	50perc	kos
9	13	Koszyce-3_4	Koszyce-3_8	11178059	1	0	0	0	0	0	0	0	0	6e-06	1e-06	1e-06	3e-06	1e-06	1e-06	0	1e-06	1e-06	6e-06	0	-1.20145e+07	74	-1.20145e+07	0.677646	4.441488e-01,2.302834e-01,1.782221e-05,2.225922e-01,1.016516e-01,5.931638e-04,9.325594e-06,1.910449e-07,7.034831e-04	0.000267	0.224151	0.154692	-1.27617e+07	38	50perc	50perc	kos
9	14	Koszyce-3_4	Koszyce-3_9	10443399	1	0	0	0	0	0	0	0	0	5e-06	0	0	3e-06	0	0	0	0	0	5e-06	0	-1.07913e+07	78	-1.07913e+07	0.633109	4.597309e-01,2.148250e-01,6.980522e-06,2.230315e-01,1.020047e-01,1.559067e-08,9.628912e-06,6.765883e-06,3.843568e-04	0.000163	0.232951	0.158866	-1.15036e+07	38	50perc	50perc	kos
10	11	Koszyce-3_5	Koszyce-3_6	7222142	1	0	0	0	0	0	0	0	0	9e-06	2e-06	2e-06	5e-06	2e-06	2e-06	0	2e-06	2e-06	9e-06	0	-7.51188e+06	86	-7.51189e+06	0.437827	4.362757e-01,2.577370e-01,1.617542e-05,1.945271e-01,1.108316e-01,1.754657e-06,3.674744e-06,4.980531e-06,6.020639e-04	0.000179	0.245045	0.164396	-7.93621e+06	46	50perc	50perc	kos
10	12	Koszyce-3_5	Koszyce-3_7	10659089	1	0	0	0	0	0	0	0	0	1e-06	0	0	0	0	0	0	0	0	1e-06	0	-1.15617e+07	78	-1.15617e+07	0.646185	4.420113e-01,2.494027e-01,9.464422e-07,1.927676e-01,1.146734e-01,3.718771e-06,1.492913e-06,1.590432e-07,1.138685e-03	2.1e-05	0.259338	0.170759	-1.21912e+07	46	50perc	50perc	kos
10	13	Koszyce-3_5	Koszyce-3_8	12129523	1	0	0	0	0	0	0	0	0	1e-06	0	1e-06	1e-06	0	0	0	0	0	1e-06	0	-1.31426e+07	62	-1.31426e+07	0.735327	4.497711e-01,2.382189e-01,3.411876e-05,2.148622e-01,9.646348e-02,4.620148e-04,5.164888e-06,2.446875e-07,1.827002e-04	0.000407	0.21267	0.149094	-1.40221e+07	42	50perc	50perc	kos
10	14	Koszyce-3_5	Koszyce-3_9	11329968	1	0	0	0	0	0	0	0	0	3e-06	0	0	1e-06	0	0	0	0	0	3e-06	0	-1.17996e+07	82	-1.17996e+07	0.686855	4.732419e-01,2.151419e-01,6.447956e-06,2.079955e-01,1.029151e-01,8.733463e-07,2.632473e-06,1.720909e-04,5.235886e-04	8.8e-05	0.243114	0.163552	-1.26327e+07	38	50perc	50perc	kos
11	12	Koszyce-3_6	Koszyce-3_7	5897909	1	0	0	0	0	0	0	0	0	3e-06	3e-06	5e-06	2e-06	0	1e-06	3e-06	0	3e-06	6e-06	0	-6.17977e+06	138	-6.17977e+06	0.357548	3.960779e-01,2.404606e-01,3.208918e-06,2.481006e-01,1.153269e-01,3.702601e-06,2.041612e-05,4.033287e-06,2.675820e-06	0.000205	0.236039	0.160284	-6.41698e+06	31	50perc	50perc	kos
11	13	Koszyce-3_6	Koszyce-3_8	6690301	1	0	0	0	0	0	0	0	0	2e-06	3e-06	1e-06	1e-06	1e-06	0	1e-06	0	1e-06	4e-06	0	-7.00393e+06	130	-7.00393e+06	0.405585	4.105613e-01,2.214897e-01,3.261647e-05,2.628226e-01,1.047041e-01,2.238529e-04,1.949629e-05,1.407161e-06,1.450103e-04	0.000498	0.216068	0.150732	-7.35633e+06	50	50perc	50perc	kos
11	14	Koszyce-3_6	Koszyce-3_9	6260427	1	0	0	0	0	0	0	0	0	6e-06	4e-06	5e-06	3e-06	0	0	4e-06	0	4e-06	1.1e-05	0	-6.29797e+06	131	-6.29797e+06	0.379525	4.254919e-01,2.071619e-01,1.114456e-05,2.636687e-01,1.036371e-01,1.347820e-06,2.250905e-05,3.056693e-06,2.311670e-06	0.000325	0.220098	0.152733	-6.6341e+06	34	50perc	50perc	kos
12	13	Koszyce-3_7	Koszyce-3_8	9837294	1	0	0	0	0	0	0	0	0	7e-06	2e-06	2e-06	4e-06	1e-06	1e-06	1e-06	0	1e-06	9e-06	0	-1.07335e+07	106	-1.07335e+07	0.596365	4.168256e-01,2.194202e-01,2.178306e-05,2.535894e-01,1.090599e-01,2.511139e-04,3.155095e-06,1.813537e-06,8.270380e-04	0.000229	0.230431	0.15767	-1.12654e+07	46	50perc	50perc	kos
12	14	Koszyce-3_7	Koszyce-3_9	9196628	1	0	0	0	0	0	0	0	0	6e-06	1e-06	1e-06	4e-06	1e-06	1e-06	0	1e-06	1e-06	6e-06	0	-9.64968e+06	82	-9.64968e+06	0.557526	4.355240e-01,2.013130e-01,7.822166e-06,2.512334e-01,1.112268e-01,1.415162e-07,2.377752e-06,1.316875e-05,6.792909e-04	9.2e-05	0.245767	0.164747	-1.01553e+07	34	50perc	50perc	kos
13	14	Koszyce-3_8	Koszyce-3_9	10493166	1	0	0	0	0	0	0	0	0	5.1e-05	0	0	2.5e-05	0	0	0	0	0	5.1e-05	0	-1.0984e+07	106	-1.0984e+07	0.636126	4.839397e-01,1.852701e-01,1.307848e-13,2.008901e-01,1.230565e-01,1.716951e-07,1.411542e-11,2.554698e-03,4.288714e-03	0	0.316573	0.193842	-1.16449e+07	43	50perc	50perc	kos
0	1	Koszyce-3_10	Koszyce-3_11	26098	1	0	0	0	0	0	0	0	0	1e-06	1e-06	1.8e-05	1e-06	0	0	1e-06	0	1e-06	1e-05	-9e-06	-34542.2	107	-34542.2	0.046644	9.310837e-02,2.178854e-01,5.399192e-02,2.110808e-01,4.193172e-01,3.061938e-08,4.613230e-03,1.218348e-10,3.066881e-06	0.139763	0.860012	0.23833	-35657.8	86	5perc	5perc	kos
0	2	Koszyce-3_10	Koszyce-3_12	67366	1	0	0	0	0	0	0	0	0	3e-06	3e-06	1e-06	1e-06	0	0	3e-06	0	3e-06	5e-06	1e-06	-90960.4	106	-90960.4	0.120402	4.572079e-02,2.596545e-01,4.301678e-02,2.135766e-01,3.920700e-01,3.287669e-10,4.596137e-02,1.138765e-09,4.568114e-09	0.226945	0.697374	0.170287	-91473.8	46	5perc	5perc	kos
0	3	Koszyce-3_10	Koszyce-3_13	49675	1	0	0	0	0	0	0	0	0	1e-06	2e-06	1e-06	1e-06	0	0	0	0	0	2e-06	1e-06	-65347.5	102	-65347.5	0.088783	7.173164e-02,2.456440e-01,3.588605e-02,2.488750e-01,3.633769e-01,2.802823e-07,3.448557e-02,1.669846e-07,3.259875e-07	0.19366	0.643269	0.182296	-66847.6	46	5perc	5perc	kos
0	4	Koszyce-3_10	Koszyce-3_14	57048	1	0	0	0	0	0	0	0	0	1e-06	2e-06	0	0	0	0	0	0	0	2e-06	1e-06	-76194.5	106	-76194.5	0.10196	5.646390e-02,2.571805e-01,3.210503e-02,2.077454e-01,4.135983e-01,7.272592e-10,3.287080e-02,1.174152e-11,3.605448e-05	0.157099	0.780519	0.21952	-77330.5	58	5perc	5perc	kos
0	5	Koszyce-3_10	Koszyce-3_15	54999	1	0	0	0	0	0	0	0	0	2e-06	2e-06	2e-06	1e-06	0	0	1e-06	0	1e-06	4e-06	0	-72659.4	98	-72659.4	0.098298	6.418191e-02,2.565975e-01,9.255313e-03,2.399112e-01,4.125304e-01,2.951963e-11,1.742443e-02,1.094597e-11,9.921804e-05	0.064673	0.788493	0.271776	-74079.5	70	5perc	5perc	kos
0	6	Koszyce-3_10	Koszyce-3_1	52800	1	0	0	0	0	0	0	0	0	4e-06	4e-06	4e-06	2e-06	0	0	5e-06	0	5e-06	8e-06	0	-70165.8	131	-70165.9	0.094368	6.117665e-02,2.322710e-01,5.004637e-02,2.545442e-01,3.728393e-01,3.745482e-07,2.912176e-02,3.552523e-07,8.688486e-08	0.212339	0.658745	0.17404	-71379.3	42	5perc	5perc	kos
0	7	Koszyce-3_10	Koszyce-3_2	41806	1	0	0	0	0	0	0	0	0	1e-06	7e-06	0	1e-06	0	0	1e-06	0	1e-06	5e-06	4e-06	-55410.7	186	-55410.7	0.074719	7.839590e-02,2.250833e-01,3.221344e-02,2.037009e-01,4.578489e-01,2.853458e-11,2.756980e-03,2.194645e-09,6.236400e-07	0.07638	0.987265	0.288519	-56865.4	78	5perc	5perc	kos
0	8	Koszyce-3_10	Koszyce-3_3	30984	1	0	0	0	0	0	0	0	0	1e-06	0	5e-06	1e-06	0	0	1e-06	0	1e-06	4e-06	-3e-06	-41095.8	146	-41095.9	0.055377	8.995152e-02,1.905772e-01,8.291610e-02,2.157802e-01,3.966910e-01,5.042215e-07,2.408342e-02,1.258888e-08,4.149475e-09	0.26973	0.772738	0.152276	-42257.5	66	5perc	5perc	kos
0	9	Koszyce-3_10	Koszyce-3_4	56753	1	0	0	0	0	0	0	0	0	0	2e-06	0	0	0	0	0	0	0	1e-06	1e-06	-75331.3	166	-75331.3	0.101433	5.997894e-02,2.463632e-01,3.291574e-02,2.425737e-01,3.882583e-01,3.560450e-11,2.991006e-02,1.025121e-09,4.013603e-09	0.161814	0.703669	0.20752	-76491.4	54	5perc	5perc	kos
0	10	Koszyce-3_10	Koszyce-3_5	69388	1	0	0	0	0	0	0	0	0	0	0	3e-06	0	0	0	0	0	0	2e-06	-1e-06	-92575.4	186	-92575.4	0.124015	5.295595e-02,2.717109e-01,2.481885e-03,2.278069e-01,4.236133e-01,1.397008e-13,2.143103e-02,6.268316e-15,8.065179e-09	0.05645	0.809302	0.279034	-93500.6	102	5perc	5perc	kos
0	11	Koszyce-3_10	Koszyce-3_6	25257	1	0	0	0	0	0	0	0	0	2e-06	2e-06	1.2e-05	1e-06	1e-06	1e-06	0	1e-06	1e-06	8e-06	-6e-06	-32970.8	94	-32970.8	0.045141	1.026195e-01,1.864279e-01,7.262778e-02,2.499246e-01,3.631713e-01,2.473357e-10,2.522892e-02,2.688897e-08,1.989866e-09	0.269451	0.67983	0.144026	-34089.4	50	5perc	5perc	kos
0	12	Koszyce-3_10	Koszyce-3_7	45524	1	0	0	0	0	0	0	0	0	0	0	0	0	0	0	0	0	0	1e-06	0	-60389.5	186	-60389.5	0.081364	6.994607e-02,2.414472e-01,4.040378e-02,2.164466e-01,4.003263e-01,6.920168e-07,3.142939e-02,2.687437e-08,1.661048e-10	0.179437	0.755721	0.203934	-61707.9	50	5perc	5perc	kos
0	13	Koszyce-3_10	Koszyce-3_8	56133	1	0	0	0	0	0	0	0	0	0	2e-06	1e-06	0	0	0	1e-06	0	1e-06	2e-06	1e-06	-74840.9	154	-74840.9	0.100325	5.261454e-02,2.563124e-01,4.545535e-02,2.322284e-01,3.727582e-01,2.328638e-09,4.063096e-02,7.455980e-09,1.446402e-07	0.230944	0.648696	0.162542	-75955.3	42	5perc	5perc	kos
0	14	Koszyce-3_10	Koszyce-3_9	47839	1	0	0	0	0	0	0	0	0	2e-06	4e-06	2e-06	1e-06	0	0	1e-06	0	1e-06	5e-06	1e-06	-63099.1	102	-63099.2	0.085501	6.723290e-02,2.423494e-01,3.823608e-02,2.364507e-01,3.781166e-01,2.134841e-06,3.761155e-02,4.019137e-07,2.771362e-07	0.200593	0.681721	0.183332	-64511.6	42	5perc	5perc	kos
1	2	Koszyce-3_11	Koszyce-3_12	36498	1	0	0	0	0	0	0	0	0	0	1.5e-05	0	0	0	0	0	0	0	8e-06	7e-06	-49669.6	98	-49669.6	0.065232	6.834783e-02,2.074512e-01,3.867061e-02,1.865717e-01,4.227478e-01,1.591312e-07,7.621064e-02,8.205297e-08,7.072026e-12	0.271749	0.830702	0.155694	-50429	50	5perc	5perc	kos
1	3	Koszyce-3_11	Koszyce-3_13	27283	1	0	0	0	0	0	0	0	0	3e-06	9e-06	2e-06	2e-06	0	0	1e-06	0	1e-06	8e-06	3e-06	-36242.4	110	-36242.4	0.048762	8.324487e-02,2.075683e-01,2.292384e-02,2.297389e-01,3.892066e-01,2.458001e-08,6.731591e-02,1.472964e-06,1.646840e-13	0.231856	0.737765	0.17169	-37253.1	55	5perc	5perc	kos
1	4	Koszyce-3_11	Koszyce-3_14	31060	1	0	0	0	0	0	0	0	0	1e-06	1.2e-05	1e-06	1e-06	1e-06	1e-06	0	1e-06	1e-06	7e-06	6e-06	-41899.6	94	-41899.6	0.055513	6.787642e-02,2.252741e-01,1.869429e-02,1.843732e-01,4.359350e-01,4.619972e-07,6.766771e-02,3.964559e-07,1.784948e-04	0.198108	0.878883	0.20539	-42703	47	5perc	5perc	kos
1	5	Koszyce-3_11	Koszyce-3_15	29977	1	0	0	0	0	0	0	0	0	2e-06	1.1e-05	2e-06	1e-06	0	1e-06	0	0	0	7e-06	5e-06	-39904	94	-39904	0.053577	8.374570e-02,2.229334e-01,5.647179e-03,2.031076e-01,4.213469e-01,5.354755e-08,6.288911e-02,3.939934e-07,3.297328e-04	0.16266	0.851933	0.224061	-41006.7	62	5perc	5perc	kos
1	6	Koszyce-3_11	Koszyce-3_1	28559	1	0	0	0	0	0	0	0	0	1e-06	1.2e-05	1e-06	1e-06	1e-06	1e-06	0	1e-06	1e-06	7e-06	6e-06	-38230.1	90	-38230.2	0.051043	8.241698e-02,2.105790e-01,3.366706e-02,2.116994e-01,3.853694e-01,1.526758e-07,7.626702e-02,5.306000e-07,4.371993e-07	0.285269	0.724088	0.138725	-39144.6	50	5perc	5perc	kos
1	7	Koszyce-3_11	Koszyce-3_2	23122	1	0	0	0	0	0	0	0	0	1e-06	6e-06	0	1e-06	0	0	0	0	0	4e-06	3e-06	-30802	114	-30802.1	0.041325	9.297145e-02,2.036139e-01,3.030508e-02,1.832107e-01,4.292913e-01,1.654031e-07,6.060737e-02,1.704425e-09,5.546883e-18	0.211773	0.898593	0.198703	-31891.3	230	5perc	5perc	kos
1	8	Koszyce-3_11	Koszyce-3_3	17717	1	0	0	0	0	0	0	0	0	0	1e-06	0	0	0	0	0	0	0	1e-06	0	-23681.9	198	-23681.9	0.031665	1.168612e-01,1.795044e-01,5.128893e-02,1.792111e-01,4.143366e-01,7.962932e-08,5.825898e-02,2.830928e-09,5.388300e-04	0.264394	0.884836	0.164429	-24618.6	54	5perc	5perc	kos
1	9	Koszyce-3_11	Koszyce-3_4	30653	1	0	0	0	0	0	0	0	0	2e-06	6e-06	2e-06	1e-06	0	1e-06	1e-06	0	1e-06	6e-06	2e-06	-40996.1	86	-40996.1	0.054785	7.915661e-02,2.136875e-01,3.003361e-02,2.055509e-01,4.004966e-01,5.003244e-09,7.107442e-02,2.234223e-07,1.168216e-07	0.252457	0.769673	0.162494	-42002.5	50	5perc	5perc	kos
1	10	Koszyce-3_11	Koszyce-3_5	37658	1	0	0	0	0	0	0	0	0	1e-06	1.9e-05	1e-06	0	0	0	0	0	0	1e-05	9e-06	-50670.8	99	-50670.8	0.067305	7.388290e-02,2.228956e-01,2.294312e-03,1.962303e-01,4.357440e-01,1.522046e-08,6.887821e-02,2.177789e-09,7.464896e-05	0.163336	0.888732	0.227333	-51399.2	102	5perc	5perc	kos
1	11	Koszyce-3_11	Koszyce-3_6	14132	1	0	0	0	0	0	0	0	0	0	0	2e-06	0	0	0	0	0	0	1e-06	-1e-06	-18720.5	218	-18720.5	0.025258	1.202883e-01,1.790267e-01,5.462537e-02,2.167648e-01,3.836533e-01,1.336933e-08,4.564090e-02,6.392316e-07,2.323995e-09	0.261346	0.773403	0.157442	-19569.4	66	5perc	5perc	kos
1	12	Koszyce-3_11	Koszyce-3_7	24912	1	0	0	0	0	0	0	0	0	3e-06	8e-06	4e-06	2e-06	0	1e-06	1e-06	0	1e-06	9e-06	2e-06	-33491.9	98	-33491.9	0.044525	9.388911e-02,2.004245e-01,3.043264e-02,1.853669e-01,4.232628e-01,1.150302e-06,6.661117e-02,1.590841e-06,1.023844e-05	0.229276	0.876615	0.185971	-34459.3	70	5perc	5perc	kos
1	13	Koszyce-3_11	Koszyce-3_8	30479	1	0	0	0	0	0	0	0	0	0	9e-06	1e-06	0	0	0	0	0	0	5e-06	5e-06	-41046.4	106	-41046.4	0.054474	7.792666e-02,2.017391e-01,4.135238e-02,1.980260e-01,4.049562e-01,8.297628e-07,7.599884e-02,1.482981e-08,2.300842e-12	0.289787	0.783103	0.140743	-41985.9	102	5perc	5perc	kos
1	14	Koszyce-3_11	Koszyce-3_9	26077	1	0	0	0	0	0	0	0	0	2e-06	7e-06	2e-06	1e-06	0	1e-06	0	0	0	5e-06	3e-06	-34730.9	102	-34730.9	0.046607	8.563291e-02,2.065518e-01,3.662744e-02,2.125340e-01,3.819030e-01,1.709763e-06,7.674837e-02,8.116482e-07,1.571838e-13	0.296871	0.717237	0.131162	-35711.9	46	5perc	5perc	kos
2	3	Koszyce-3_12	Koszyce-3_13	70033	1	0	0	0	0	0	0	0	0	0	0	6e-06	0	0	0	0	0	0	3e-06	-3e-06	-94369	82	-94369	0.125168	4.509198e-02,2.117512e-01,4.334529e-02,2.706698e-01,3.905900e-01,2.223666e-08,3.851007e-02,2.435625e-10,4.166604e-05	0.209569	0.692196	0.17955	-94977.4	50	5perc	5perc	kos
2	4	Koszyce-3_12	Koszyce-3_14	80991	1	0	0	0	0	0	0	0	0	0	1e-06	1.1e-05	0	0	0	0	0	0	6e-06	-5e-06	-110944	55	-110944	0.144753	2.986924e-02,2.320993e-01,4.193806e-02,2.247773e-01,4.268853e-01,4.434036e-09,4.443063e-02,8.982948e-10,2.188551e-07	0.202323	0.785806	0.19391	-110603	46	5perc	5perc	kos
2	5	Koszyce-3_12	Koszyce-3_15	77656	1	0	0	0	0	0	0	0	0	1e-06	0	2e-06	1e-06	0	0	1e-06	0	1e-06	2e-06	-1e-06	-105559	90	-105559	0.138793	3.701664e-02,2.289327e-01,4.030838e-02,2.524007e-01,3.960268e-01,1.158018e-10,4.531478e-02,2.313277e-10,9.169904e-11	0.216205	0.698513	0.176522	-105677	58	5perc	5perc	kos
2	6	Koszyce-3_12	Koszyce-3_1	73912	1	0	0	0	0	0	0	0	0	1e-06	5e-06	8e-06	0	0	0	4e-06	0	4e-06	7e-06	-2e-06	-100140	122	-100140	0.132101	4.898848e-02,2.036877e-01,3.991357e-02,2.594206e-01,4.192045e-01,1.246227e-09,2.878510e-02,4.678384e-11,3.290403e-10	0.163879	0.788264	0.216522	-100978	50	5perc	5perc	kos
2	7	Koszyce-3_12	Koszyce-3_2	58908	1	0	0	0	0	0	0	0	0	2e-06	0	6e-06	1e-06	0	1e-06	0	0	0	5e-06	-2e-06	-80108.7	102	-80108.7	0.105285	4.865145e-02,2.109937e-01,5.680734e-02,2.181122e-01,4.248416e-01,3.104353e-09,4.059372e-02,3.505971e-09,1.010359e-09	0.229264	0.806906	0.179889	-80780.5	46	5perc	5perc	kos
2	8	Koszyce-3_12	Koszyce-3_3	43116	1	0	0	0	0	0	0	0	0	0	0	5e-06	0	0	0	0	0	0	3e-06	-3e-06	-58386.8	90	-58386.8	0.07706	6.876627e-02,1.764496e-01,7.174228e-02,2.247254e-01,4.360744e-01,1.499376e-07,2.224177e-02,1.717212e-08,2.777062e-08	0.215523	0.880675	0.194849	-59309.4	66	5perc	5perc	kos
2	9	Koszyce-3_12	Koszyce-3_4	79875	1	0	0	0	0	0	0	0	0	7e-06	1e-06	1e-06	4e-06	1e-06	0	0	0	0	7e-06	0	-108038	90	-108038	0.142759	5.532277e-02,2.183945e-01,1.163282e-03,2.366741e-01,4.860429e-01,4.482556e-09,1.997449e-03,7.813090e-11,4.050801e-04	0.006503	1.0607	0.336138	-108928	90	5perc	5perc	kos
2	10	Koszyce-3_12	Koszyce-3_5	97886	1	0	0	0	0	0	0	0	0	2e-06	4e-06	0	1e-06	0	0	0	0	0	4e-06	2e-06	-134089	126	-134089	0.174949	2.678916e-02,2.436358e-01,3.313263e-02,2.403354e-01,4.021005e-01,1.521491e-07,5.400633e-02,5.449060e-09,3.650950e-08	0.216709	0.704068	0.176857	-132897	42	5perc	5perc	kos
2	11	Koszyce-3_12	Koszyce-3_6	34643	1	0	0	0	0	0	0	0	0	0	2e-06	8e-06	0	0	0	1e-06	0	1e-06	5e-06	-3e-06	-46232.2	150	-46232.2	0.061917	1.007662e-01,1.640251e-01,3.585739e-02,2.324839e-01,4.642053e-01,2.077749e-05,1.221725e-03,1.890976e-09,1.419690e-03	0.079877	1.07056	0.294388	-47388.1	94	5perc	5perc	kos
2	12	Koszyce-3_12	Koszyce-3_7	63603	1	0	0	0	0	0	0	0	0	2e-06	0	1.2e-05	1e-06	0	1e-06	1e-06	0	1e-06	8e-06	-5e-06	-86574	99	-86574	0.113676	4.363858e-02,2.186616e-01,4.867447e-02,2.371142e-01,4.173736e-01,1.206019e-08,3.453691e-02,1.333699e-07,4.771512e-07	0.199369	0.774366	0.194457	-86986.2	46	5perc	5perc	kos
2	13	Koszyce-3_12	Koszyce-3_8	79368	1	0	0	0	0	0	0	0	0	1e-06	1e-06	2e-06	0	0	0	2e-06	0	2e-06	2e-06	0	-108135	134	-108135	0.141852	4.041960e-02,2.157523e-01,3.936970e-02,2.467200e-01,4.273075e-01,2.979252e-08,3.042793e-02,4.492921e-08,2.826627e-06	0.163343	0.802802	0.218446	-108519	46	5perc	5perc	kos
2	14	Koszyce-3_12	Koszyce-3_9	67968	1	0	0	0	0	0	0	0	0	2e-06	2e-06	3e-06	1e-06	0	0	1e-06	0	1e-06	4e-06	-1e-06	-91838.2	94	-91838.2	0.121478	4.483456e-02,2.144206e-01,4.290365e-02,2.573724e-01,4.010898e-01,9.824104e-10,3.937897e-02,4.746224e-10,4.280049e-08	0.205148	0.72389	0.185659	-92405	46	5perc	5perc	kos
3	4	Koszyce-3_13	Koszyce-3_14	58890	1	0	0	0	0	0	0	0	0	2e-06	1e-06	0	1e-06	0	0	2e-06	0	2e-06	3e-06	1e-06	-78704.1	114	-78704.1	0.105253	5.140739e-02,2.709907e-01,3.094050e-02,2.031400e-01,4.062666e-01,3.873974e-11,3.725480e-02,5.630980e-10,2.329242e-09	0.167858	0.749119	0.209749	-79789.9	55	5perc	5perc	kos
3	5	Koszyce-3_13	Koszyce-3_15	57038	1	0	0	0	0	0	0	0	0	3e-06	4e-06	1e-06	1e-06	0	0	3e-06	0	3e-06	5e-06	2e-06	-75450.4	126	-75450.4	0.101943	6.399600e-02,2.628946e-01,2.707046e-02,2.298251e-01,3.797458e-01,2.494278e-08,3.646805e-02,1.548674e-08,7.919655e-10	0.167319	0.682679	0.201778	-76832.9	50	5perc	5perc	kos
3	6	Koszyce-3_13	Koszyce-3_1	54500	1	0	0	0	0	0	0	0	0	1e-06	2e-06	1e-06	0	0	0	2e-06	0	2e-06	3e-06	0	-72330	126	-72330	0.097406	6.742395e-02,2.438840e-01,4.097444e-02,2.365778e-01,3.752824e-01,2.320396e-06,3.584675e-02,2.070732e-07,8.080226e-06	0.204702	0.673411	0.180045	-73704.7	43	5perc	5perc	kos
3	7	Koszyce-3_13	Koszyce-3_2	43713	1	0	0	0	0	0	0	0	0	0	0	1e-06	0	0	0	1e-06	0	1e-06	1e-06	0	-57956.6	150	-57956.6	0.078127	7.336222e-02,2.413654e-01,5.812254e-02,2.063325e-01,3.841026e-01,7.012720e-10,3.671478e-02,2.254609e-12,1.620958e-11	0.246906	0.707977	0.159904	-59235.6	59	5perc	5perc	kos
3	8	Koszyce-3_13	Koszyce-3_3	32191	1	0	0	0	0	0	0	0	0	1e-06	0	9e-06	1e-06	0	0	0	0	0	5e-06	-4e-06	-42695.4	122	-42695.5	0.057534	9.219162e-02,2.108131e-01,8.175411e-02,2.105159e-01,3.776054e-01,2.168365e-06,2.711720e-02,4.863684e-07,5.829116e-10	0.28832	0.71219	0.135875	-43785.6	46	5perc	5perc	kos
3	9	Koszyce-3_13	Koszyce-3_4	58963	1	0	0	0	0	0	0	0	0	0	1e-06	0	0	0	0	0	0	0	1e-06	0	-78472	158	-78472	0.105383	5.890764e-02,2.557774e-01,4.048076e-02,2.289835e-01,3.718893e-01,1.284273e-08,4.395807e-02,1.380724e-06,1.846570e-06	0.227054	0.653353	0.165246	-79699.5	51	5perc	5perc	kos
3	10	Koszyce-3_13	Koszyce-3_5	72282	1	0	0	0	0	0	0	0	0	1e-06	2e-06	0	0	0	0	1e-06	0	1e-06	2e-06	1e-06	-96477.8	142	-96477.8	0.129188	5.038103e-02,2.870708e-01,1.431307e-02,2.249758e-01,3.872256e-01,1.298366e-07,3.603351e-02,7.471144e-09,7.262668e-10	0.130019	0.688532	0.222723	-97216.9	66	5perc	5perc	kos
3	11	Koszyce-3_13	Koszyce-3_6	26033	1	0	0	0	0	0	0	0	0	1e-06	0	6e-06	1e-06	0	0	1e-06	0	1e-06	4e-06	-3e-06	-33952.5	146	-33952.5	0.046528	1.081232e-01,2.070942e-01,6.873936e-02,2.270752e-01,3.540456e-01,6.028129e-09,3.474384e-02,9.898950e-08,1.784875e-04	0.292288	0.658502	0.128761	-35160.5	58	5perc	5perc	kos
3	12	Koszyce-3_13	Koszyce-3_7	46955	1	0	0	0	0	0	0	0	0	1e-06	1e-06	2e-06	0	0	0	1e-06	0	1e-06	2e-06	-1e-06	-62319.7	162	-62319.7	0.083921	7.201599e-02,2.505182e-01,3.537702e-02,2.140637e-01,4.048964e-01,1.266040e-06,2.312733e-02,3.147775e-11,4.653863e-08	0.144492	0.774051	0.225905	-63642.9	46	5perc	5perc	kos
3	13	Koszyce-3_13	Koszyce-3_8	57921	1	0	0	0	0	0	0	0	0	3e-06	2e-06	2e-06	2e-06	1e-06	1e-06	1e-06	0	1e-06	5e-06	0	-76874.8	110	-76874.8	0.103521	7.636608e-02,2.385053e-01,5.279316e-03,2.117049e-01,4.668544e-01,1.911816e-07,7.317286e-04,2.400968e-06,5.556993e-04	0.012876	1.0233	0.328655	-78638.8	126	5perc	5perc	kos
3	14	Koszyce-3_13	Koszyce-3_9	49593	1	0	0	0	0	0	0	0	0	4e-06	0	0	2e-06	0	0	2e-06	0	2e-06	4e-06	0	-65126.6	182	-65126.6	0.088636	7.971516e-02,2.482572e-01,8.908726e-03,2.313100e-01,4.243744e-01,5.964305e-11,6.668623e-03,1.419920e-11,7.659479e-04	0.036707	0.857072	0.296029	-66879.7	66	5perc	5perc	kos
4	5	Koszyce-3_14	Koszyce-3_15	65411	1	0	0	0	0	0	0	0	0	0	2e-06	2e-06	0	0	0	2e-06	0	2e-06	2e-06	0	-87708	118	-87708	0.116907	5.136956e-02,2.167878e-01,9.268996e-03,2.583456e-01,4.529980e-01,7.402415e-08,1.104619e-02,1.040812e-07,1.836878e-04	0.044846	0.914319	0.298573	-88788.4	62	5perc	5perc	kos
4	6	Koszyce-3_14	Koszyce-3_1	62496	1	0	0	0	0	0	0	0	0	1e-06	0	3e-06	0	0	0	0	0	0	2e-06	-1e-06	-84381.4	114	-84381.4	0.111698	4.841197e-02,1.964061e-01,5.246676e-02,2.672562e-01,4.015106e-01,1.525173e-10,3.394836e-02,7.149280e-12,3.370084e-15	0.215225	0.729917	0.180535	-85046	70	5perc	5perc	kos
4	7	Koszyce-3_14	Koszyce-3_2	50052	1	0	0	0	0	0	0	0	0	1e-06	0	7e-06	0	0	0	1e-06	0	1e-06	5e-06	-4e-06	-67646.3	118	-67646.3	0.089457	5.208824e-02,2.010544e-01,5.793329e-02,2.229200e-01,4.303041e-01,2.489915e-06,3.569702e-02,4.489531e-07,2.202451e-11	0.217591	0.831333	0.1892	-68524.1	46	5perc	5perc	kos
4	8	Koszyce-3_14	Koszyce-3_3	36887	1	0	0	0	0	0	0	0	0	1e-06	1e-06	1.4e-05	1e-06	1e-06	1e-06	0	1e-06	1e-06	8e-06	-6e-06	-49653.6	102	-49653.6	0.065927	6.811930e-02,1.658885e-01,8.292596e-02,2.342623e-01,4.220904e-01,7.800537e-07,2.656562e-02,2.847000e-07,1.468939e-04	0.259403	0.828207	0.163226	-50671.3	54	5perc	5perc	kos
4	9	Koszyce-3_14	Koszyce-3_4	67467	1	0	0	0	0	0	0	0	0	2e-06	0	2e-06	1e-06	0	0	0	0	0	3e-06	-1e-06	-90938.6	142	-90938.6	0.120582	4.147601e-02,2.165725e-01,3.942674e-02,2.573355e-01,4.131561e-01,4.000095e-10,3.203322e-02,2.409193e-10,2.325066e-09	0.172961	0.757573	0.207839	-91566.4	50	5perc	5perc	kos
4	10	Koszyce-3_14	Koszyce-3_5	82858	1	0	0	0	0	0	0	0	0	1e-06	0	0	0	0	0	0	0	0	1e-06	0	-112009	102	-112009	0.14809	3.508084e-02,2.288991e-01,3.365855e-03,2.567889e-01,4.620892e-01,1.458405e-08,1.367701e-02,2.355453e-09,9.914935e-05	0.036882	0.919158	0.303577	-112173	82	5perc	5perc	kos
4	11	Koszyce-3_14	Koszyce-3_6	29817	1	0	0	0	0	0	0	0	0	0	0	3e-06	0	0	0	0	0	0	2e-06	-1e-06	-39629.3	142	-39629.3	0.053291	8.311572e-02,1.559751e-01,6.685890e-02,2.643180e-01,4.099590e-01,8.935778e-07,1.977216e-02,1.786539e-07,7.837132e-08	0.211316	0.808717	0.190852	-40527.6	66	5perc	5perc	kos
4	12	Koszyce-3_14	Koszyce-3_7	54051	1	0	0	0	0	0	0	0	0	0	0	1e-06	0	0	0	0	0	0	1e-06	-1e-06	-73031.1	130	-73031.1	0.096604	5.189252e-02,1.950037e-01,4.753616e-02,2.357220e-01,4.427466e-01,1.304691e-07,2.709885e-02,3.187678e-08,7.057650e-09	0.168573	0.8761	0.222969	-73941.5	43	5perc	5perc	kos
4	13	Koszyce-3_14	Koszyce-3_8	67518	1	0	0	0	0	0	0	0	0	2e-06	0	5e-06	1e-06	0	0	0	0	0	4e-06	-2e-06	-91518.1	162	-91518.1	0.120673	4.063675e-02,2.075114e-01,5.077978e-02,2.470130e-01,4.142923e-01,1.454372e-09,3.976680e-02,1.621543e-09,2.461479e-08	0.218557	0.76007	0.181745	-92074.8	46	5perc	5perc	kos
4	14	Koszyce-3_14	Koszyce-3_9	57533	1	0	0	0	0	0	0	0	0	2e-06	2e-06	5e-06	1e-06	0	0	3e-06	0	3e-06	5e-06	-1e-06	-77159.9	114	-77160	0.102827	5.255022e-02,2.031221e-01,3.520696e-02,2.559797e-01,4.236287e-01,1.639855e-10,2.950821e-02,5.748383e-09,4.202686e-06	0.152764	0.808734	0.225205	-78073.9	54	5perc	5perc	kos
5	6	Koszyce-3_15	Koszyce-3_1	60281	1	0	0	0	0	0	0	0	0	1e-06	2e-06	5e-06	0	0	0	3e-06	0	3e-06	4e-06	-1e-06	-80375.7	134	-80375.7	0.107739	5.767665e-02,2.260223e-01,4.798731e-02,2.610875e-01,3.783567e-01,1.252242e-13,2.886943e-02,1.060307e-11,1.597183e-09	0.203133	0.670885	0.180607	-81673.1	78	5perc	5perc	kos
5	7	Koszyce-3_15	Koszyce-3_2	48043	1	0	0	0	0	0	0	0	0	2e-06	0	4e-06	1e-06	0	0	1e-06	0	1e-06	4e-06	-2e-06	-64179.9	114	-64179.9	0.085866	5.857739e-02,2.309148e-01,5.374713e-02,2.251312e-01,4.059568e-01,3.485744e-09,2.567225e-02,5.274232e-08,3.352302e-07	0.195635	0.758138	0.194894	-65252.1	42	5perc	5perc	kos
5	8	Koszyce-3_15	Koszyce-3_3	35534	1	0	0	0	0	0	0	0	0	1e-06	1e-06	8e-06	0	0	0	0	0	0	5e-06	-4e-06	-47397.9	94	-47397.9	0.063509	7.095481e-02,2.108718e-01,7.627312e-02,2.301416e-01,3.860064e-01,4.193625e-07,2.575170e-02,4.313539e-08,1.471832e-07	0.264309	0.710827	0.150002	-48470.8	55	5perc	5perc	kos
5	9	Koszyce-3_15	Koszyce-3_4	65017	1	0	0	0	0	0	0	0	0	0	1e-06	0	0	0	0	0	0	0	1e-06	0	-86787.4	126	-86787.4	0.116203	5.410969e-02,2.423742e-01,3.644358e-02,2.414313e-01,3.942330e-01,3.890971e-09,3.140779e-02,4.558126e-09,4.687586e-07	0.17211	0.714634	0.203204	-87944.1	47	5perc	5perc	kos
5	10	Koszyce-3_15	Koszyce-3_5	79722	1	0	0	0	0	0	0	0	0	0	3e-06	1e-06	0	0	0	1e-06	0	1e-06	2e-06	1e-06	-107076	130	-107076	0.142485	5.111872e-02,2.497827e-01,6.745221e-05,2.327505e-01,4.538103e-01,1.155983e-08,1.241767e-02,8.023123e-10,5.262121e-05	0.027512	0.916755	0.308484	-107894	82	5perc	5perc	kos
5	11	Koszyce-3_15	Koszyce-3_6	28567	1	0	0	0	0	0	0	0	0	0	0	4e-06	0	0	0	0	0	0	2e-06	-2e-06	-37599.4	126	-37599.4	0.051057	9.742709e-02,1.864000e-01,6.870157e-02,2.449336e-01,3.775714e-01,2.290013e-07,2.496609e-02,4.474316e-09,2.086347e-12	0.248079	0.719182	0.160337	-38740.3	50	5perc	5perc	kos
5	12	Koszyce-3_15	Koszyce-3_7	52111	1	0	0	0	0	0	0	0	0	0	1e-06	3e-06	0	0	0	1e-06	0	1e-06	2e-06	-1e-06	-69622.9	130	-69622.9	0.093137	6.092693e-02,2.353052e-01,3.963539e-02,2.257181e-01,4.151987e-01,4.972582e-07,2.321524e-02,3.717688e-12,8.407862e-09	0.151375	0.792554	0.22417	-70846.9	58	5perc	5perc	kos
5	13	Koszyce-3_15	Koszyce-3_8	64235	1	0	0	0	0	0	0	0	0	0	0	0	0	0	0	1e-06	0	1e-06	1e-06	0	-86465.3	142	-86465.3	0.114806	4.541860e-02,2.473322e-01,4.981975e-02,2.352541e-01,3.813335e-01,8.428559e-07,4.083708e-02,3.890565e-06,2.229522e-08	0.237736	0.665216	0.160625	-87296.2	42	5perc	5perc	kos
5	14	Koszyce-3_15	Koszyce-3_9	54959	1	0	0	0	0	0	0	0	0	3e-06	1e-06	7e-06	2e-06	0	0	1e-06	0	1e-06	7e-06	-3e-06	-73069.5	146	-73069.5	0.098227	5.927333e-02,2.325240e-01,3.855867e-02,2.470231e-01,3.944500e-01,1.170946e-07,2.816982e-02,8.556240e-07,8.222984e-08	0.169168	0.72207	0.205758	-74364.7	43	5perc	5perc	kos
6	7	Koszyce-3_1	Koszyce-3_2	45892	1	0	0	0	0	0	0	0	0	1e-06	4e-06	3e-06	1e-06	1e-06	0	1e-06	0	1e-06	4e-06	0	-61052.3	106	-61052.4	0.082022	8.351132e-02,2.317462e-01,1.349153e-02,1.827909e-01,4.836050e-01,3.591201e-10,4.442233e-03,6.328528e-10,4.127314e-04	0.037083	1.11824	0.324037	-62655	74	5perc	5perc	kos
6	8	Koszyce-3_1	Koszyce-3_3	33856	1	0	0	0	0	0	0	0	0	1e-06	1e-06	7e-06	1e-06	0	0	0	0	0	4e-06	-3e-06	-45156.3	122	-45156.3	0.06051	9.310563e-02,1.988419e-01,6.925464e-02,1.944907e-01,4.156590e-01,5.606190e-08,2.864721e-02,7.979771e-07,3.034005e-09	0.235534	0.846151	0.179525	-46384.7	94	5perc	5perc	kos
6	9	Koszyce-3_1	Koszyce-3_4	61865	1	0	0	0	0	0	0	0	0	3e-06	6e-06	2e-06	2e-06	0	0	6e-06	0	6e-06	7e-06	2e-06	-83059.3	122	-83059.4	0.11057	5.778353e-02,2.509290e-01,3.231194e-02,2.173838e-01,3.948751e-01,4.913708e-10,4.671666e-02,1.436182e-11,1.066651e-10	0.200136	0.721442	0.18824	-84191	51	5perc	5perc	kos
6	10	Koszyce-3_1	Koszyce-3_5	76288	1	0	0	0	0	0	0	0	0	1e-06	4e-06	0	0	0	0	0	0	0	3e-06	2e-06	-102804	98	-102804	0.136348	4.446802e-02,2.785527e-01,2.430136e-02,2.177013e-01,3.785699e-01,2.372994e-10,5.640671e-02,1.973042e-09,2.859321e-11	0.213192	0.656143	0.173253	-103206	54	5perc	5perc	kos
6	11	Koszyce-3_1	Koszyce-3_6	27357	1	0	0	0	0	0	0	0	0	0	1e-06	1.5e-05	0	0	0	0	0	0	8e-06	-7e-06	-35933.9	102	-35933.9	0.048894	1.001091e-01,1.979451e-01,7.102605e-02,2.348738e-01,3.565189e-01,3.837431e-07,3.952660e-02,1.886513e-09,6.885178e-09	0.310089	0.656123	0.118177	-37066.8	58	5perc	5perc	kos
6	12	Koszyce-3_1	Koszyce-3_7	49551	1	0	0	0	0	0	0	0	0	0	1e-06	0	0	0	0	1e-06	0	1e-06	1e-06	0	-66361.2	150	-66361.2	0.088561	6.665950e-02,2.401430e-01,4.609666e-02,2.051158e-01,3.995708e-01,1.554945e-06,4.241194e-02,3.053300e-08,7.661161e-07	0.221509	0.748584	0.178844	-67401.1	63	5perc	5perc	kos
6	13	Koszyce-3_1	Koszyce-3_8	61661	1	0	0	0	0	0	0	0	0	1e-06	7e-06	1e-06	0	0	0	1e-06	0	1e-06	5e-06	3e-06	-82939.7	166	-82939.7	0.110205	6.305595e-02,2.413487e-01,3.159879e-02,2.126389e-01,4.113225e-01,1.686887e-07,4.001701e-02,5.560972e-08,1.789448e-05	0.174111	0.782572	0.209998	-84260.1	46	5perc	5perc	kos
6	14	Koszyce-3_1	Koszyce-3_9	53167	1	0	0	0	0	0	0	0	0	0	0	0	0	0	0	0	0	0	0	0	-70725.8	262	-70725.8	0.095024	6.138655e-02,2.470947e-01,3.565649e-02,2.319076e-01,3.777976e-01,1.155064e-10,4.615655e-02,1.559066e-10,5.342390e-07	0.216553	0.673658	0.173475	-71988.6	50	5perc	5perc	kos
7	8	Koszyce-3_2	Koszyce-3_3	27180	1	0	0	0	0	0	0	0	0	2e-06	1e-06	8e-06	1e-06	1e-06	0	0	0	0	6e-06	-4e-06	-36300.1	109	-36300.1	0.048578	9.351494e-02,1.809324e-01,6.141743e-02,1.979653e-01,4.297340e-01,3.766051e-07,3.643559e-02,1.145782e-08,1.846464e-09	0.227706	0.90138	0.188981	-37431.9	86	5perc	5perc	kos
7	9	Koszyce-3_2	Koszyce-3_4	49681	1	0	0	0	0	0	0	0	0	1e-06	4e-06	1e-06	1e-06	0	0	0	0	0	3e-06	2e-06	-66823.9	106	-66823.9	0.088794	6.052177e-02,2.148977e-01,3.533841e-02,2.155930e-01,4.120374e-01,1.411338e-06,6.160942e-02,7.269166e-07,1.009937e-07	0.235289	0.781201	0.173878	-67815.2	42	5perc	5perc	kos
7	10	Koszyce-3_2	Koszyce-3_5	61050	1	0	0	0	0	0	0	0	0	1e-06	4e-06	1e-06	1e-06	0	0	0	0	0	3e-06	2e-06	-82391.6	94	-82391.6	0.109113	4.671042e-02,2.441372e-01,1.296214e-02,2.231208e-01,4.168049e-01,1.531212e-07,5.626443e-02,5.685467e-08,2.682066e-11	0.166089	0.776918	0.213974	-82859.6	86	5perc	5perc	kos
7	11	Koszyce-3_2	Koszyce-3_6	22274	1	0	0	0	0	0	0	0	0	2e-06	2e-06	1.1e-05	1e-06	1e-06	0	0	0	0	8e-06	-5e-06	-29344.6	110	-29344.6	0.03981	1.004477e-01,1.865827e-01,6.177406e-02,2.224172e-01,3.714349e-01,2.644090e-07,5.734271e-02,5.559052e-11,3.254606e-07	0.320694	0.703319	0.115639	-30358.2	70	5perc	5perc	kos
7	12	Koszyce-3_2	Koszyce-3_7	40260	1	0	0	0	0	0	0	0	0	0	1e-05	3e-06	0	0	0	3e-06	0	3e-06	7e-06	3e-06	-53951.7	142	-53951.8	0.071956	7.162704e-02,2.013582e-01,4.205037e-02,2.034576e-01,4.301734e-01,1.374543e-10,5.133335e-02,3.674321e-09,4.437779e-12	0.217084	0.863456	0.192391	-55116.9	51	5perc	5perc	kos
7	13	Koszyce-3_2	Koszyce-3_8	48918	1	0	0	0	0	0	0	0	0	1e-06	1e-05	2e-06	1e-06	0	0	0	0	0	7e-06	4e-06	-65751.7	82	-65751.7	0.08743	5.921679e-02,2.217965e-01,3.767094e-02,2.174203e-01,4.040497e-01,8.667445e-09,5.984565e-02,8.416778e-11,1.733532e-07	0.241348	0.752794	0.167573	-66789.8	62	5perc	5perc	kos
7	14	Koszyce-3_2	Koszyce-3_9	42356	1	0	0	0	0	0	0	0	0	0	0	0	0	0	0	0	0	0	0	0	-56473.2	178	-56473.2	0.075702	6.797057e-02,2.070221e-01,3.853281e-02,2.249509e-01,4.054810e-01,5.619279e-08,5.603699e-02,4.965781e-09,5.530418e-06	0.233229	0.770082	0.174057	-57576.1	47	5perc	5perc	kos
8	9	Koszyce-3_3	Koszyce-3_4	36467	1	0	0	0	0	0	0	0	0	1e-06	1.7e-05	1e-06	1e-06	0	1e-06	0	0	0	1e-05	8e-06	-48808.8	103	-48808.8	0.065177	7.849092e-02,2.199074e-01,2.377452e-02,1.977592e-01,4.105375e-01,2.825619e-07,6.943727e-02,1.198092e-06,9.176236e-05	0.227048	0.803589	0.18092	-49984.7	58	5perc	5perc	kos
8	10	Koszyce-3_3	Koszyce-3_5	44665	1	0	0	0	0	0	0	0	0	0	1.4e-05	0	0	0	0	0	0	0	7e-06	7e-06	-60240.6	94	-60240.6	0.079829	6.294038e-02,2.449528e-01,1.473420e-02,1.866292e-01,4.018294e-01,2.557597e-08,8.891326e-02,1.362058e-07,5.933076e-07	0.257939	0.750761	0.157487	-60816.3	54	5perc	5perc	kos
8	11	Koszyce-3_3	Koszyce-3_6	16607	1	0	0	0	0	0	0	0	0	2e-06	2e-06	1.4e-05	1e-06	0	0	4e-06	0	4e-06	9e-06	-6e-06	-21864.5	158	-21864.5	0.029681	1.146464e-01,1.846321e-01,5.082255e-02,2.180070e-01,3.779184e-01,1.492188e-08,5.344530e-02,2.702397e-06,5.255039e-04	0.2759	0.745534	0.146211	-22878.7	63	5perc	5perc	kos
8	12	Koszyce-3_3	Koszyce-3_7	29173	1	0	0	0	0	0	0	0	0	1e-06	7e-06	0	1e-06	0	0	0	0	0	4e-06	3e-06	-39027.1	94	-39027.1	0.05214	9.486813e-02,1.889036e-01,3.792705e-02,1.728238e-01,4.405059e-01,6.963242e-08,6.490711e-02,2.848491e-08,6.437378e-05	0.233446	0.948218	0.188968	-40220.1	50	5perc	5perc	kos
8	13	Koszyce-3_3	Koszyce-3_8	35937	1	0	0	0	0	0	0	0	0	1e-06	7e-06	1e-06	0	0	0	0	0	0	4e-06	3e-06	-48339.5	106	-48339.5	0.064229	7.919763e-02,2.054051e-01,2.812678e-02,1.907737e-01,4.313767e-01,2.345905e-11,6.511666e-02,2.922885e-06,5.257438e-07	0.216153	0.881395	0.194521	-49536	58	5perc	5perc	kos
8	14	Koszyce-3_3	Koszyce-3_9	30648	1	0	0	0	0	0	0	0	0	0	7e-06	0	0	0	0	0	0	0	4e-06	3e-06	-40732.8	110	-40732.8	0.054776	9.055711e-02,2.112073e-01,2.847309e-02,1.989881e-01,4.000503e-01,5.542349e-09,7.072403e-02,1.670765e-09,2.239331e-10	0.247962	0.785348	0.166617	-41975.7	46	5perc	5perc	kos
9	10	Koszyce-3_4	Koszyce-3_5	82809	1	0	0	0	0	0	0	0	0	0	0	0	0	0	0	0	0	0	0	0	-111765	158	-111765	0.148002	3.839849e-02,2.618353e-01,1.873916e-02,2.367303e-01,4.072636e-01,5.460732e-10,3.703292e-02,6.625630e-10,2.159734e-07	0.136943	0.734685	0.225208	-112027	51	5perc	5perc	kos
9	11	Koszyce-3_4	Koszyce-3_6	29617	1	0	0	0	0	0	0	0	0	0	0	2e-06	0	0	0	0	0	0	1e-06	-1e-06	-39067.6	142	-39067.6	0.052934	9.865362e-02,1.892379e-01,3.999209e-02,2.484842e-01,4.218466e-01,5.462239e-10,2.697413e-05,4.308325e-11,1.758576e-03	0.094866	0.883002	0.266743	-40250.7	78	5perc	5perc	kos
9	12	Koszyce-3_4	Koszyce-3_7	53919	1	0	0	0	0	0	0	0	0	0	2e-06	3e-06	0	0	0	2e-06	0	2e-06	3e-06	-1e-06	-72534.8	134	-72534.8	0.096368	5.707759e-02,2.265311e-01,5.257750e-02,2.228184e-01,4.005060e-01,8.514250e-08,4.048938e-02,1.342694e-08,5.752094e-09	0.232373	0.738374	0.171448	-73452.8	46	5perc	5perc	kos
9	13	Koszyce-3_4	Koszyce-3_8	66262	1	0	0	0	0	0	0	0	0	2e-06	0	0	1e-06	0	0	0	0	0	2e-06	0	-89223.1	170	-89223.2	0.118428	4.707826e-02,2.439482e-01,4.198381e-02,2.278738e-01,4.003336e-01,1.751971e-07,3.878211e-02,5.126651e-11,2.598401e-09	0.201747	0.72447	0.187665	-89996.6	47	5perc	5perc	kos
9	14	Koszyce-3_4	Koszyce-3_9	56646	1	0	0	0	0	0	0	0	0	0	0	0	0	0	0	0	0	0	0	0	-75677.6	186	-75677.6	0.101242	6.286023e-02,2.237852e-01,4.347197e-02,2.341850e-01,3.953806e-01,2.086784e-08,4.031683e-02,1.337650e-07,5.089327e-08	0.211919	0.729809	0.182428	-76819.4	42	5perc	5perc	kos
10	11	Koszyce-3_5	Koszyce-3_6	36181	1	0	0	0	0	0	0	0	0	1e-06	1e-06	2.1e-05	1e-06	1e-06	1e-06	0	1e-06	1e-06	1.1e-05	-1e-05	-48167.5	99	-48167.5	0.064665	7.970162e-02,1.845552e-01,6.612519e-02,2.649159e-01,3.953737e-01,3.874809e-08,9.328312e-03,8.513039e-12,5.361603e-09	0.190841	0.753201	0.197116	-49162	58	5perc	5perc	kos
10	12	Koszyce-3_5	Koszyce-3_7	65814	1	0	0	0	0	0	0	0	0	0	0	2e-06	0	0	0	0	0	0	2e-06	-1e-06	-88744	126	-88744	0.117628	5.355451e-02,2.219065e-01,4.485545e-02,2.354837e-01,4.300221e-01,3.217077e-08,1.417758e-02,1.078091e-10,1.109202e-07	0.137279	0.832693	0.236791	-89482.7	54	5perc	5perc	kos
10	13	Koszyce-3_5	Koszyce-3_8	81467	1	0	0	0	0	0	0	0	0	2e-06	1e-06	7e-06	1e-06	0	0	1e-06	0	1e-06	5e-06	-3e-06	-110307	90	-110307	0.145604	3.578341e-02,2.325224e-01,5.759108e-02,2.572622e-01,3.855952e-01,7.452660e-08,3.124530e-02,6.077488e-08,2.073837e-07	0.230388	0.666404	0.16489	-110334	42	5perc	5perc	kos
10	14	Koszyce-3_5	Koszyce-3_9	69692	1	0	0	0	0	0	0	0	0	1e-06	2e-06	7e-06	0	0	0	1e-06	0	1e-06	5e-06	-3e-06	-93412.2	98	-93412.3	0.124559	4.409629e-02,2.369910e-01,3.638660e-02,2.658568e-01,3.965131e-01,7.093573e-10,2.015631e-02,5.703190e-09,4.358904e-09	0.1426	0.70883	0.218715	-94201.7	50	5perc	5perc	kos
11	12	Koszyce-3_6	Koszyce-3_7	23794	1	0	0	0	0	0	0	0	0	2e-06	1.1e-05	2e-06	2e-06	2e-06	2e-06	0	2e-06	2e-06	7e-06	5e-06	-31426.6	91	-31426.6	0.042526	9.752954e-02,2.328813e-01,4.339070e-02,1.819077e-01,3.801979e-01,7.537466e-05,6.401580e-02,1.669613e-06,1.656453e-15	0.282502	0.727968	0.140722	-32502.2	74	5perc	5perc	kos
11	13	Koszyce-3_6	Koszyce-3_8	29365	1	0	0	0	0	0	0	0	0	1e-06	1.7e-05	0	0	0	0	0	0	0	9e-06	8e-06	-39112.2	102	-39112.2	0.052483	8.814696e-02,2.392676e-01,4.291019e-02,1.878985e-01,3.705065e-01,1.059418e-07,7.126717e-02,2.237545e-07,2.790206e-06	0.308166	0.68442	0.121687	-40144.8	58	5perc	5perc	kos
11	14	Koszyce-3_6	Koszyce-3_9	25244	1	0	0	0	0	0	0	0	0	1e-06	1e-05	0	0	0	0	0	0	0	6e-06	5e-06	-33023.3	114	-33023.3	0.045118	1.060924e-01,2.334583e-01,3.839395e-02,1.963196e-01,3.555168e-01,8.181735e-08,7.021881e-02,4.640833e-09,1.176203e-07	0.305507	0.660332	0.121222	-34176.7	54	5perc	5perc	kos
12	13	Koszyce-3_7	Koszyce-3_8	52749	1	0	0	0	0	0	0	0	0	1e-06	5e-06	2e-06	0	0	0	3e-06	0	3e-06	4e-06	1e-06	-70994.3	130	-70994.3	0.094277	5.185839e-02,2.337605e-01,3.417042e-02,2.237236e-01,4.075518e-01,9.510761e-07,4.893398e-02,2.749726e-07,9.367023e-09	0.203911	0.753902	0.189647	-71898.9	50	5perc	5perc	kos
12	14	Koszyce-3_7	Koszyce-3_9	45309	1	0	0	0	0	0	0	0	0	1e-06	1e-06	0	1e-06	0	0	0	0	0	2e-06	1e-06	-60301.5	194	-60301.5	0.08098	6.535349e-02,2.296148e-01,2.291378e-02,2.295407e-01,4.074322e-01,4.828147e-07,4.514447e-02,5.415262e-08,9.245817e-08	0.167042	0.772802	0.21296	-61606.1	50	5perc	5perc	kos
13	14	Koszyce-3_8	Koszyce-3_9	56140	1	0	0	0	0	0	0	0	0	7e-06	3e-06	3e-06	4e-06	1e-06	1e-06	1e-06	0	1e-06	9e-06	0	-74953.5	111	-74953.5	0.100338	7.394732e-02,2.183198e-01,5.970889e-04,2.242222e-01,4.751814e-01,7.295746e-23,7.099309e-03,4.611602e-22,6.328742e-04	0.016197	1.0554	0.330093	-76498.8	167	5perc	5perc	kos
0	1	Koszyce-3_10	Koszyce-3_11	17240004	1	0	0	0	0	0	0	0	0	1.8e-05	0	0	9e-06	0	0	0	0	0	1.8e-05	0	-1.82025e+07	102	-1.82025e+07	0.675951	4.920244e-01,2.466401e-01,9.672886e-09,1.619953e-01,9.737996e-02,3.267449e-07,2.778159e-09,5.605786e-05,1.903883e-03	0	0.238272	0.161372	-1.87778e+07	38	Raw	Raw	kos
0	2	Koszyce-3_10	Koszyce-3_12	23148924	1	0	0	0	0	0	0	0	0	2e-06	3e-06	3e-06	1e-06	0	0	3e-06	0	3e-06	5e-06	0	-2.61541e+07	79	-2.61541e+07	0.907629	5.044021e-01,2.267415e-01,2.204994e-03,1.856421e-01,7.700133e-02,3.144532e-03,4.424250e-06,3.992878e-04,4.597263e-04	0.028693	0.184153	0.127353	-2.75534e+07	23	Raw	Raw	kos
0	3	Koszyce-3_10	Koszyce-3_13	22294194	1	0	0	0	0	0	0	0	0	2e-06	0	0	1e-06	0	0	0	0	0	2e-06	0	-2.30295e+07	86	-2.30295e+07	0.874117	5.440920e-01,1.896903e-01,5.898208e-06,1.912331e-01,7.272903e-02,1.085404e-03,2.526577e-06,6.355541e-04,5.261129e-04	0.000116	0.190065	0.137686	-2.4504e+07	23	Raw	Raw	kos
0	4	Koszyce-3_10	Koszyce-3_14	22674446	1	0	0	0	0	0	0	0	0	3e-06	0	0	1e-06	0	0	0	0	0	3e-06	0	-2.5216e+07	70	-2.5216e+07	0.889026	5.010506e-01,2.332196e-01,3.782730e-07,1.762381e-01,8.656919e-02,1.371500e-03,5.867410e-07,1.039007e-03,5.109794e-04	1.1e-05	0.210186	0.147977	-2.63252e+07	22	Raw	Raw	kos
0	5	Koszyce-3_10	Koszyce-3_15	22604221	1	0	0	0	0	0	0	0	0	5e-06	0	0	3e-06	0	0	0	0	0	5e-06	0	-2.40132e+07	78	-2.40132e+07	0.886272	5.391253e-01,1.949478e-01,1.804301e-08,1.761212e-01,8.659580e-02,7.716482e-04,8.775874e-09,9.830813e-04,1.455211e-03	0	0.23227	0.158596	-2.53598e+07	26	Raw	Raw	kos
0	6	Koszyce-3_10	Koszyce-3_1	22577986	1	0	0	0	0	0	0	0	0	4e-06	0	0	2e-06	0	0	0	0	0	4e-06	0	-2.38829e+07	58	-2.38829e+07	0.885244	5.375292e-01,1.952979e-01,1.033103e-03,1.917729e-01,7.012102e-02,3.076026e-03,1.896837e-06,5.095192e-04,6.583687e-04	0.01476	0.179021	0.128181	-2.54065e+07	29	Raw	Raw	kos
0	7	Koszyce-3_10	Koszyce-3_2	21108904	1	0	0	0	0	0	0	0	0	1e-06	0	0	0	0	0	0	0	0	1e-06	0	-2.26516e+07	102	-2.26516e+07	0.827644	5.137665e-01,2.225722e-01,1.703114e-06,1.654804e-01,9.400872e-02,9.664470e-04,6.890308e-07,9.285533e-04,2.274808e-03	2.5e-05	0.241079	0.162646	-2.35453e+07	27	Raw	Raw	kos
0	8	Koszyce-3_10	Koszyce-3_3	18960163	1	0	0	0	0	0	0	0	0	4e-06	0	0	2e-06	0	0	0	0	0	4e-06	0	-2.019e+07	74	-2.019e+07	0.743395	4.868040e-01,2.499939e-01,8.768499e-07,1.775844e-01,8.463760e-02,2.628399e-06,1.808703e-06,8.506953e-05,8.896666e-04	3.2e-05	0.197905	0.141776	-2.09621e+07	38	Raw	Raw	kos
0	9	Koszyce-3_10	Koszyce-3_4	22679153	1	0	0	0	0	0	0	0	0	2e-06	0	0	1e-06	0	0	0	0	0	2e-06	0	-2.44338e+07	82	-2.44338e+07	0.88921	5.229360e-01,2.109081e-01,2.025629e-05,1.845837e-01,7.844969e-02,1.584779e-03,1.465062e-06,7.853582e-04,7.306823e-04	0.000277	0.197167	0.141333	-2.57987e+07	26	Raw	Raw	kos
0	10	Koszyce-3_10	Koszyce-3_5	23223652	1	0	0	0	0	0	0	0	0	1e-05	0	0	5e-06	0	0	0	0	0	1e-05	0	-2.53228e+07	66	-2.53228e+07	0.910559	5.372878e-01,1.961759e-01,1.424270e-05,1.754754e-01,8.625530e-02,2.067740e-03,4.773281e-08,1.383265e-03,1.340303e-03	0.000166	0.229943	0.157459	-2.6773e+07	22	Raw	Raw	kos
0	11	Koszyce-3_10	Koszyce-3_6	17242087	1	0	0	0	0	0	0	0	0	5e-06	0	0	3e-06	0	0	0	0	0	5e-06	0	-1.70542e+07	86	-1.70542e+07	0.676032	5.199261e-01,2.176260e-01,2.954527e-06,1.854517e-01,7.627749e-02,5.309889e-07,2.533339e-06,3.263279e-04,3.863562e-04	7.2e-05	0.189082	0.13718	-1.79177e+07	34	Raw	Raw	kos
0	12	Koszyce-3_10	Koszyce-3_7	21511181	1	0	0	0	0	0	0	0	0	0	0	0	0	0	0	0	0	0	0	0	-2.31693e+07	58	-2.31693e+07	0.843416	5.064376e-01,2.287575e-01,4.846486e-07,1.789840e-01,8.368769e-02,7.838305e-04,1.461079e-06,4.341721e-04,9.132820e-04	2.3e-05	0.204635	0.1452	-2.42226e+07	27	Raw	Raw	kos
0	13	Koszyce-3_10	Koszyce-3_8	22718188	1	0	0	0	0	0	0	0	0	2e-06	0	0	1e-06	0	0	0	0	0	2e-06	0	-2.48237e+07	70	-2.48237e+07	0.890741	5.138481e-01,2.189584e-01,9.898730e-04,1.885326e-01,7.449688e-02,2.386988e-03,2.782530e-06,3.849873e-04,3.993707e-04	0.013325	0.181145	0.129657	-2.62443e+07	26	Raw	Raw	kos
0	14	Koszyce-3_10	Koszyce-3_9	22212542	1	0	0	0	0	0	0	0	0	1e-06	0	0	1e-06	0	0	0	0	0	1e-06	0	-2.30949e+07	78	-2.30949e+07	0.870915	5.351801e-01,1.989217e-01,2.886743e-06,1.887901e-01,7.525262e-02,6.976857e-04,1.943236e-06,6.842419e-04,4.686964e-04	6.4e-05	0.193402	0.139442	-2.44877e+07	27	Raw	Raw	kos
1	2	Koszyce-3_11	Koszyce-3_12	18001930	1	0	0	0	0	0	0	0	0	2e-06	0	0	1e-06	0	0	0	0	0	2e-06	0	-2.08525e+07	82	-2.08525e+07	0.705825	4.421515e-01,2.078941e-01,1.996362e-03,2.524864e-01,9.227034e-02,2.844471e-03,1.020488e-06,2.132610e-07,3.556481e-04	0.021647	0.198336	0.136277	-2.13973e+07	30	Raw	Raw	kos
1	3	Koszyce-3_11	Koszyce-3_13	17365023	1	0	0	0	0	0	0	0	0	2e-06	5e-06	5e-06	2e-06	2e-06	2e-06	3e-06	2e-06	5e-06	5e-06	0	-1.8435e+07	87	-1.8435e+07	0.680852	4.796262e-01,1.734534e-01,7.143204e-06,2.598689e-01,8.604645e-02,5.799580e-04,1.010369e-06,3.106753e-07,4.166911e-04	9.5e-05	0.198305	0.141965	-1.90629e+07	30	Raw	Raw	kos
1	4	Koszyce-3_11	Koszyce-3_14	17648323	1	0	0	0	0	0	0	0	0	1e-05	0	0	5e-06	0	0	0	0	0	1e-05	0	-2.01402e+07	82	-2.01403e+07	0.69196	4.394540e-01,2.135564e-01,7.141455e-09,2.422669e-01,1.036387e-01,6.334167e-04,1.554215e-07,2.601049e-10,4.503095e-04	2e-06	0.22705	0.156144	-2.04845e+07	31	Raw	Raw	kos
1	5	Koszyce-3_11	Koszyce-3_15	17603148	1	0	0	0	0	0	0	0	0	5e-06	0	0	3e-06	0	0	0	0	0	6e-06	0	-1.92154e+07	70	-1.92154e+07	0.690189	4.736915e-01,1.793839e-01,1.408517e-09,2.457557e-01,9.980910e-02,3.204575e-04,1.756433e-09,4.040464e-07,1.038940e-03	0	0.234591	0.159674	-1.97758e+07	26	Raw	Raw	kos
1	6	Koszyce-3_11	Koszyce-3_1	17567302	1	0	0	0	0	0	0	0	0	2e-06	0	0	1e-06	0	0	0	0	0	2e-06	0	-1.90718e+07	70	-1.90719e+07	0.688784	4.722785e-01,1.795984e-01,1.041628e-03,2.615347e-01,8.265526e-02,2.442683e-03,1.118920e-06,1.200567e-08,4.476805e-04	0.012616	0.185902	0.132323	-1.97299e+07	30	Raw	Raw	kos
1	7	Koszyce-3_11	Koszyce-3_2	16463264	1	0	0	0	0	0	0	0	0	1e-06	0	0	1e-06	0	0	0	0	0	1e-06	0	-1.81159e+07	78	-1.81159e+07	0.645496	4.431556e-01,2.126948e-01,2.507017e-06,2.405494e-01,1.031198e-01,4.323054e-06,9.904318e-07,4.058064e-07,4.721597e-04	3.4e-05	0.227511	0.156353	-1.8381e+07	30	Raw	Raw	kos
1	8	Koszyce-3_11	Koszyce-3_3	14876422	1	0	0	0	0	0	0	0	0	1e-06	0	0	0	0	0	0	0	0	1e-06	0	-1.62943e+07	78	-1.62943e+07	0.583279	4.324454e-01,2.239528e-01,1.141615e-06,2.365648e-01,1.069622e-01,1.257781e-07,9.842616e-07,9.186590e-09,7.262401e-05	2e-05	0.232264	0.158587	-1.64658e+07	30	Raw	Raw	kos
1	9	Koszyce-3_11	Koszyce-3_4	17656438	1	0	0	0	0	0	0	0	0	7e-06	0	0	4e-06	0	0	0	0	0	7e-06	0	-1.95262e+07	86	-1.95262e+07	0.692278	4.599751e-01,1.928636e-01,1.328187e-05,2.520976e-01,9.336746e-02,1.151607e-03,1.185259e-06,1.048258e-06,5.290511e-04	0.000155	0.209284	0.147489	-2.00654e+07	26	Raw	Raw	kos
1	10	Koszyce-3_11	Koszyce-3_5	18060994	1	0	0	0	0	0	0	0	0	8e-06	0	0	4e-06	0	0	0	0	0	8e-06	0	-2.02185e+07	94	-2.02185e+07	0.70814	4.696215e-01,1.821654e-01,5.307758e-05,2.473860e-01,9.834607e-02,1.520734e-03,1.137931e-07,1.459979e-06,9.057247e-04	0.000541	0.228114	0.156491	-2.08606e+07	30	Raw	Raw	kos
1	11	Koszyce-3_11	Koszyce-3_6	13512515	1	0	0	0	0	0	0	0	0	6e-06	0	0	3e-06	0	0	0	0	0	6e-06	0	-1.37393e+07	118	-1.37393e+07	0.529802	4.628660e-01,1.955026e-01,3.665955e-06,2.467052e-01,9.491918e-02,3.531983e-08,1.206836e-06,1.332915e-07,2.006337e-06	5.1e-05	0.214646	0.150162	-1.40167e+07	26	Raw	Raw	kos
1	12	Koszyce-3_11	Koszyce-3_7	16783708	1	0	0	0	0	0	0	0	0	0	4e-06	4e-06	0	0	0	4e-06	0	4e-06	4e-06	0	-1.85394e+07	79	-1.85395e+07	0.65806	4.465484e-01,2.085877e-01,4.209925e-07,2.435181e-01,1.006406e-01,5.274051e-05,4.799665e-07,2.492105e-07,6.512556e-04	9e-06	0.222578	0.154014	-1.88707e+07	42	Raw	Raw	kos
1	13	Koszyce-3_11	Koszyce-3_8	17674080	1	0	0	0	0	0	0	0	0	2e-06	0	0	1e-06	0	0	0	0	0	2e-06	0	-1.98069e+07	74	-1.98069e+07	0.69297	4.509629e-01,2.007481e-01,8.884478e-04,2.563418e-01,8.875624e-02,2.025897e-03,1.131307e-06,2.216647e-11,2.755088e-04	0.010023	0.192946	0.136621	-2.03753e+07	34	Raw	Raw	kos
1	14	Koszyce-3_11	Koszyce-3_9	17289168	1	0	0	0	0	0	0	0	0	6e-06	1e-06	1e-06	3e-06	0	0	1e-06	0	2e-06	6e-06	0	-1.84672e+07	90	-1.84672e+07	0.677878	4.690990e-01,1.840141e-01,5.492796e-06,2.592675e-01,8.723855e-02,1.593844e-04,1.177264e-06,1.222616e-07,2.146836e-04	7.6e-05	0.196728	0.14116	-1.90327e+07	34	Raw	Raw	kos
2	3	Koszyce-3_12	Koszyce-3_13	23334790	1	0	0	0	0	0	0	0	0	4e-06	0	0	2e-06	0	0	0	0	0	4e-06	0	-2.6477e+07	62	-2.6477e+07	0.914917	5.059620e-01,1.839667e-01,1.322720e-05,2.267916e-01,7.661285e-02,7.519169e-04,1.893750e-03,3.505284e-03,5.026607e-04	0.024891	0.183758	0.128113	-2.79132e+07	27	Raw	Raw	kos
2	4	Koszyce-3_12	Koszyce-3_14	23782937	1	0	0	0	0	0	0	0	0	4e-06	0	0	2e-06	0	0	0	0	0	4e-06	0	-2.88806e+07	74	-2.88806e+07	0.932488	4.605248e-01,2.294610e-01,2.043665e-05,2.136124e-01,9.025412e-02,4.757093e-04,2.204744e-03,3.049243e-03,3.974835e-04	0.024655	0.20109	0.136825	-2.99458e+07	23	Raw	Raw	kos
2	5	Koszyce-3_12	Koszyce-3_15	23661466	1	0	0	0	0	0	0	0	0	0	0	0	0	0	0	0	0	0	0	0	-2.75454e+07	66	-2.75454e+07	0.927725	4.891258e-01,2.006088e-01,2.158604e-05,2.230311e-01,8.113151e-02,3.707798e-04,2.329262e-03,3.086301e-03,2.947907e-04	0.028976	0.188921	0.129683	-2.89186e+07	27	Raw	Raw	kos
2	6	Koszyce-3_12	Koszyce-3_1	23684171	1	0	0	0	0	0	0	0	0	4e-06	0	0	2e-06	0	0	0	0	0	4e-06	0	-2.74666e+07	70	-2.74666e+07	0.928615	5.059936e-01,1.835084e-01,4.461050e-04,2.217675e-01,7.853262e-02,3.265660e-03,1.090775e-03,3.647540e-03,1.747838e-03	0.01957	0.189818	0.132557	-2.89044e+07	26	Raw	Raw	kos
2	7	Koszyce-3_12	Koszyce-3_2	22057004	1	0	0	0	0	0	0	0	0	8e-06	1e-06	1e-06	4e-06	0	0	2e-06	0	2e-06	9e-06	0	-2.59222e+07	63	-2.59222e+07	0.864817	4.625721e-01,2.291120e-01,2.614582e-06,2.134282e-01,8.920851e-02,1.369748e-05,1.880381e-03,3.070275e-03,7.121864e-04	0.021108	0.199345	0.136918	-2.6821e+07	27	Raw	Raw	kos
2	8	Koszyce-3_12	Koszyce-3_3	19868451	1	0	0	0	0	0	0	0	0	3e-06	0	0	2e-06	0	0	0	0	0	3e-06	0	-2.31851e+07	94	-2.31851e+07	0.779008	4.572934e-01,2.359335e-01,1.095157e-06,2.052132e-01,9.567751e-02,4.694428e-06,8.824548e-04,3.014146e-03,1.979917e-03	0.009235	0.214982	0.147769	-2.38806e+07	34	Raw	Raw	kos
2	9	Koszyce-3_12	Koszyce-3_4	23749374	0.996401	0	0.003599	0	0	1e-06	0	0	0	0.003599	1e-06	0	0.001799	0	0	0.003599	0	0.003599	0.003599	0	-2.79837e+07	266	-1	0.931172	5.063886e-01,1.841417e-01,3.178583e-10,2.017530e-01,9.537544e-02,2.640540e-03,4.622931e-09,6.600538e-03,3.100119e-03	0	0.241374	0.162788	-2.90569e+07	18	Raw	Raw	kos
2	10	Koszyce-3_12	Koszyce-3_5	24334115	1	0	0	0	0	0	0	0	0	1e-06	0	0	1e-06	0	0	0	0	0	1e-06	0	-2.90087e+07	66	-2.90087e+07	0.954099	4.863262e-01,2.018992e-01,9.363541e-04,2.233162e-01,8.070470e-02,1.103817e-03,2.442848e-03,3.026034e-03,2.446641e-04	0.041871	0.186504	0.125173	-3.05161e+07	18	Raw	Raw	kos
2	11	Koszyce-3_12	Koszyce-3_6	18042391	1	0	0	0	0	0	0	0	0	8e-06	0	0	4e-06	0	0	0	0	0	8e-06	0	-1.96764e+07	102	-1.96764e+07	0.707411	5.036062e-01,1.905715e-01,2.507624e-08,2.025887e-01,9.557796e-02,6.134822e-07,3.191040e-08,4.643745e-03,3.011196e-03	1e-06	0.240264	0.162282	-2.03963e+07	31	Raw	Raw	kos
2	12	Koszyce-3_12	Koszyce-3_7	22491381	1	0	0	0	0	0	0	0	0	1e-06	0	0	0	0	0	0	0	0	1e-06	0	-2.65104e+07	70	-2.65104e+07	0.881848	4.686426e-01,2.226123e-01,6.711625e-07,2.142762e-01,8.840561e-02,2.755681e-04,1.746903e-03,3.122570e-03,9.176712e-04	0.019768	0.199997	0.137596	-2.7509e+07	30	Raw	Raw	kos
2	13	Koszyce-3_12	Koszyce-3_8	23833183	1	0	0	0	0	0	0	0	0	6e-06	0	0	3e-06	0	0	0	0	0	6e-06	0	-2.84727e+07	74	-2.84728e+07	0.934458	4.843130e-01,2.052215e-01,3.517119e-04,2.161598e-01,8.496558e-02,2.744255e-03,1.291262e-03,3.499466e-03,1.453517e-03	0.019337	0.197931	0.136689	-2.98111e+07	30	Raw	Raw	kos
2	14	Koszyce-3_12	Koszyce-3_9	23292478	1	0	0	0	0	0	0	0	0	3e-06	3e-06	3e-06	1e-06	0	0	3e-06	0	3e-06	5e-06	0	-2.65991e+07	78	-2.65991e+07	0.913258	4.971680e-01,1.928986e-01,3.009551e-06,2.239693e-01,7.974902e-02,3.872651e-04,1.957750e-03,3.343869e-03,5.231651e-04	0.024587	0.188728	0.130715	-2.795e+07	26	Raw	Raw	kos
3	4	Koszyce-3_13	Koszyce-3_14	22851564	1	0	0	0	0	0	0	0	0	1e-06	2e-06	3e-06	1e-06	0	1e-06	2e-06	0	2e-06	3e-06	0	-2.55246e+07	66	-2.55246e+07	0.89597	4.996283e-01,2.358920e-01,1.530429e-06,1.774718e-01,8.410158e-02,1.093232e-03,3.818219e-06,1.172774e-03,6.350703e-04	6.4e-05	0.202345	0.144032	-2.66738e+07	22	Raw	Raw	kos
3	5	Koszyce-3_13	Koszyce-3_15	22779027	1	0	0	0	0	0	0	0	0	7e-06	0	0	3e-06	0	0	0	0	0	7e-06	0	-2.43187e+07	86	-2.43187e+07	0.893126	5.301417e-01,2.049280e-01,3.150066e-06,1.847383e-01,7.746481e-02,8.963361e-04,4.777906e-06,1.391768e-03,4.311807e-04	0.000102	0.197633	0.141619	-2.57624e+07	22	Raw	Raw	kos
3	6	Koszyce-3_13	Koszyce-3_1	22757793	1	0	0	0	0	0	0	0	0	9e-06	0	0	4e-06	0	0	0	0	0	9e-06	0	-2.41824e+07	86	-2.41824e+07	0.892294	5.396904e-01,1.947498e-01,7.710109e-04,1.896309e-01,7.005111e-02,3.404772e-03,4.871763e-06,8.959636e-04,8.011660e-04	0.011076	0.179869	0.129541	-2.57396e+07	26	Raw	Raw	kos
3	7	Koszyce-3_13	Koszyce-3_2	21263908	1	0	0	0	0	0	0	0	0	9e-06	0	0	4e-06	0	0	0	0	0	9e-06	0	-2.29351e+07	70	-2.29351e+07	0.833721	4.968067e-01,2.400369e-01,1.855507e-06,1.813303e-01,8.087414e-02,2.335775e-05,1.135215e-05,5.317465e-04,3.837430e-04	0.000163	0.191674	0.138516	-2.39344e+07	37	Raw	Raw	kos
3	8	Koszyce-3_13	Koszyce-3_3	19106685	1	0	0	0	0	0	0	0	0	0	3e-06	3e-06	0	0	0	3e-06	0	3e-06	4e-06	0	-2.04373e+07	70	-2.04373e+07	0.74914	4.884070e-01,2.498446e-01,1.185065e-06,1.758866e-01,8.448078e-02,6.700794e-07,8.133968e-06,3.228777e-04,1.048185e-03	0.00011	0.198282	0.141949	-2.12381e+07	42	Raw	Raw	kos
3	9	Koszyce-3_13	Koszyce-3_4	22857848	1	0	0	0	0	0	0	0	0	4e-06	0	0	2e-06	0	0	0	0	0	4e-06	0	-2.47417e+07	74	-2.47417e+07	0.896217	5.192018e-01,2.155615e-01,1.599282e-04,1.879950e-01,7.481508e-02,1.226521e-03,1.917504e-05,6.883704e-04,3.326686e-04	0.002394	0.184432	0.134132	-2.61653e+07	30	Raw	Raw	kos
3	10	Koszyce-3_13	Koszyce-3_5	23408231	1	0	0	0	0	0	0	0	0	9e-06	0	0	4e-06	0	0	0	0	0	9e-06	0	-2.56444e+07	74	-2.56444e+07	0.917796	5.295649e-01,2.046766e-01,2.541371e-04,1.828542e-01,7.848371e-02,2.086522e-03,3.100676e-06,1.596604e-03,4.802297e-04	0.003278	0.200484	0.142233	-2.72033e+07	26	Raw	Raw	kos
3	11	Koszyce-3_13	Koszyce-3_6	17368484	1	0	0	0	0	0	0	0	0	3e-06	0	0	1e-06	0	0	0	0	0	3e-06	0	-1.72707e+07	74	-1.72707e+07	0.680988	5.192789e-01,2.194947e-01,2.804243e-06,1.857722e-01,7.456681e-02,3.045202e-07,1.329737e-05,6.046000e-04,2.665028e-04	0.000216	0.183713	0.134295	-1.81646e+07	34	Raw	Raw	kos
3	12	Koszyce-3_13	Koszyce-3_7	21676945	1	0	0	0	0	0	0	0	0	1e-05	0	0	5e-06	0	0	0	0	0	1e-05	0	-2.34453e+07	86	-2.34453e+07	0.849915	5.117195e-01,2.251723e-01,6.459427e-07,1.738480e-01,8.570004e-02,9.662781e-04,2.496436e-06,9.011675e-04,1.689617e-03	3.7e-05	0.213774	0.149739	-2.4508e+07	29	Raw	Raw	kos
3	13	Koszyce-3_13	Koszyce-3_8	22902022	0.996533	0.001351	0.002115	0	0	0	0	1e-06	0	0.002791	1e-06	1e-06	0.001395	0	0	0.002116	0	0.002116	0.002791	0	-2.51218e+07	238	-1	0.897949	5.381449e-01,1.983106e-01,7.504674e-08,1.651613e-01,8.749351e-02,5.898658e-03,1.027868e-07,2.095689e-03,2.895276e-03	2e-06	0.235535	0.160111	-2.63602e+07	22	Raw	Raw	kos
3	14	Koszyce-3_13	Koszyce-3_9	22389233	1	0	0	0	0	0	0	0	0	8.4e-05	0	0	4.2e-05	0	0	4.8e-05	0	4.8e-05	8.5e-05	0	-2.33745e+07	106	-2.33745e+07	0.877843	5.525926e-01,1.833904e-01,2.077408e-08,1.717732e-01,8.788429e-02,7.562915e-04,3.968010e-10,1.106281e-03,2.496923e-03	0	0.246156	0.16495	-2.4688e+07	27	Raw	Raw	kos
4	5	Koszyce-3_14	Koszyce-3_15	23174306	1	0	0	0	0	0	0	0	0	2e-06	0	0	1e-06	0	0	0	0	0	2e-06	0	-2.65631e+07	98	-2.65631e+07	0.908624	4.966768e-01,1.807339e-01,2.249908e-08,2.191669e-01,9.793351e-02,1.961542e-03,3.798298e-08,2.492845e-03,1.034475e-03	1e-06	0.242197	0.163162	-2.75769e+07	22	Raw	Raw	kos
4	6	Koszyce-3_14	Koszyce-3_1	23190158	1	0	0	0	0	0	0	0	0	1e-06	3e-06	3e-06	0	0	0	3e-06	0	3e-06	4e-06	0	-2.64907e+07	71	-2.64907e+07	0.909246	4.916167e-01,1.841122e-01,1.138506e-03,2.377817e-01,8.129872e-02,2.813972e-03,4.446643e-06,6.394198e-04,5.943965e-04	0.014059	0.190623	0.134388	-2.7696e+07	26	Raw	Raw	kos
4	7	Koszyce-3_14	Koszyce-3_2	21619330	1	0	0	0	0	0	0	0	0	1e-06	0	0	0	0	0	0	0	0	1e-06	0	-2.50343e+07	74	-2.50343e+07	0.847657	4.535720e-01,2.252234e-01,2.130155e-06,2.248511e-01,9.538591e-02,9.916767e-06,3.921031e-06,5.119437e-04,4.396644e-04	6.3e-05	0.211685	0.148704	-2.56829e+07	35	Raw	Raw	kos
4	8	Koszyce-3_14	Koszyce-3_3	19467646	1	0	0	0	0	0	0	0	0	1e-05	0	0	5e-06	0	0	0	0	0	1e-05	0	-2.23899e+07	58	-2.239e+07	0.763293	4.433659e-01,2.366468e-01,1.027114e-06,2.204561e-01,9.857346e-02,2.673805e-06,3.272812e-06,2.836600e-04,6.671225e-04	4.4e-05	0.215511	0.150587	-2.28782e+07	30	Raw	Raw	kos
4	9	Koszyce-3_14	Koszyce-3_4	23251615	1	0	0	0	0	0	0	0	0	4e-06	0	0	2e-06	0	0	0	0	0	4e-06	0	-2.70041e+07	74	-2.70041e+07	0.911656	4.779794e-01,1.988848e-01,1.894349e-05,2.297096e-01,9.035318e-02,1.618886e-03,1.792579e-06,9.066621e-04,5.267229e-04	0.00023	0.209568	0.14761	-2.8048e+07	27	Raw	Raw	kos
4	10	Koszyce-3_14	Koszyce-3_5	23819965	1	0	0	0	0	0	0	0	0	4e-06	0	0	2e-06	0	0	0	0	0	4e-06	0	-2.7967e+07	86	-2.7967e+07	0.93394	4.941622e-01,1.827541e-01,1.586700e-09,2.191365e-01,9.667768e-02,3.368476e-03,9.598218e-10,2.969645e-03,9.314433e-04	0	0.236822	0.160705	-2.90688e+07	18	Raw	Raw	kos
4	11	Koszyce-3_14	Koszyce-3_6	17698884	1	0	0	0	0	0	0	0	0	1e-05	0	0	5e-06	0	0	0	0	0	1e-05	0	-1.90142e+07	90	-1.90142e+07	0.693943	4.788740e-01,2.020717e-01,2.891990e-06,2.263522e-01,9.137911e-02,2.954951e-07,1.729508e-06,6.750732e-04,6.430077e-04	5.1e-05	0.212953	0.149332	-1.96241e+07	27	Raw	Raw	kos
4	12	Koszyce-3_14	Koszyce-3_7	22040586	1	0	0	0	0	0	0	0	0	7e-06	0	0	4e-06	0	0	0	0	0	7e-06	0	-2.55907e+07	74	-2.55907e+07	0.864173	4.632840e-01,2.151903e-01,3.984733e-07,2.222290e-01,9.702286e-02,5.238366e-04,8.122663e-07,6.321465e-04,1.116646e-03	1.2e-05	0.221222	0.153363	-2.63248e+07	26	Raw	Raw	kos
4	13	Koszyce-3_14	Koszyce-3_8	23339980	1	0	0	0	0	0	0	0	0	6e-06	0	0	3e-06	0	0	0	0	0	6e-06	0	-2.74856e+07	62	-2.74856e+07	0.91512	4.693135e-01,2.063140e-01,1.122900e-03,2.329064e-01,8.738623e-02,2.124333e-03,2.738370e-05,4.832804e-04,3.219143e-04	0.013163	0.19727	0.137992	-2.85809e+07	27	Raw	Raw	kos
4	14	Koszyce-3_14	Koszyce-3_9	22813657	1	0	0	0	0	0	0	0	0	6e-06	4e-06	2e-06	3e-06	1e-06	0	2e-06	0	2e-06	8e-06	0	-2.56504e+07	71	-2.56505e+07	0.894484	4.921440e-01,1.851096e-01,2.151571e-06,2.318517e-01,8.840670e-02,7.755893e-04,1.261538e-06,1.000320e-03,7.085873e-04	3.9e-05	0.211125	0.148434	-2.67159e+07	26	Raw	Raw	kos
5	6	Koszyce-3_15	Koszyce-3_1	23072576	1	0	0	0	0	0	0	0	0	8e-06	1e-06	1e-06	4e-06	0	0	1e-06	0	1e-06	9e-06	0	-2.52016e+07	78	-2.52016e+07	0.904636	5.211752e-01,1.924744e-01,1.306517e-03,2.078988e-01,7.336021e-02,2.814568e-03,9.332376e-06,5.144974e-04,4.464534e-04	0.017937	0.181128	0.128499	-2.67058e+07	23	Raw	Raw	kos
5	7	Koszyce-3_15	Koszyce-3_2	21551731	1	0	0	0	0	0	0	0	0	1e-05	0	0	5e-06	0	0	0	0	0	1e-05	0	-2.38912e+07	70	-2.38912e+07	0.845006	4.840902e-01,2.323805e-01,2.122504e-06,1.940216e-01,8.843334e-02,1.305055e-04,3.630753e-06,4.544162e-04,4.837158e-04	6.5e-05	0.207107	0.146429	-2.48186e+07	30	Raw	Raw	kos
5	8	Koszyce-3_15	Koszyce-3_3	19370438	1	0	0	0	0	0	0	0	0	7e-06	0	0	3e-06	0	0	0	0	0	7e-06	0	-2.13097e+07	74	-2.13097e+07	0.759481	4.706614e-01,2.472372e-01,9.037247e-07,1.930946e-01,8.825584e-02,3.141307e-07,1.064748e-05,2.050379e-04,5.340565e-04	0.000131	0.200332	0.142991	-2.20505e+07	37	Raw	Raw	kos
5	9	Koszyce-3_15	Koszyce-3_4	23173406	1	0	0	0	0	0	0	0	0	0	4e-06	4e-06	0	0	0	4e-06	0	4e-06	4e-06	0	-2.57655e+07	67	-2.57655e+07	0.908589	5.084306e-01,2.064095e-01,1.461229e-05,1.988169e-01,8.311526e-02,1.859929e-03,1.819679e-06,8.301873e-04,5.212173e-04	0.000198	0.203747	0.144706	-2.71027e+07	23	Raw	Raw	kos
5	10	Koszyce-3_15	Koszyce-3_5	23738378	1	0	0	0	0	0	0	0	0	1.7e-05	0	0	9e-06	0	0	1.7e-05	0	1.7e-05	1.7e-05	0	-2.66965e+07	82	-2.66965e+07	0.930741	5.270316e-01,1.876294e-01,1.937677e-07,1.855581e-01,9.465404e-02,1.949158e-03,2.546872e-07,1.091172e-03,2.086104e-03	5e-06	0.251587	0.167369	-2.8063e+07	22	Raw	Raw	kos
5	11	Koszyce-3_15	Koszyce-3_6	17606876	1	0	0	0	0	0	0	0	0	1.1e-05	0	0	5e-06	0	0	0	0	0	1.1e-05	0	-1.80321e+07	86	-1.80321e+07	0.690335	5.094287e-01,2.092826e-01,2.722584e-06,1.956321e-01,8.451242e-02,1.280350e-06,2.059992e-06,5.601595e-04,5.779802e-04	5.7e-05	0.208425	0.147089	-1.8864e+07	26	Raw	Raw	kos
5	12	Koszyce-3_15	Koszyce-3_7	21970804	1	0	0	0	0	0	0	0	0	7e-06	0	0	4e-06	0	0	0	0	0	7e-06	0	-2.44284e+07	70	-2.44284e+07	0.861437	4.923132e-01,2.238428e-01,5.603675e-07,1.928523e-01,8.871954e-02,9.493180e-04,1.050507e-06,5.305823e-04,7.906805e-04	1.8e-05	0.212158	0.148949	-2.54486e+07	26	Raw	Raw	kos
5	13	Koszyce-3_15	Koszyce-3_8	23216451	1	0	0	0	0	0	0	0	0	1e-06	3e-06	3e-06	0	0	0	3e-06	0	3e-06	4e-06	0	-2.61715e+07	66	-2.61715e+07	0.910277	4.977338e-01,2.158848e-01,1.238679e-03,2.042991e-01,7.808826e-02,2.139687e-03,3.095712e-05,3.611362e-04,2.235489e-04	0.016259	0.18419	0.130513	-2.75676e+07	31	Raw	Raw	kos
5	14	Koszyce-3_15	Koszyce-3_9	22697266	1	0	0	0	0	0	0	0	0	1.3e-05	0	0	6e-06	0	0	0	0	0	1.3e-05	0	-2.43796e+07	49	-2.43796e+07	0.889921	5.221767e-01,1.931753e-01,2.755648e-06,2.016089e-01,8.060973e-02,9.920944e-04,1.710510e-06,8.916074e-04,5.410964e-04	5.5e-05	0.203215	0.144475	-2.57364e+07	23	Raw	Raw	kos
6	7	Koszyce-3_1	Koszyce-3_2	21530119	0.994665	0.000319	0.005011	0	0	0	1e-06	0	3e-06	0.005175	4e-06	4e-06	0.002589	4e-06	4e-06	0.005012	3e-06	0.005015	0.005175	0	-2.37346e+07	178	-1	0.844159	5.155367e-01,2.165377e-01,7.605262e-08,1.643082e-01,9.430672e-02,5.625547e-04,1.230630e-08,4.735012e-03,4.013047e-03	1e-06	0.244227	0.164081	-2.46052e+07	30	Raw	Raw	kos
6	8	Koszyce-3_1	Koszyce-3_3	19384993	1	0	0	0	0	0	0	0	0	4e-06	0	0	2e-06	0	0	0	0	0	4e-06	0	-2.12178e+07	78	-2.12178e+07	0.760052	4.879280e-01,2.444778e-01,1.522034e-06,1.763477e-01,8.617461e-02,6.524391e-06,1.629695e-04,2.458114e-03,2.442766e-03	0.001909	0.203504	0.144123	-2.20321e+07	34	Raw	Raw	kos
6	9	Koszyce-3_1	Koszyce-3_4	23154200	1	0	0	0	0	0	0	0	0	5e-06	0	1e-06	2e-06	0	0	0	0	0	5e-06	0	-2.56298e+07	66	-2.56298e+07	0.907836	5.172221e-01,2.119318e-01,5.064493e-05,1.894074e-01,7.519113e-02,1.274786e-03,8.303009e-04,3.181923e-03,9.099883e-04	0.011716	0.184892	0.132025	-2.70848e+07	31	Raw	Raw	kos
6	10	Koszyce-3_1	Koszyce-3_5	23719792	1	0	0	0	0	0	0	0	0	2e-06	0	0	1e-06	0	0	0	0	0	2e-06	0	-2.65754e+07	62	-2.65754e+07	0.930012	5.190528e-01,2.086509e-01,7.462727e-04,1.921444e-01,7.348205e-02,1.285660e-03,1.341729e-03,2.885624e-03,4.106247e-04	0.028415	0.180521	0.12557	-2.8213e+07	23	Raw	Raw	kos
6	11	Koszyce-3_1	Koszyce-3_6	17614532	1	0	0	0	0	0	0	0	0	1e-06	0	0	0	0	0	0	0	0	1e-06	0	-1.79543e+07	98	-1.79543e+07	0.690635	5.146099e-01,2.183278e-01,2.907192e-06,1.894813e-01,7.335382e-02,4.786931e-07,8.031669e-04,2.911265e-03,5.093323e-04	0.010989	0.178248	0.128701	-1.88808e+07	30	Raw	Raw	kos
6	12	Koszyce-3_1	Koszyce-3_7	21943497	1	0	0	0	0	0	0	0	0	1e-06	0	0	1e-06	0	0	0	0	0	2e-06	0	-2.42823e+07	54	-2.42823e+07	0.860367	5.004740e-01,2.301002e-01,1.036874e-06,1.841759e-01,8.001387e-02,3.910737e-04,6.264538e-04,2.950490e-03,1.266934e-03	0.007842	0.191309	0.136345	-2.54099e+07	30	Raw	Raw	kos
6	13	Koszyce-3_1	Koszyce-3_8	23238581	1	0	0	0	0	0	0	0	0	1e-06	0	0	0	0	0	0	0	0	1e-06	0	-2.60893e+07	82	-2.60893e+07	0.911145	5.167474e-01,2.124750e-01,1.476840e-04,1.852319e-01,7.686777e-02,2.987449e-03,3.414055e-04,3.355179e-03,1.846121e-03	0.006363	0.190013	0.136055	-2.75439e+07	30	Raw	Raw	kos
6	14	Koszyce-3_1	Koszyce-3_9	22715972	1	0	0	0	0	0	0	0	0	1e-06	0	0	1e-06	0	0	0	0	0	1e-06	0	-2.4304e+07	78	-2.4304e+07	0.890654	5.298781e-01,1.995365e-01,2.419952e-06,1.929689e-01,7.226840e-02,5.031636e-04,8.251581e-04,3.339386e-03,6.779099e-04	0.011451	0.181956	0.130551	-2.57812e+07	26	Raw	Raw	kos
7	8	Koszyce-3_2	Koszyce-3_3	18091992	1	0	0	0	0	0	0	0	0	0	4e-06	4e-06	0	0	0	4e-06	0	4e-06	4e-06	0	-2.00549e+07	67	-2.00549e+07	0.709356	4.483104e-01,2.339694e-01,1.216376e-06,2.186878e-01,9.809104e-02,1.615645e-06,2.332789e-06,2.838013e-08,9.361814e-04	3.6e-05	0.216698	0.151168	-2.04481e+07	30	Raw	Raw	kos
7	9	Koszyce-3_2	Koszyce-3_4	21626967	1	0	0	0	0	0	0	0	0	2e-06	0	0	1e-06	0	0	0	0	0	2e-06	0	-2.42943e+07	74	-2.42943e+07	0.847956	4.762284e-01,2.017341e-01,1.354988e-04,2.326531e-01,8.775725e-02,9.661412e-04,2.035841e-06,2.186935e-05,5.015517e-04	0.001567	0.201503	0.143205	-2.51893e+07	35	Raw	Raw	kos
7	10	Koszyce-3_2	Koszyce-3_5	22125451	1	0	0	0	0	0	0	0	0	9e-06	1e-06	1e-06	5e-06	1e-06	1e-06	0	1e-06	1e-06	1e-05	0	-2.5146e+07	74	-2.5146e+07	0.867501	4.828300e-01,1.941404e-01,4.983034e-04,2.311663e-01,8.919551e-02,1.506219e-03,1.892279e-06,2.447981e-04,4.166100e-04	0.005608	0.208616	0.145669	-2.6182e+07	34	Raw	Raw	kos
7	11	Koszyce-3_2	Koszyce-3_6	16492961	1	0	0	0	0	0	0	0	0	2e-06	0	0	1e-06	0	0	0	0	0	2e-06	0	-1.70643e+07	86	-1.70643e+07	0.64666	4.755444e-01,2.069871e-01,3.026797e-06,2.315529e-01,8.578576e-02,4.060216e-07,2.922023e-06,3.294304e-07,1.231707e-04	6.9e-05	0.195614	0.140587	-1.75716e+07	30	Raw	Raw	kos
7	12	Koszyce-3_2	Koszyce-3_7	20546691	1	0	0	0	0	0	0	0	0	3e-06	0	0	2e-06	0	0	0	0	0	3e-06	0	-2.30735e+07	74	-2.30735e+07	0.8056	4.619080e-01,2.176951e-01,1.155169e-06,2.250010e-01,9.459489e-02,1.111113e-04,2.253764e-06,1.266370e-06,6.851951e-04	3.6e-05	0.213623	0.149665	-2.36926e+07	34	Raw	Raw	kos
7	13	Koszyce-3_2	Koszyce-3_8	21657383	1	0	0	0	0	0	0	0	0	2e-06	0	0	1e-06	0	0	0	0	0	2e-06	0	-2.46472e+07	74	-2.46472e+07	0.849148	4.718312e-01,2.056668e-01,7.633048e-04,2.323393e-01,8.644316e-02,2.260174e-03,1.799001e-06,1.193188e-05,6.823886e-04	0.008851	0.195997	0.138483	-2.55749e+07	31	Raw	Raw	kos
7	14	Koszyce-3_2	Koszyce-3_9	21181903	1	0	0	0	0	0	0	0	0	0	0	0	0	0	0	0	0	0	1e-06	0	-2.29894e+07	102	-2.29895e+07	0.830506	4.877509e-01,1.907308e-01,4.344408e-06,2.377018e-01,8.329682e-02,1.687143e-04,1.936802e-06,1.025836e-05,3.344616e-04	7.5e-05	0.194338	0.139925	-2.39095e+07	31	Raw	Raw	kos
8	9	Koszyce-3_3	Koszyce-3_4	19433987	1	0	0	0	0	0	0	0	0	1e-06	0	0	0	0	0	0	0	0	1e-06	0	-2.1646e+07	78	-2.1646e+07	0.761973	4.678497e-01,1.961871e-01,5.058304e-05,2.429416e-01,9.117084e-02,7.479490e-04,8.365648e-07,6.382247e-06,1.044980e-03	0.000564	0.207237	0.146359	-2.23541e+07	34	Raw	Raw	kos
8	10	Koszyce-3_3	Koszyce-3_5	19896001	1	0	0	0	0	0	0	0	0	7e-06	1e-06	1e-06	4e-06	1e-06	1e-06	0	1e-06	1e-06	8e-06	0	-2.24461e+07	70	-2.24461e+07	0.780088	4.688036e-01,1.931282e-01,7.246955e-04,2.468903e-01,8.888063e-02,9.895620e-04,2.348616e-06,2.453778e-06,5.781503e-04	0.00818	0.201207	0.14129	-2.32813e+07	39	Raw	Raw	kos
8	11	Koszyce-3_3	Koszyce-3_6	14869531	1	0	0	0	0	0	0	0	0	2e-06	0	0	1e-06	0	0	0	0	0	2e-06	0	-1.52418e+07	82	-1.52418e+07	0.583009	4.692636e-01,2.001878e-01,3.371732e-06,2.391248e-01,9.110125e-02,5.886140e-10,1.115903e-06,1.908656e-06,3.161359e-04	4.9e-05	0.207369	0.146564	-1.56332e+07	30	Raw	Raw	kos
8	12	Koszyce-3_3	Koszyce-3_7	18448592	1	0	0	0	0	0	0	0	0	2e-06	0	0	1e-06	0	0	0	0	0	2e-06	0	-2.05298e+07	66	-2.05298e+07	0.723337	4.535386e-01,2.127974e-01,6.493360e-07,2.351207e-01,9.732487e-02,1.068902e-05,8.647843e-07,2.433348e-07,1.205964e-03	1.6e-05	0.217277	0.151455	-2.0998e+07	35	Raw	Raw	kos
8	13	Koszyce-3_3	Koszyce-3_8	19502181	1	0	0	0	0	0	0	0	0	0	0	0	0	0	0	0	0	0	0	0	-2.20256e+07	90	-2.20256e+07	0.764647	4.665802e-01,1.973496e-01,1.310391e-04,2.392313e-01,9.261636e-02,2.007465e-03,1.261962e-06,1.426119e-06,2.081324e-03	0.001428	0.211105	0.148042	-2.27484e+07	34	Raw	Raw	kos
8	14	Koszyce-3_3	Koszyce-3_9	19074021	1	0	0	0	0	0	0	0	0	3e-06	1e-06	1e-06	2e-06	1e-06	1e-06	3e-06	1e-06	3e-06	4e-06	0	-2.05454e+07	66	-2.05454e+07	0.747859	4.794998e-01,1.845585e-01,3.880011e-06,2.473956e-01,8.760109e-02,6.348303e-05,1.224352e-06,2.806006e-06,8.736908e-04	5.8e-05	0.202768	0.144248	-2.12793e+07	34	Raw	Raw	kos
9	10	Koszyce-3_4	Koszyce-3_5	23818203	1	0	0	0	0	0	0	0	0	5e-06	2e-06	2e-06	3e-06	0	0	2e-06	0	2e-06	7e-06	0	-2.71466e+07	83	-2.71466e+07	0.933871	5.062945e-01,2.000759e-01,3.341410e-04,2.059893e-01,8.294832e-02,1.863528e-03,1.597541e-05,1.993564e-03,4.848201e-04	0.004221	0.202179	0.142837	-2.86071e+07	26	Raw	Raw	kos
9	11	Koszyce-3_4	Koszyce-3_6	17667088	1	0	0	0	0	0	0	0	0	1.2e-05	0	0	6e-06	0	0	0	0	1e-06	1.2e-05	0	-1.83328e+07	90	-1.83328e+07	0.692696	5.149786e-01,1.968789e-01,4.372382e-08,1.911254e-01,9.362699e-02,7.689408e-07,9.499611e-08,9.284860e-04,2.460798e-03	1e-06	0.240727	0.162493	-1.9093e+07	27	Raw	Raw	kos
9	12	Koszyce-3_4	Koszyce-3_7	22045345	1	0	0	0	0	0	0	0	0	3e-06	0	0	2e-06	0	0	0	0	0	3e-06	0	-2.48334e+07	62	-2.48334e+07	0.86436	4.819098e-01,2.266435e-01,6.740299e-07,2.029685e-01,8.637427e-02,3.344891e-04,8.536854e-05,1.038712e-03,6.446689e-04	0.000996	0.200371	0.142782	-2.58272e+07	30	Raw	Raw	kos
9	13	Koszyce-3_4	Koszyce-3_8	23298085	1	0	0	0	0	0	0	0	0	0	4e-06	4e-06	0	0	0	4e-06	0	4e-06	4e-06	0	-2.66029e+07	63	-2.66029e+07	0.913478	4.941704e-01,2.124332e-01,7.933610e-04,2.078984e-01,8.026809e-02,2.520771e-03,1.032235e-04,1.193825e-03,6.187770e-04	0.01117	0.188892	0.134241	-2.79547e+07	30	Raw	Raw	kos
9	14	Koszyce-3_4	Koszyce-3_9	22776117	1	0	0	0	0	0	0	0	0	2e-06	0	0	1e-06	0	0	0	0	0	2e-06	0	-2.48035e+07	66	-2.48035e+07	0.893012	5.135787e-01,1.940542e-01,3.265696e-06,2.100076e-01,7.975065e-02,5.752533e-04,3.814268e-05,1.479204e-03,5.129031e-04	0.000519	0.196354	0.140851	-2.61341e+07	30	Raw	Raw	kos
10	11	Koszyce-3_5	Koszyce-3_6	18062184	1	0	0	0	0	0	0	0	0	0	0	0	0	0	0	0	0	0	0	0	-1.90047e+07	62	-1.90047e+07	0.708187	5.083376e-01,2.079903e-01,2.648896e-06,1.957939e-01,8.527840e-02,1.225690e-06,7.765983e-05,1.987477e-03,5.307750e-04	0.000942	0.210121	0.147689	-1.99192e+07	27	Raw	Raw	kos
10	12	Koszyce-3_5	Koszyce-3_7	22560286	1	0	0	0	0	0	0	0	0	3e-06	0	0	2e-06	0	0	0	0	0	3e-06	0	-2.57107e+07	74	-2.57107e+07	0.88455	4.925787e-01,2.211673e-01,1.299648e-06,1.919005e-01,9.007524e-02,1.460451e-03,1.638175e-04,1.715901e-03,9.367811e-04	0.001833	0.216314	0.150479	-2.68259e+07	23	Raw	Raw	kos
10	13	Koszyce-3_5	Koszyce-3_8	23868946	1	0	0	0	0	0	0	0	0	5e-06	0	0	3e-06	0	0	0	0	0	6e-06	0	-2.75763e+07	70	-2.75763e+07	0.93586	4.954323e-01,2.158026e-01,1.281256e-03,2.049488e-01,7.811901e-02,2.137901e-03,9.929277e-04,1.066063e-03,2.190644e-04	0.029112	0.183279	0.126804	-2.9105e+07	22	Raw	Raw	kos
10	14	Koszyce-3_5	Koszyce-3_9	23329499	1	0	0	0	0	0	0	0	0	3e-06	0	0	2e-06	0	0	0	0	0	3e-06	0	-2.57137e+07	82	-2.57137e+07	0.914709	5.199136e-01,1.929607e-01,2.116703e-06,2.029091e-01,8.027930e-02,1.175079e-03,2.947942e-04,2.027395e-03,4.379501e-04	0.003698	0.201015	0.142389	-2.71931e+07	23	Raw	Raw	kos
11	12	Koszyce-3_6	Koszyce-3_7	16804576	1	0	0	0	0	0	0	0	0	2e-06	0	0	1e-06	0	0	0	0	0	2e-06	0	-1.7452e+07	90	-1.7452e+07	0.658878	4.827586e-01,2.239195e-01,9.995549e-07,2.062308e-01,8.649358e-02,1.021308e-04,3.045775e-06,3.704828e-07,4.909594e-04	4.7e-05	0.201028	0.143368	-1.80352e+07	34	Raw	Raw	kos
11	13	Koszyce-3_6	Koszyce-3_8	17721515	1	0	0	0	0	0	0	0	0	9e-06	0	0	5e-06	0	0	0	0	0	1e-05	0	-1.86816e+07	86	-1.86816e+07	0.69483	4.924270e-01,2.115367e-01,7.657254e-04,2.138220e-01,7.879823e-02,2.318545e-03,3.038309e-06,1.539620e-07,3.286350e-04	0.009756	0.183916	0.132008	-1.95216e+07	30	Raw	Raw	kos
11	14	Koszyce-3_6	Koszyce-3_9	17340828	1	0	0	0	0	0	0	0	0	8e-06	0	0	4e-06	0	0	0	0	0	9e-06	0	-1.73689e+07	106	-1.7369e+07	0.679904	5.111376e-01,1.940016e-01,4.105928e-06,2.162919e-01,7.793321e-02,2.394416e-04,2.993268e-06,1.911078e-06,3.873100e-04	9.1e-05	0.18983	0.137569	-1.81971e+07	33	Raw	Raw	kos
12	13	Koszyce-3_7	Koszyce-3_8	22077862	1	0	0	0	0	0	0	0	0	0	2e-06	2e-06	0	0	0	2e-06	0	2e-06	2e-06	0	-2.52022e+07	58	-2.52022e+07	0.865635	4.778926e-01,2.065516e-01,6.401211e-04,2.258011e-01,8.563919e-02,2.356249e-03,1.061027e-06,2.572666e-04,8.608054e-04	0.007487	0.196597	0.139147	-2.62292e+07	26	Raw	Raw	kos
12	14	Koszyce-3_7	Koszyce-3_9	21591468	1	0	0	0	0	0	0	0	0	2e-06	0	0	1e-06	0	0	0	0	0	2e-06	0	-2.3501e+07	78	-2.3501e+07	0.846564	4.989143e-01,1.867138e-01,2.438538e-06,2.263508e-01,8.590570e-02,3.794261e-04,6.777075e-07,6.442179e-04,1.088655e-03	3.6e-05	0.207456	0.146611	-2.45087e+07	31	Raw	Raw	kos
13	14	Koszyce-3_8	Koszyce-3_9	22862919	1	0	0	0	0	0	0	0	0	9.8e-05	5e-06	5e-06	5.1e-05	5e-06	5e-06	7e-06	4e-06	1.2e-05	9.8e-05	0	-2.52503e+07	139	-2.52504e+07	0.896415	5.285168e-01,1.747742e-01,1.367533e-09,1.962700e-01,9.055833e-02,1.414220e-03,1.553056e-09,5.764333e-03,2.702197e-03	0	0.239431	0.161902	-2.64355e+07	22	Raw	Raw	kos
0	1	SI	SII	78271	1	0	0	0	0	0	0	0	0	0	1e-05	0	0	0	0	0	0	0	5e-06	5e-06	-105114	102	-105114	0.155839	9.495407e-02,2.924638e-01,3.187570e-02,1.613247e-01,3.557242e-01,8.973993e-10,6.365687e-02,1.872060e-07,3.989431e-07	0.268558	0.64757	0.141309	-107600	46	10perc	10perc	vik
0	2	SI	SIII	116062	1	0	0	0	0	0	0	0	0	0	2.7e-05	1e-06	0	0	0	0	0	0	1.4e-05	1.3e-05	-170205	98	-170205	0.231082	3.566701e-02,3.519393e-01,7.240362e-02,8.351622e-02,3.760356e-01,1.511194e-10,8.043785e-02,3.769175e-07,9.623032e-08	0.406455	0.639193	0.059243	-159814	46	10perc	10perc	vik
0	3	SI	SIV	76379	1	0	0	0	0	0	0	0	0	0	1.4e-05	0	0	0	0	0	0	0	7e-06	7e-06	-102840	93	-102840	0.152072	9.489326e-02,2.876032e-01,3.789812e-02,1.667356e-01,3.508310e-01,3.081633e-09,6.203582e-02,2.377086e-06,6.293021e-07	0.284849	0.632955	0.130591	-105332	38	10perc	10perc	vik
0	4	SI	SVI	81376	1	0	0	0	0	0	0	0	0	0	1.3e-05	0	0	0	0	0	0	0	6e-06	6e-06	-111717	94	-111717	0.162022	8.319503e-02,2.799657e-01,5.822652e-02,1.571240e-01,3.627352e-01,2.717903e-08,5.857329e-02,1.061260e-08,1.801929e-04	0.321997	0.654887	0.111079	-113342	43	10perc	10perc	vik
1	2	SII	SIII	301528	1	0	0	0	0	0	0	0	0	0	4e-06	0	0	0	0	0	0	0	2e-06	2e-06	-459519	66	-459519	0.60035	1.185467e-02,2.889313e-01,7.962595e-02,1.148036e-01,4.274082e-01,1.778157e-08,7.737630e-02,2.211661e-09,1.504584e-12	0.367336	0.762226	0.090107	-425213	38	10perc	10perc	vik
1	3	SII	SIV	196598	1	0	0	0	0	0	0	0	0	1e-06	1e-06	4e-06	0	0	0	1e-06	0	1e-06	3e-06	-2e-06	-275301	94	-275301	0.391431	5.488867e-02,2.130873e-01,6.946371e-02,2.356279e-01,3.684658e-01,6.054895e-10,5.846646e-02,2.815365e-08,9.742662e-08	0.347197	0.638982	0.094974	-276474	42	10perc	10perc	vik
1	4	SII	SVI	210839	1	0	0	0	0	0	0	0	0	1e-06	0	2e-06	0	0	0	0	0	0	1e-06	-1e-06	-301278	86	-301278	0.419786	4.557113e-02,2.176024e-01,8.837434e-02,2.143900e-01,3.773126e-01,5.348401e-09,5.674959e-02,3.865501e-08,4.579072e-10	0.384625	0.653789	0.073372	-299344	42	10perc	10perc	vik
2	3	SIII	SIV	294100	1	0	0	0	0	0	0	0	0	0	0	5e-06	0	0	0	0	0	0	3e-06	-3e-06	-449245	70	-449245	0.58556	1.025401e-02,1.097033e-01,8.644183e-02,3.001427e-01,4.099961e-01,6.748209e-08,8.346064e-02,2.938549e-08,1.308756e-06	0.4144	0.707196	0.057073	-414467	27	10perc	10perc	vik
2	4	SIII	SVI	315161	1	0	0	0	0	0	0	0	0	0	0	3e-06	0	0	0	0	0	0	2e-06	-1e-06	-491555	66	-491556	0.627493	5.343750e-03,1.096720e-01,1.122155e-01,2.704757e-01,4.119286e-01,1.060671e-10,9.036448e-02,1.401093e-08,7.571381e-12	0.491784	0.706897	0.005622	-446727	34	10perc	10perc	vik
3	4	SIV	SVI	205197	1	0	0	0	0	0	0	0	0	1e-06	2e-06	0	0	0	0	0	0	0	1e-06	0	-292813	74	-292813	0.408552	5.102648e-02,2.212960e-01,8.234750e-02,2.044061e-01,3.789021e-01,2.068308e-08,6.202178e-02,2.230382e-08,8.984963e-08	0.38102	0.664657	0.076183	-291745	47	10perc	10perc	vik
0	1	SI	SII	729	0.950003	0	0.049996	0	0	0	0	0	0	0.049997	0	0	0.024998	0	0	0.049996	0	0.049996	0.049997	0	-1000.02	106	-1	0.363772	2.086505e-01,2.878105e-01,1.549830e-08,1.219908e-01,3.652973e-01,6.226288e-08,1.625064e-02,8.730539e-08,8.734567e-08	0.044486	0.857401	0.291825	-971.729	18	1perc	1perc	vik
0	2	SI	SIII	831	1	0	0	0	0	0	0	0	0	0	0	0	0	0	0	0	0	0	0	0	-1255.48	126	-1255.48	0.414671	1.177477e-01,3.764756e-01,1.007763e-08,1.221973e-01,3.669496e-01,6.269033e-07,1.662909e-02,1.219824e-09,4.656507e-08	0.045317	0.712105	0.270728	-1130.22	18	1perc	1perc	vik
0	3	SI	SIV	690	1	0	0	0	0	0	0	0	0	2.6e-05	0	0	1.3e-05	0	0	2.6e-05	0	2.6e-05	2.6e-05	0	-1008.38	117	-1008.38	0.344311	2.124111e-01,2.886484e-01,2.808726e-07,1.499769e-01,3.342715e-01,1.108761e-10,1.469180e-02,5.688538e-10,1.684718e-08	0.043953	0.737389	0.275376	-1007.43	18	1perc	1perc	vik
0	4	SI	SVI	702	1	0	0	0	0	0	0	0	0	2.1e-05	0	0	1e-05	0	0	2.1e-05	0	2.1e-05	2.1e-05	0	-1062.68	102	-1062.68	0.350299	1.766970e-01,2.795816e-01,4.246875e-02,1.367540e-01,3.414633e-01,2.779327e-03,1.504994e-02,3.404281e-09,5.206052e-03	0.168448	0.716406	0.20546	-1065.12	22	1perc	1perc	vik
1	2	SII	SIII	1468	0.925643	3e-06	0.074353	0	0	0	0	0	0	0.074355	0	0	0.037178	0	0	0.074353	0	0.074353	0.074355	0	-2214.34	70	-1	0.732535	8.193763e-02,2.352434e-01,2.215283e-06,1.195081e-01,5.633084e-01,1.492099e-08,1.749111e-07,3.470012e-08,4.155640e-09	4e-06	1.58788	0.380259	-1909.82	18	1perc	1perc	vik
1	3	SII	SIV	1123	0.850851	0	0.149148	0	0	0	0	0	0	0.149149	0	1e-06	0.074574	0	0	0.149148	0	0.149149	0.149149	0	-1591.36	46	-1	0.560379	1.635739e-01,1.422850e-01,2.352114e-06,1.741229e-01,5.200153e-01,9.599127e-12,3.550246e-10,2.530668e-08,5.698096e-07	5e-06	1.64349	0.383365	-1541.43	19	1perc	1perc	vik
1	4	SII	SVI	1166	0.994252	2e-06	0.005744	2e-06	0	0	0	0	0	0.005745	0	2e-06	0.002873	0	0	0.005744	0	0.005744	0.005746	-1e-06	-1773.79	131	-1	0.581836	1.190048e-01,1.760945e-01,4.566787e-02,1.943290e-01,4.649037e-01,2.934128e-09,1.445944e-07,1.231673e-09,3.619371e-08	0.098231	1.11731	0.287309	-1692.99	18	1perc	1perc	vik
2	3	SIII	SIV	1384	0.990643	0	0.009357	0	0	0	0	0	0	0.009357	0	0	0.004678	0	0	0.009357	0	0.009357	0.009357	0	-2125.63	154	-1	0.690619	8.307848e-02,1.284709e-01,1.322309e-08,2.489231e-01,5.395258e-01,3.249248e-08,1.627689e-06,1.531731e-08,2.344634e-10	3e-06	1.4296	0.370438	-1879.37	22	1perc	1perc	vik
2	4	SIII	SVI	1445	0.976605	0	0.023395	0	0	0	0	0	0	0.023395	0	0	0.011698	0	0	0.023395	0	0.023395	0.023395	0	-2321.64	110	-1	0.721058	6.500632e-02,1.013963e-01,3.533613e-02,2.514933e-01,5.462860e-01,2.440358e-08,1.943916e-10,4.085353e-09,4.819187e-04	0.064684	1.40714	0.329039	-2004.39	18	1perc	1perc	vik
3	4	SIV	SVI	1110	1	0	0	0	0	0	0	0	0	1.1e-05	1e-06	1e-06	6e-06	0	0	1.1e-05	0	1.1e-05	1.2e-05	0	-1732.84	79	-1732.84	0.553892	1.168965e-01,1.947732e-01,4.225549e-02,2.115785e-01,4.344940e-01,1.830198e-10,2.274193e-06,1.211754e-10,2.887804e-08	0.097257	0.968535	0.27442	-1692.72	26	1perc	1perc	vik
0	1	SI	SII	608258	1	0	0	0	0	0	0	0	0	0	5e-06	0	0	0	0	0	0	0	2e-06	2e-06	-797165	106	-797165	0.261233	1.725178e-01,2.649857e-01,3.408849e-02,1.946619e-01,2.775888e-01,9.658113e-06,5.614133e-02,2.579671e-06,3.740084e-06	0.325049	0.504808	0.095709	-839650	62	25perc	25perc	vik
0	2	SI	SIII	766928	1	0	0	0	0	0	0	0	0	0	5e-05	0	0	0	0	0	0	0	2.5e-05	2.5e-05	-1.12259e+06	114	-1.12259e+06	0.329378	1.115190e-01,3.183718e-01,5.242242e-02,1.681974e-01,2.831944e-01,2.992440e-03,6.330109e-02,3.622100e-07,1.084930e-06	0.408636	0.467869	0.049005	-1.12172e+06	58	25perc	25perc	vik
0	3	SI	SIV	596606	1	0	0	0	0	0	0	0	0	0	8e-06	0	0	0	0	0	0	0	4e-06	4e-06	-784615	109	-784615	0.256229	1.731673e-01,2.601538e-01,4.034394e-02,1.886202e-01,2.808735e-01,3.608904e-06,5.680915e-02,2.790832e-05,4.932871e-07	0.345896	0.514459	0.085663	-825370	62	25perc	25perc	vik
0	4	SI	SVI	623205	1	0	0	0	0	0	0	0	0	0	1e-06	0	0	0	0	0	0	0	1e-06	1e-06	-852163	78	-852163	0.267652	1.444234e-01,2.755741e-01,5.473596e-02,1.811004e-01,2.898632e-01,3.309689e-06,5.402686e-02,1.693933e-05,2.557539e-04	0.375221	0.512617	0.069796	-880147	74	25perc	25perc	vik
1	2	SII	SIII	1770555	1	0	0	0	0	0	0	0	0	0	2e-06	2e-06	0	0	0	0	0	0	3e-06	0	-2.73382e+06	70	-2.73382e+06	0.760413	8.268697e-02,3.007663e-01,5.125056e-02,2.012518e-01,3.095319e-01,2.920701e-03,5.158703e-02,4.662487e-06,7.554767e-08	0.332236	0.509282	0.092399	-2.70376e+06	31	25perc	25perc	vik
1	3	SII	SIV	1369659	1	0	0	0	0	0	0	0	0	0	0	1e-06	0	0	0	0	0	0	1e-06	0	-1.9146e+06	114	-1.9146e+06	0.588237	1.350429e-01,2.386581e-01,5.387653e-02,2.434756e-01,2.823867e-01,1.717420e-06,4.655813e-02,2.187841e-07,8.502026e-08	0.355664	0.484725	0.077865	-1.99272e+06	42	25perc	25perc	vik
1	4	SII	SVI	1436786	1	0	0	0	0	0	0	0	0	1e-06	1e-06	2e-06	0	0	0	1e-06	0	1e-06	2e-06	0	-2.0838e+06	94	-2.0838e+06	0.617067	1.056563e-01,2.580821e-01,6.824060e-02,2.307248e-01,2.932199e-01,5.979000e-06,4.407013e-02,3.425958e-09,1.422054e-07	0.383026	0.487786	0.063798	-2.1293e+06	50	25perc	25perc	vik
2	3	SIII	SIV	1730810	1	0	0	0	0	0	0	0	0	0	0	4e-06	0	0	0	0	0	0	2e-06	-2e-06	-2.68045e+06	66	-2.68045e+06	0.743343	7.296770e-02,2.060705e-01,5.831038e-02,3.086344e-01,2.984775e-01,7.147287e-06,5.316121e-02,2.371114e-03,3.583400e-09	0.373467	0.474863	0.067802	-2.63884e+06	34	25perc	25perc	vik
2	4	SIII	SVI	1815363	1	0	0	0	0	0	0	0	0	0	0	4e-06	0	0	0	0	0	0	2e-06	-2e-06	-2.90842e+06	70	-2.90842e+06	0.779657	3.619038e-02,2.331867e-01,7.603686e-02,3.016545e-01,2.965414e-01,1.092789e-06,5.405201e-02,2.337021e-03,9.994829e-11	0.438687	0.444411	0.032173	-2.7885e+06	34	25perc	25perc	vik
3	4	SIV	SVI	1404546	1	0	0	0	0	0	0	0	0	2e-06	3e-06	1e-06	1e-06	0	0	1e-06	0	1e-06	3e-06	1e-06	-2.03945e+06	78	-2.03945e+06	0.60322	1.120925e-01,2.509932e-01,6.588914e-02,2.199912e-01,3.027425e-01,4.163414e-08,4.829000e-02,1.422692e-06,6.309504e-11	0.377149	0.517363	0.0691	-2.08774e+06	62	25perc	25perc	vik
0	1	SI	SII	1848933	1	0	0	0	0	0	0	0	0	0	2.4e-05	0	0	0	0	0	0	0	1.2e-05	1.2e-05	-2.42954e+06	130	-2.42954e+06	0.44521	2.565702e-01,2.406937e-01,2.959584e-02,2.095268e-01,2.060995e-01,7.659330e-03,4.201950e-02,5.694878e-03,2.140244e-03	0.347479	0.385096	0.071787	-2.63316e+06	54	50perc	50perc	vik
0	2	SI	SIII	2005028	1	0	0	0	0	0	0	0	0	0	3.1e-05	0	0	0	0	0	0	0	1.5e-05	1.5e-05	-2.87389e+06	98	-2.8739e+06	0.482797	2.136376e-01,2.763029e-01,3.724791e-02,2.081712e-01,2.009775e-01,1.299876e-02,4.360390e-02,6.927063e-03,1.331317e-04	0.402293	0.343403	0.043332	-3.03524e+06	58	50perc	50perc	vik
0	3	SI	SIV	1827133	1	0	0	0	0	0	0	0	0	0	5e-06	0	0	0	0	0	0	0	3e-06	3e-06	-2.41739e+06	114	-2.41739e+06	0.439961	2.526073e-01,2.396537e-01,3.562531e-02,2.041856e-01,2.104738e-01,7.481988e-03,4.295860e-02,5.009890e-03,2.003790e-03	0.373367	0.393472	0.060763	-2.60821e+06	54	50perc	50perc	vik
0	4	SI	SVI	1863196	1	0	0	0	0	0	0	0	0	0	1e-06	0	0	0	0	0	0	0	1e-06	1e-06	-2.60755e+06	89	-2.60755e+06	0.448645	2.012857e-01,2.856555e-01,4.175699e-02,2.000841e-01,2.112338e-01,1.029863e-02,3.850952e-02,9.128526e-03,2.047148e-03	0.379989	0.360816	0.054656	-2.73172e+06	54	50perc	50perc	vik
1	2	SII	SIII	3761662	1	0	0	0	0	0	0	0	0	0	1e-06	0	0	0	0	0	0	0	1e-06	0	-5.80558e+06	78	-5.80558e+06	0.905782	1.941724e-01,2.719552e-01,3.444477e-02,2.236339e-01,2.184189e-01,1.416375e-02,3.405506e-02,9.135959e-03,1.998079e-05	0.313617	0.371847	0.085191	-6.10364e+06	26	50perc	50perc	vik
1	3	SII	SIV	3394830	1	0	0	0	0	0	0	0	0	0	2e-06	3e-06	0	0	0	0	0	0	2e-06	0	-4.84789e+06	74	-4.84789e+06	0.817451	2.260343e-01,2.367371e-01,3.934606e-02,2.349475e-01,2.102962e-01,9.380622e-03,3.571426e-02,7.541972e-03,1.942641e-06	0.356927	0.373086	0.066185	-5.22713e+06	39	50perc	50perc	vik
1	4	SII	SVI	3473563	1	0	0	0	0	0	0	0	0	2e-06	3e-06	2e-06	2e-06	2e-06	2e-06	0	2e-06	2e-06	3e-06	1e-06	-5.225e+06	43	-5.22501e+06	0.83641	1.766223e-01,2.802114e-01,4.700900e-02,2.244486e-01,2.179892e-01,1.147503e-02,3.172987e-02,1.051347e-02,1.050131e-06	0.361205	0.360082	0.062861	-5.47798e+06	42	50perc	50perc	vik
2	3	SIII	SIV	3700949	1	0	0	0	0	0	0	0	0	0	1e-06	4e-06	0	0	0	1e-06	0	1e-06	3e-06	-2e-06	-5.73082e+06	54	-5.73082e+06	0.891163	1.825155e-01,2.321174e-01,3.871204e-02,2.786570e-01,2.085854e-01,1.042910e-02,3.597796e-02,1.300027e-02,5.260303e-06	0.358079	0.342565	0.062231	-5.99633e+06	22	50perc	50perc	vik
2	4	SIII	SVI	3789755	1	0	0	0	0	0	0	0	0	0	1e-06	0	0	0	0	0	0	0	1e-06	0	-6.15862e+06	66	-6.15862e+06	0.912547	1.258187e-01,2.790229e-01,5.034219e-02,2.724705e-01,2.135946e-01,9.743900e-03,3.591591e-02,1.309000e-02,1.322795e-06	0.40384	0.323341	0.041016	-6.22667e+06	22	50perc	50perc	vik
3	4	SIV	SVI	3420669	1	0	0	0	0	0	0	0	0	1e-06	2e-06	0	0	0	0	1e-06	0	1e-06	2e-06	1e-06	-5.16402e+06	74	-5.16402e+06	0.823673	1.765965e-01,2.760363e-01,4.617844e-02,2.225305e-01,2.189765e-01,1.195622e-02,3.384140e-02,1.378104e-02,1.030745e-04	0.365427	0.36235	0.061249	-5.40622e+06	38	50perc	50perc	vik
0	1	SI	SII	13582	1	0	0	0	0	0	0	0	0	0	0	0	0	0	0	0	0	0	0	0	-18667.2	134	-18667.2	0.149831	1.020612e-01,3.040492e-01,1.013730e-03,1.567098e-01,4.005230e-01,5.635051e-10,3.564298e-02,1.472452e-11,6.576370e-08	0.091522	0.805208	0.259319	-18943.2	86	5perc	5perc	vik
0	2	SI	SIII	19979	1	0	0	0	0	0	0	0	0	1e-06	7e-06	2e-06	0	0	0	1e-06	0	1e-06	4e-06	3e-06	-29409.3	62	-29409.3	0.2204	3.964786e-02,3.558975e-01,5.524154e-02,7.031171e-02,4.303780e-01,9.292345e-09,4.852337e-02,8.470620e-08,1.000094e-09	0.241102	0.812073	0.173158	-27048.7	34	5perc	5perc	vik
0	3	SI	SIV	13246	1	0	0	0	0	0	0	0	0	3e-06	3e-06	2e-06	2e-06	2e-06	2e-06	0	2e-06	2e-06	3e-06	1e-06	-18125.5	61	-18125.5	0.146124	1.024963e-01,2.994464e-01,9.654104e-03,1.659978e-01,3.838917e-01,2.057006e-12,3.837297e-02,1.949814e-08,1.406474e-04	0.125106	0.74764	0.233402	-18455.6	51	5perc	5perc	vik
0	4	SI	SVI	14015	1	0	0	0	0	0	0	0	0	0	8e-06	1e-06	0	0	0	0	0	0	5e-06	4e-06	-19519.5	78	-19519.5	0.154607	8.000457e-02,3.119276e-01,3.492573e-02,1.614264e-01,3.724136e-01,2.140553e-06,3.874590e-02,5.166595e-09,5.539957e-04	0.197822	0.680795	0.184759	-19564.1	39	5perc	5perc	vik
1	2	SII	SIII	51110	1	0	0	0	0	0	0	0	0	3e-06	3e-06	0	1e-06	0	0	3e-06	0	3e-06	4e-06	1e-06	-77775.9	78	-77775.9	0.563823	1.583493e-02,2.604138e-01,7.089399e-02,7.522308e-02,5.123159e-01,6.569940e-08,6.531819e-02,1.913281e-08,3.063160e-11	0.265875	1.08576	0.176356	-70168.2	34	5perc	5perc	vik
1	3	SII	SIV	32632	1	0	0	0	0	0	0	0	0	0	1e-06	3e-06	0	0	0	0	0	0	2e-06	-1e-06	-46226	110	-46226	0.359982	5.683071e-02,2.009203e-01,5.227893e-02,2.265136e-01,4.194900e-01,6.675050e-08,4.396542e-02,7.837750e-07,1.662068e-07	0.229432	0.801044	0.179247	-45945.2	30	5perc	5perc	vik
1	4	SII	SVI	34867	1	0	0	0	0	0	0	0	0	1e-06	1e-06	0	1e-06	0	0	1e-06	0	1e-06	2e-06	0	-50280.7	66	-50280.7	0.384637	4.352190e-02,2.058270e-01,7.081358e-02,2.101084e-01,4.291168e-01,3.465130e-09,4.061215e-02,1.304520e-08,1.475748e-07	0.259663	0.813706	0.161882	-49640	34	5perc	5perc	vik
2	3	SIII	SIV	50095	1	0	0	0	0	0	0	0	0	0	1e-06	3e-06	0	0	0	1e-06	0	1e-06	2e-06	-1e-06	-76205.5	54	-76205.5	0.552626	1.604341e-02,7.109300e-02,6.966329e-02,2.777204e-01,4.883348e-01,5.956300e-09,7.714439e-02,3.341697e-10,6.888036e-07	0.300629	0.985299	0.146905	-68596.5	26	5perc	5perc	vik
2	4	SIII	SVI	53393	1	0	0	0	0	0	0	0	0	0	0	0	0	0	0	0	0	0	0	0	-82600.9	70	-82600.9	0.589008	1.134449e-02,6.953442e-02,9.648026e-02,2.459612e-01,4.893182e-01,4.772094e-09,8.736136e-02,9.530598e-10,1.668152e-10	0.37571	0.979935	0.09399	-73855	31	5perc	5perc	vik
3	4	SIV	SVI	34062	1	0	0	0	0	0	0	0	0	0	0	0	0	0	0	0	0	0	0	0	-48771.5	106	-48771.5	0.375757	5.197747e-02,2.103973e-01,6.573190e-02,2.008612e-01,4.305902e-01,4.957390e-08,4.044096e-02,5.613305e-07,3.295326e-07	0.246575	0.832168	0.171517	-48317.3	35	5perc	5perc	vik
0	1	SI	SII	3808242	1	0	0	0	0	0	0	0	0	0	1.9e-05	0	0	0	0	0	0	0	1e-05	9e-06	-5.15878e+06	94	-5.15878e+06	0.659085	3.140614e-01,2.283235e-01,2.462499e-02,2.150947e-01,1.520289e-01,1.409103e-02,3.260679e-02,1.689348e-02,2.275262e-03	0.376453	0.285965	0.048256	-5.71023e+06	26	raw		vik
0	2	SI	SIII	3865416	1	0	0	0	0	0	0	0	0	0	7e-06	0	0	0	0	0	0	0	4e-06	4e-06	-5.30584e+06	105	-5.30584e+06	0.66898	3.054491e-01,2.315031e-01,3.003148e-02,2.220975e-01,1.465456e-01,1.214110e-02,3.452960e-02,1.557383e-02,2.128676e-03	0.440553	0.268459	0.022499	-5.88188e+06	26	raw		vik
0	3	SI	SIV	3788526	1	0	0	0	0	0	0	0	0	0	1.1e-05	0	0	0	0	0	0	0	6e-06	6e-06	-5.17601e+06	94	-5.17601e+06	0.655672	3.079204e-01,2.299809e-01,2.927244e-02,2.110973e-01,1.559165e-01,1.413127e-02,3.371110e-02,1.594296e-02,2.027114e-03	0.403957	0.291904	0.03825	-5.69812e+06	26	raw		vik
0	4	SI	SVI	3807519	1	0	0	0	0	0	0	0	0	0	1.9e-05	0	0	0	0	0	0	0	9e-06	9e-06	-5.56394e+06	94	-5.56395e+06	0.65896	2.359612e-01,3.001991e-01,3.161136e-02,2.044718e-01,1.611099e-01,1.476335e-02,2.799554e-02,2.159450e-02,2.293258e-03	0.369977	0.268232	0.048533	-5.85387e+06	22	raw		vik
1	2	SII	SIII	5624083	1	0	0	0	0	0	0	0	0	0	0	0	0	0	0	0	0	0	0	0	-8.37908e+06	70	-8.37908e+06	0.973349	3.013011e-01,2.210484e-01,2.741943e-02,2.191878e-01,1.735813e-01,1.452590e-02,2.815980e-02,1.382476e-02,9.514293e-04	0.320191	0.331157	0.076522	-9.27326e+06	14	raw		vik
1	3	SII	SIV	5461452	1	0	0	0	0	0	0	0	0	0	0	1e-06	0	0	0	0	0	0	1e-06	0	-8.03778e+06	94	-8.03778e+06	0.945202	2.885780e-01,2.313998e-01,3.160169e-02,2.290426e-01,1.608510e-01,1.555403e-02,2.908497e-02,1.338319e-02,5.046551e-04	0.377285	0.292421	0.048673	-8.89645e+06	18	raw		vik
1	4	SII	SVI	5504983	1	0	0	0	0	0	0	0	0	0	0	0	0	0	0	0	0	0	0	0	-8.62576e+06	90	-8.62576e+06	0.952736	2.215782e-01,2.955899e-01,3.473038e-02,2.134184e-01,1.761271e-01,1.581064e-02,2.515885e-02,1.690880e-02,6.776632e-04	0.340034	0.292756	0.063031	-9.14448e+06	18	raw		vik
2	3	SIII	SIV	5571231	1	0	0	0	0	0	0	0	0	1e-06	1e-06	2e-06	1e-06	1e-06	1e-06	0	1e-06	1e-06	2e-06	-1e-06	-8.32446e+06	42	-8.32447e+06	0.964202	2.906397e-01,2.277428e-01,3.162265e-02,2.270279e-01,1.648306e-01,1.524842e-02,2.864525e-02,1.344447e-02,7.982127e-04	0.365635	0.303147	0.054475	-9.1838e+06	14	raw		vik
2	4	SIII	SVI	5620860	1	0	0	0	0	0	0	0	0	1e-06	0	1e-06	0	0	0	1e-06	0	1e-06	1e-06	0	-8.93858e+06	46	-8.93858e+06	0.972791	2.154721e-01,2.967979e-01,3.736007e-02,2.172005e-01,1.765815e-01,1.364447e-02,2.754556e-02,1.487902e-02,5.189475e-04	0.367568	0.290704	0.052217	-9.42856e+06	14	raw		vik
3	4	SIV	SVI	5458743	1	0	0	0	0	0	0	0	0	0	1e-06	0	0	0	0	0	0	0	0	0	-8.58805e+06	74	-8.58805e+06	0.944734	2.191953e-01,2.937554e-01,3.439940e-02,2.138670e-01,1.753838e-01,1.582808e-02,2.684697e-02,1.967886e-02,1.045254e-03	0.349214	0.29019	0.059169	-9.08021e+06	18	raw		vik
0	1	SI	SII	78271	1	0	0	0	0	0	0	0	0	0	1e-05	0	0	0	0	0	0	0	5e-06	5e-06	-105114	102	-105114	0.155839	9.495407e-02,2.924638e-01,3.187570e-02,1.613247e-01,3.557242e-01,8.973993e-10,6.365687e-02,1.872060e-07,3.989431e-07	0.268558	0.64757	0.141309	-107600	46	10perc	10perc	sik
0	2	SI	SIII	116062	1	0	0	0	0	0	0	0	0	0	2.7e-05	1e-06	0	0	0	0	0	0	1.4e-05	1.3e-05	-170205	98	-170205	0.231082	3.566701e-02,3.519393e-01,7.240362e-02,8.351622e-02,3.760356e-01,1.511194e-10,8.043785e-02,3.769175e-07,9.623032e-08	0.406455	0.639193	0.059243	-159814	46	10perc	10perc	sik
0	3	SI	SIV	76379	1	0	0	0	0	0	0	0	0	0	1.4e-05	0	0	0	0	0	0	0	7e-06	7e-06	-102840	93	-102840	0.152072	9.489326e-02,2.876032e-01,3.789812e-02,1.667356e-01,3.508310e-01,3.081633e-09,6.203582e-02,2.377086e-06,6.293021e-07	0.284849	0.632955	0.130591	-105332	38	10perc	10perc	sik
0	4	SI	SVI	81376	1	0	0	0	0	0	0	0	0	0	1.3e-05	0	0	0	0	0	0	0	6e-06	6e-06	-111717	94	-111717	0.162022	8.319503e-02,2.799657e-01,5.822652e-02,1.571240e-01,3.627352e-01,2.717903e-08,5.857329e-02,1.061260e-08,1.801929e-04	0.321997	0.654887	0.111079	-113342	43	10perc	10perc	sik
1	2	SII	SIII	301528	1	0	0	0	0	0	0	0	0	0	4e-06	0	0	0	0	0	0	0	2e-06	2e-06	-459519	66	-459519	0.60035	1.185467e-02,2.889313e-01,7.962595e-02,1.148036e-01,4.274082e-01,1.778157e-08,7.737630e-02,2.211661e-09,1.504584e-12	0.367336	0.762226	0.090107	-425213	38	10perc	10perc	sik
1	3	SII	SIV	196598	1	0	0	0	0	0	0	0	0	1e-06	1e-06	4e-06	0	0	0	1e-06	0	1e-06	3e-06	-2e-06	-275301	94	-275301	0.391431	5.488867e-02,2.130873e-01,6.946371e-02,2.356279e-01,3.684658e-01,6.054895e-10,5.846646e-02,2.815365e-08,9.742662e-08	0.347197	0.638982	0.094974	-276474	42	10perc	10perc	sik
1	4	SII	SVI	210839	1	0	0	0	0	0	0	0	0	1e-06	0	2e-06	0	0	0	0	0	0	1e-06	-1e-06	-301278	86	-301278	0.419786	4.557113e-02,2.176024e-01,8.837434e-02,2.143900e-01,3.773126e-01,5.348401e-09,5.674959e-02,3.865501e-08,4.579072e-10	0.384625	0.653789	0.073372	-299344	42	10perc	10perc	sik
2	3	SIII	SIV	294100	1	0	0	0	0	0	0	0	0	0	0	5e-06	0	0	0	0	0	0	3e-06	-3e-06	-449245	70	-449245	0.58556	1.025401e-02,1.097033e-01,8.644183e-02,3.001427e-01,4.099961e-01,6.748209e-08,8.346064e-02,2.938549e-08,1.308756e-06	0.4144	0.707196	0.057073	-414467	27	10perc	10perc	sik
2	4	SIII	SVI	315161	1	0	0	0	0	0	0	0	0	0	0	3e-06	0	0	0	0	0	0	2e-06	-1e-06	-491555	66	-491556	0.627493	5.343750e-03,1.096720e-01,1.122155e-01,2.704757e-01,4.119286e-01,1.060671e-10,9.036448e-02,1.401093e-08,7.571381e-12	0.491784	0.706897	0.005622	-446727	34	10perc	10perc	sik
3	4	SIV	SVI	205197	1	0	0	0	0	0	0	0	0	1e-06	2e-06	0	0	0	0	0	0	0	1e-06	0	-292813	74	-292813	0.408552	5.102648e-02,2.212960e-01,8.234750e-02,2.044061e-01,3.789021e-01,2.068308e-08,6.202178e-02,2.230382e-08,8.984963e-08	0.38102	0.664657	0.076183	-291745	47	10perc	10perc	sik
0	1	SI	SII	729	0.950003	0	0.049996	0	0	0	0	0	0	0.049997	0	0	0.024998	0	0	0.049996	0	0.049996	0.049997	0	-1000.02	106	-1	0.363772	2.086505e-01,2.878105e-01,1.549830e-08,1.219908e-01,3.652973e-01,6.226288e-08,1.625064e-02,8.730539e-08,8.734567e-08	0.044486	0.857401	0.291825	-971.729	18	1perc	1perc	sik
0	2	SI	SIII	831	1	0	0	0	0	0	0	0	0	0	0	0	0	0	0	0	0	0	0	0	-1255.48	126	-1255.48	0.414671	1.177477e-01,3.764756e-01,1.007763e-08,1.221973e-01,3.669496e-01,6.269033e-07,1.662909e-02,1.219824e-09,4.656507e-08	0.045317	0.712105	0.270728	-1130.22	18	1perc	1perc	sik
0	3	SI	SIV	690	1	0	0	0	0	0	0	0	0	2.6e-05	0	0	1.3e-05	0	0	2.6e-05	0	2.6e-05	2.6e-05	0	-1008.38	117	-1008.38	0.344311	2.124111e-01,2.886484e-01,2.808726e-07,1.499769e-01,3.342715e-01,1.108761e-10,1.469180e-02,5.688538e-10,1.684718e-08	0.043953	0.737389	0.275376	-1007.43	18	1perc	1perc	sik
0	4	SI	SVI	702	1	0	0	0	0	0	0	0	0	2.1e-05	0	0	1e-05	0	0	2.1e-05	0	2.1e-05	2.1e-05	0	-1062.68	102	-1062.68	0.350299	1.766970e-01,2.795816e-01,4.246875e-02,1.367540e-01,3.414633e-01,2.779327e-03,1.504994e-02,3.404281e-09,5.206052e-03	0.168448	0.716406	0.20546	-1065.12	22	1perc	1perc	sik
1	2	SII	SIII	1468	0.925643	3e-06	0.074353	0	0	0	0	0	0	0.074355	0	0	0.037178	0	0	0.074353	0	0.074353	0.074355	0	-2214.34	70	-1	0.732535	8.193763e-02,2.352434e-01,2.215283e-06,1.195081e-01,5.633084e-01,1.492099e-08,1.749111e-07,3.470012e-08,4.155640e-09	4e-06	1.58788	0.380259	-1909.82	18	1perc	1perc	sik
1	3	SII	SIV	1123	0.850851	0	0.149148	0	0	0	0	0	0	0.149149	0	1e-06	0.074574	0	0	0.149148	0	0.149149	0.149149	0	-1591.36	46	-1	0.560379	1.635739e-01,1.422850e-01,2.352114e-06,1.741229e-01,5.200153e-01,9.599127e-12,3.550246e-10,2.530668e-08,5.698096e-07	5e-06	1.64349	0.383365	-1541.43	19	1perc	1perc	sik
1	4	SII	SVI	1166	0.994252	2e-06	0.005744	2e-06	0	0	0	0	0	0.005745	0	2e-06	0.002873	0	0	0.005744	0	0.005744	0.005746	-1e-06	-1773.79	131	-1	0.581836	1.190048e-01,1.760945e-01,4.566787e-02,1.943290e-01,4.649037e-01,2.934128e-09,1.445944e-07,1.231673e-09,3.619371e-08	0.098231	1.11731	0.287309	-1692.99	18	1perc	1perc	sik
2	3	SIII	SIV	1384	0.990643	0	0.009357	0	0	0	0	0	0	0.009357	0	0	0.004678	0	0	0.009357	0	0.009357	0.009357	0	-2125.63	154	-1	0.690619	8.307848e-02,1.284709e-01,1.322309e-08,2.489231e-01,5.395258e-01,3.249248e-08,1.627689e-06,1.531731e-08,2.344634e-10	3e-06	1.4296	0.370438	-1879.37	22	1perc	1perc	sik
2	4	SIII	SVI	1445	0.976605	0	0.023395	0	0	0	0	0	0	0.023395	0	0	0.011698	0	0	0.023395	0	0.023395	0.023395	0	-2321.64	110	-1	0.721058	6.500632e-02,1.013963e-01,3.533613e-02,2.514933e-01,5.462860e-01,2.440358e-08,1.943916e-10,4.085353e-09,4.819187e-04	0.064684	1.40714	0.329039	-2004.39	18	1perc	1perc	sik
3	4	SIV	SVI	1110	1	0	0	0	0	0	0	0	0	1.1e-05	1e-06	1e-06	6e-06	0	0	1.1e-05	0	1.1e-05	1.2e-05	0	-1732.84	79	-1732.84	0.553892	1.168965e-01,1.947732e-01,4.225549e-02,2.115785e-01,4.344940e-01,1.830198e-10,2.274193e-06,1.211754e-10,2.887804e-08	0.097257	0.968535	0.27442	-1692.72	26	1perc	1perc	sik
0	1	SI	SII	608258	1	0	0	0	0	0	0	0	0	0	5e-06	0	0	0	0	0	0	0	2e-06	2e-06	-797165	106	-797165	0.261233	1.725178e-01,2.649857e-01,3.408849e-02,1.946619e-01,2.775888e-01,9.658113e-06,5.614133e-02,2.579671e-06,3.740084e-06	0.325049	0.504808	0.095709	-839650	62	25perc	25perc	sik
0	2	SI	SIII	766928	1	0	0	0	0	0	0	0	0	0	5e-05	0	0	0	0	0	0	0	2.5e-05	2.5e-05	-1.12259e+06	114	-1.12259e+06	0.329378	1.115190e-01,3.183718e-01,5.242242e-02,1.681974e-01,2.831944e-01,2.992440e-03,6.330109e-02,3.622100e-07,1.084930e-06	0.408636	0.467869	0.049005	-1.12172e+06	58	25perc	25perc	sik
0	3	SI	SIV	596606	1	0	0	0	0	0	0	0	0	0	8e-06	0	0	0	0	0	0	0	4e-06	4e-06	-784615	109	-784615	0.256229	1.731673e-01,2.601538e-01,4.034394e-02,1.886202e-01,2.808735e-01,3.608904e-06,5.680915e-02,2.790832e-05,4.932871e-07	0.345896	0.514459	0.085663	-825370	62	25perc	25perc	sik
0	4	SI	SVI	623205	1	0	0	0	0	0	0	0	0	0	1e-06	0	0	0	0	0	0	0	1e-06	1e-06	-852163	78	-852163	0.267652	1.444234e-01,2.755741e-01,5.473596e-02,1.811004e-01,2.898632e-01,3.309689e-06,5.402686e-02,1.693933e-05,2.557539e-04	0.375221	0.512617	0.069796	-880147	74	25perc	25perc	sik
1	2	SII	SIII	1770555	1	0	0	0	0	0	0	0	0	0	2e-06	2e-06	0	0	0	0	0	0	3e-06	0	-2.73382e+06	70	-2.73382e+06	0.760413	8.268697e-02,3.007663e-01,5.125056e-02,2.012518e-01,3.095319e-01,2.920701e-03,5.158703e-02,4.662487e-06,7.554767e-08	0.332236	0.509282	0.092399	-2.70376e+06	31	25perc	25perc	sik
1	3	SII	SIV	1369659	1	0	0	0	0	0	0	0	0	0	0	1e-06	0	0	0	0	0	0	1e-06	0	-1.9146e+06	114	-1.9146e+06	0.588237	1.350429e-01,2.386581e-01,5.387653e-02,2.434756e-01,2.823867e-01,1.717420e-06,4.655813e-02,2.187841e-07,8.502026e-08	0.355664	0.484725	0.077865	-1.99272e+06	42	25perc	25perc	sik
1	4	SII	SVI	1436786	1	0	0	0	0	0	0	0	0	1e-06	1e-06	2e-06	0	0	0	1e-06	0	1e-06	2e-06	0	-2.0838e+06	94	-2.0838e+06	0.617067	1.056563e-01,2.580821e-01,6.824060e-02,2.307248e-01,2.932199e-01,5.979000e-06,4.407013e-02,3.425958e-09,1.422054e-07	0.383026	0.487786	0.063798	-2.1293e+06	50	25perc	25perc	sik
2	3	SIII	SIV	1730810	1	0	0	0	0	0	0	0	0	0	0	4e-06	0	0	0	0	0	0	2e-06	-2e-06	-2.68045e+06	66	-2.68045e+06	0.743343	7.296770e-02,2.060705e-01,5.831038e-02,3.086344e-01,2.984775e-01,7.147287e-06,5.316121e-02,2.371114e-03,3.583400e-09	0.373467	0.474863	0.067802	-2.63884e+06	34	25perc	25perc	sik
2	4	SIII	SVI	1815363	1	0	0	0	0	0	0	0	0	0	0	4e-06	0	0	0	0	0	0	2e-06	-2e-06	-2.90842e+06	70	-2.90842e+06	0.779657	3.619038e-02,2.331867e-01,7.603686e-02,3.016545e-01,2.965414e-01,1.092789e-06,5.405201e-02,2.337021e-03,9.994829e-11	0.438687	0.444411	0.032173	-2.7885e+06	34	25perc	25perc	sik
3	4	SIV	SVI	1404546	1	0	0	0	0	0	0	0	0	2e-06	3e-06	1e-06	1e-06	0	0	1e-06	0	1e-06	3e-06	1e-06	-2.03945e+06	78	-2.03945e+06	0.60322	1.120925e-01,2.509932e-01,6.588914e-02,2.199912e-01,3.027425e-01,4.163414e-08,4.829000e-02,1.422692e-06,6.309504e-11	0.377149	0.517363	0.0691	-2.08774e+06	62	25perc	25perc	sik
0	1	SI	SII	1848933	1	0	0	0	0	0	0	0	0	0	2.4e-05	0	0	0	0	0	0	0	1.2e-05	1.2e-05	-2.42954e+06	130	-2.42954e+06	0.44521	2.565702e-01,2.406937e-01,2.959584e-02,2.095268e-01,2.060995e-01,7.659330e-03,4.201950e-02,5.694878e-03,2.140244e-03	0.347479	0.385096	0.071787	-2.63316e+06	54	50perc	50perc	sik
0	2	SI	SIII	2005028	1	0	0	0	0	0	0	0	0	0	3.1e-05	0	0	0	0	0	0	0	1.5e-05	1.5e-05	-2.87389e+06	98	-2.8739e+06	0.482797	2.136376e-01,2.763029e-01,3.724791e-02,2.081712e-01,2.009775e-01,1.299876e-02,4.360390e-02,6.927063e-03,1.331317e-04	0.402293	0.343403	0.043332	-3.03524e+06	58	50perc	50perc	sik
0	3	SI	SIV	1827133	1	0	0	0	0	0	0	0	0	0	5e-06	0	0	0	0	0	0	0	3e-06	3e-06	-2.41739e+06	114	-2.41739e+06	0.439961	2.526073e-01,2.396537e-01,3.562531e-02,2.041856e-01,2.104738e-01,7.481988e-03,4.295860e-02,5.009890e-03,2.003790e-03	0.373367	0.393472	0.060763	-2.60821e+06	54	50perc	50perc	sik
0	4	SI	SVI	1863196	1	0	0	0	0	0	0	0	0	0	1e-06	0	0	0	0	0	0	0	1e-06	1e-06	-2.60755e+06	89	-2.60755e+06	0.448645	2.012857e-01,2.856555e-01,4.175699e-02,2.000841e-01,2.112338e-01,1.029863e-02,3.850952e-02,9.128526e-03,2.047148e-03	0.379989	0.360816	0.054656	-2.73172e+06	54	50perc	50perc	sik
1	2	SII	SIII	3761662	1	0	0	0	0	0	0	0	0	0	1e-06	0	0	0	0	0	0	0	1e-06	0	-5.80558e+06	78	-5.80558e+06	0.905782	1.941724e-01,2.719552e-01,3.444477e-02,2.236339e-01,2.184189e-01,1.416375e-02,3.405506e-02,9.135959e-03,1.998079e-05	0.313617	0.371847	0.085191	-6.10364e+06	26	50perc	50perc	sik
1	3	SII	SIV	3394830	1	0	0	0	0	0	0	0	0	0	2e-06	3e-06	0	0	0	0	0	0	2e-06	0	-4.84789e+06	74	-4.84789e+06	0.817451	2.260343e-01,2.367371e-01,3.934606e-02,2.349475e-01,2.102962e-01,9.380622e-03,3.571426e-02,7.541972e-03,1.942641e-06	0.356927	0.373086	0.066185	-5.22713e+06	39	50perc	50perc	sik
1	4	SII	SVI	3473563	1	0	0	0	0	0	0	0	0	2e-06	3e-06	2e-06	2e-06	2e-06	2e-06	0	2e-06	2e-06	3e-06	1e-06	-5.225e+06	43	-5.22501e+06	0.83641	1.766223e-01,2.802114e-01,4.700900e-02,2.244486e-01,2.179892e-01,1.147503e-02,3.172987e-02,1.051347e-02,1.050131e-06	0.361205	0.360082	0.062861	-5.47798e+06	42	50perc	50perc	sik
2	3	SIII	SIV	3700949	1	0	0	0	0	0	0	0	0	0	1e-06	4e-06	0	0	0	1e-06	0	1e-06	3e-06	-2e-06	-5.73082e+06	54	-5.73082e+06	0.891163	1.825155e-01,2.321174e-01,3.871204e-02,2.786570e-01,2.085854e-01,1.042910e-02,3.597796e-02,1.300027e-02,5.260303e-06	0.358079	0.342565	0.062231	-5.99633e+06	22	50perc	50perc	sik
2	4	SIII	SVI	3789755	1	0	0	0	0	0	0	0	0	0	1e-06	0	0	0	0	0	0	0	1e-06	0	-6.15862e+06	66	-6.15862e+06	0.912547	1.258187e-01,2.790229e-01,5.034219e-02,2.724705e-01,2.135946e-01,9.743900e-03,3.591591e-02,1.309000e-02,1.322795e-06	0.40384	0.323341	0.041016	-6.22667e+06	22	50perc	50perc	sik
3	4	SIV	SVI	3420669	1	0	0	0	0	0	0	0	0	1e-06	2e-06	0	0	0	0	1e-06	0	1e-06	2e-06	1e-06	-5.16402e+06	74	-5.16402e+06	0.823673	1.765965e-01,2.760363e-01,4.617844e-02,2.225305e-01,2.189765e-01,1.195622e-02,3.384140e-02,1.378104e-02,1.030745e-04	0.365427	0.36235	0.061249	-5.40622e+06	38	50perc	50perc	sik
0	1	SI	SII	13582	1	0	0	0	0	0	0	0	0	0	0	0	0	0	0	0	0	0	0	0	-18667.2	134	-18667.2	0.149831	1.020612e-01,3.040492e-01,1.013730e-03,1.567098e-01,4.005230e-01,5.635051e-10,3.564298e-02,1.472452e-11,6.576370e-08	0.091522	0.805208	0.259319	-18943.2	86	5perc	5perc	sik
0	2	SI	SIII	19979	1	0	0	0	0	0	0	0	0	1e-06	7e-06	2e-06	0	0	0	1e-06	0	1e-06	4e-06	3e-06	-29409.3	62	-29409.3	0.2204	3.964786e-02,3.558975e-01,5.524154e-02,7.031171e-02,4.303780e-01,9.292345e-09,4.852337e-02,8.470620e-08,1.000094e-09	0.241102	0.812073	0.173158	-27048.7	34	5perc	5perc	sik
0	3	SI	SIV	13246	1	0	0	0	0	0	0	0	0	3e-06	3e-06	2e-06	2e-06	2e-06	2e-06	0	2e-06	2e-06	3e-06	1e-06	-18125.5	61	-18125.5	0.146124	1.024963e-01,2.994464e-01,9.654104e-03,1.659978e-01,3.838917e-01,2.057006e-12,3.837297e-02,1.949814e-08,1.406474e-04	0.125106	0.74764	0.233402	-18455.6	51	5perc	5perc	sik
0	4	SI	SVI	14015	1	0	0	0	0	0	0	0	0	0	8e-06	1e-06	0	0	0	0	0	0	5e-06	4e-06	-19519.5	78	-19519.5	0.154607	8.000457e-02,3.119276e-01,3.492573e-02,1.614264e-01,3.724136e-01,2.140553e-06,3.874590e-02,5.166595e-09,5.539957e-04	0.197822	0.680795	0.184759	-19564.1	39	5perc	5perc	sik
1	2	SII	SIII	51110	1	0	0	0	0	0	0	0	0	3e-06	3e-06	0	1e-06	0	0	3e-06	0	3e-06	4e-06	1e-06	-77775.9	78	-77775.9	0.563823	1.583493e-02,2.604138e-01,7.089399e-02,7.522308e-02,5.123159e-01,6.569940e-08,6.531819e-02,1.913281e-08,3.063160e-11	0.265875	1.08576	0.176356	-70168.2	34	5perc	5perc	sik
1	3	SII	SIV	32632	1	0	0	0	0	0	0	0	0	0	1e-06	3e-06	0	0	0	0	0	0	2e-06	-1e-06	-46226	110	-46226	0.359982	5.683071e-02,2.009203e-01,5.227893e-02,2.265136e-01,4.194900e-01,6.675050e-08,4.396542e-02,7.837750e-07,1.662068e-07	0.229432	0.801044	0.179247	-45945.2	30	5perc	5perc	sik
1	4	SII	SVI	34867	1	0	0	0	0	0	0	0	0	1e-06	1e-06	0	1e-06	0	0	1e-06	0	1e-06	2e-06	0	-50280.7	66	-50280.7	0.384637	4.352190e-02,2.058270e-01,7.081358e-02,2.101084e-01,4.291168e-01,3.465130e-09,4.061215e-02,1.304520e-08,1.475748e-07	0.259663	0.813706	0.161882	-49640	34	5perc	5perc	sik
2	3	SIII	SIV	50095	1	0	0	0	0	0	0	0	0	0	1e-06	3e-06	0	0	0	1e-06	0	1e-06	2e-06	-1e-06	-76205.5	54	-76205.5	0.552626	1.604341e-02,7.109300e-02,6.966329e-02,2.777204e-01,4.883348e-01,5.956300e-09,7.714439e-02,3.341697e-10,6.888036e-07	0.300629	0.985299	0.146905	-68596.5	26	5perc	5perc	sik
2	4	SIII	SVI	53393	1	0	0	0	0	0	0	0	0	0	0	0	0	0	0	0	0	0	0	0	-82600.9	70	-82600.9	0.589008	1.134449e-02,6.953442e-02,9.648026e-02,2.459612e-01,4.893182e-01,4.772094e-09,8.736136e-02,9.530598e-10,1.668152e-10	0.37571	0.979935	0.09399	-73855	31	5perc	5perc	sik
3	4	SIV	SVI	34062	1	0	0	0	0	0	0	0	0	0	0	0	0	0	0	0	0	0	0	0	-48771.5	106	-48771.5	0.375757	5.197747e-02,2.103973e-01,6.573190e-02,2.008612e-01,4.305902e-01,4.957390e-08,4.044096e-02,5.613305e-07,3.295326e-07	0.246575	0.832168	0.171517	-48317.3	35	5perc	5perc	sik
0	1	SI	SII	3808242	1	0	0	0	0	0	0	0	0	0	1.9e-05	0	0	0	0	0	0	0	1e-05	9e-06	-5.15878e+06	94	-5.15878e+06	0.659085	3.140614e-01,2.283235e-01,2.462499e-02,2.150947e-01,1.520289e-01,1.409103e-02,3.260679e-02,1.689348e-02,2.275262e-03	0.376453	0.285965	0.048256	-5.71023e+06	26	Raw	Raw	sik
0	2	SI	SIII	3865416	1	0	0	0	0	0	0	0	0	0	7e-06	0	0	0	0	0	0	0	4e-06	4e-06	-5.30584e+06	105	-5.30584e+06	0.66898	3.054491e-01,2.315031e-01,3.003148e-02,2.220975e-01,1.465456e-01,1.214110e-02,3.452960e-02,1.557383e-02,2.128676e-03	0.440553	0.268459	0.022499	-5.88188e+06	26	Raw	Raw	sik
0	3	SI	SIV	3788526	1	0	0	0	0	0	0	0	0	0	1.1e-05	0	0	0	0	0	0	0	6e-06	6e-06	-5.17601e+06	94	-5.17601e+06	0.655672	3.079204e-01,2.299809e-01,2.927244e-02,2.110973e-01,1.559165e-01,1.413127e-02,3.371110e-02,1.594296e-02,2.027114e-03	0.403957	0.291904	0.03825	-5.69812e+06	26	Raw	Raw	sik
0	4	SI	SVI	3807519	1	0	0	0	0	0	0	0	0	0	1.9e-05	0	0	0	0	0	0	0	9e-06	9e-06	-5.56394e+06	94	-5.56395e+06	0.65896	2.359612e-01,3.001991e-01,3.161136e-02,2.044718e-01,1.611099e-01,1.476335e-02,2.799554e-02,2.159450e-02,2.293258e-03	0.369977	0.268232	0.048533	-5.85387e+06	22	Raw	Raw	sik
1	2	SII	SIII	5624083	1	0	0	0	0	0	0	0	0	0	0	0	0	0	0	0	0	0	0	0	-8.37908e+06	70	-8.37908e+06	0.973349	3.013011e-01,2.210484e-01,2.741943e-02,2.191878e-01,1.735813e-01,1.452590e-02,2.815980e-02,1.382476e-02,9.514293e-04	0.320191	0.331157	0.076522	-9.27326e+06	14	Raw	Raw	sik
1	3	SII	SIV	5461452	1	0	0	0	0	0	0	0	0	0	0	1e-06	0	0	0	0	0	0	1e-06	0	-8.03778e+06	94	-8.03778e+06	0.945202	2.885780e-01,2.313998e-01,3.160169e-02,2.290426e-01,1.608510e-01,1.555403e-02,2.908497e-02,1.338319e-02,5.046551e-04	0.377285	0.292421	0.048673	-8.89645e+06	18	Raw	Raw	sik
1	4	SII	SVI	5504983	1	0	0	0	0	0	0	0	0	0	0	0	0	0	0	0	0	0	0	0	-8.62576e+06	90	-8.62576e+06	0.952736	2.215782e-01,2.955899e-01,3.473038e-02,2.134184e-01,1.761271e-01,1.581064e-02,2.515885e-02,1.690880e-02,6.776632e-04	0.340034	0.292756	0.063031	-9.14448e+06	18	Raw	Raw	sik
2	3	SIII	SIV	5571231	1	0	0	0	0	0	0	0	0	1e-06	1e-06	2e-06	1e-06	1e-06	1e-06	0	1e-06	1e-06	2e-06	-1e-06	-8.32446e+06	42	-8.32447e+06	0.964202	2.906397e-01,2.277428e-01,3.162265e-02,2.270279e-01,1.648306e-01,1.524842e-02,2.864525e-02,1.344447e-02,7.982127e-04	0.365635	0.303147	0.054475	-9.1838e+06	14	Raw	Raw	sik
2	4	SIII	SVI	5620860	1	0	0	0	0	0	0	0	0	1e-06	0	1e-06	0	0	0	1e-06	0	1e-06	1e-06	0	-8.93858e+06	46	-8.93858e+06	0.972791	2.154721e-01,2.967979e-01,3.736007e-02,2.172005e-01,1.765815e-01,1.364447e-02,2.754556e-02,1.487902e-02,5.189475e-04	0.367568	0.290704	0.052217	-9.42856e+06	14	Raw	Raw	sik
3	4	SIV	SVI	5458743	1	0	0	0	0	0	0	0	0	0	1e-06	0	0	0	0	0	0	0	0	0	-8.58805e+06	74	-8.58805e+06	0.944734	2.191953e-01,2.937554e-01,3.439940e-02,2.138670e-01,1.753838e-01,1.582808e-02,2.684697e-02,1.967886e-02,1.045254e-03	0.349214	0.29019	0.059169	-9.08021e+06	18	Raw	Raw	sik
0	1	WAMGMFUL5306339	WAMGMFUL5306347	78281	1	0	0	0	0	0	0	0	0	9e-06	0	0	5e-06	0	0	3e-06	0	3e-06	9e-06	0	-107013	90	-107013	0.310304	1.156369e-01,1.320823e-01,3.682045e-02,1.550076e-01,5.380932e-01,1.007412e-07,2.235938e-02,4.727863e-09,3.996137e-08	0.109981	1.55397	0.307886	-109256	46	10perc	10perc	modern
0	2	WAMGMFUL5306339	WAMGMFUL5306355	66940	1	0	0	0	0	0	0	0	0	9e-06	0	0	4e-06	0	0	2e-06	0	2e-06	9e-06	0	-90528.4	106	-90528.4	0.265349	1.312697e-01,1.064147e-01,3.259808e-02,1.661143e-01,5.470322e-01,2.894357e-04,1.499202e-02,7.440955e-13,1.289559e-03	0.086997	1.7073	0.330571	-92929.4	58	10perc	10perc	modern
0	3	WAMGMFUL5306339	WAMGMFUL5306362	74566	1	0	0	0	0	0	0	0	0	0	0	7e-06	0	0	0	0	0	0	4e-06	-4e-06	-103759	74	-103759	0.295578	3.334342e-02,1.930740e-01,1.174757e-01,2.236885e-01,3.185099e-01,5.763309e-07,1.139072e-01,4.501344e-07,2.312996e-07	0.726454	0.491416	-0.136893	-102288	31	10perc	10perc	modern
0	4	WAMGMFUL5306339	WAMGMFUL5306366	8917	1	0	0	0	0	0	0	0	0	0	0	2.8e-05	0	0	0	0	0	0	1.4e-05	-1.4e-05	-12097.5	126	-12097.5	0.035347	1.282175e-01,1.276866e-01,1.994927e-01,2.152352e-01,2.776894e-01,3.273379e-06,5.167530e-02,1.617801e-10,5.699040e-11	0.904493	0.467417	-0.250079	-12177.5	54	10perc	10perc	modern
0	5	WAMGMFUL5306339	WAMGMFUL5306370	69897	1	0	0	0	0	0	0	0	0	0	0	1e-05	0	0	0	0	0	0	5e-06	-5e-06	-96857.3	98	-96857.4	0.27707	5.082340e-02,1.652145e-01,1.163710e-01,2.386426e-01,3.376311e-01,4.454826e-07,9.080627e-02,1.401717e-07,5.104218e-04	0.61362	0.552556	-0.071098	-96836.4	38	10perc	10perc	modern
0	6	WAMGMFUL5306339	WAMGMFUL5306374	8462	1	0	0	0	0	0	0	0	0	1e-06	1e-06	2.3e-05	1e-06	1e-06	1e-06	0	1e-06	1e-06	1.2e-05	-1.1e-05	-11508.1	102	-11508.1	0.033543	1.244334e-01,1.422624e-01,1.997970e-01,2.231601e-01,2.662761e-01,2.593711e-06,4.178016e-02,8.124363e-10,2.288163e-03	0.907243	0.438674	-0.241519	-11535.2	54	10perc	10perc	modern
0	7	WAMGMFUL5306339	WAMGMFUL5306378	83287	1	0	0	0	0	0	0	0	0	0	1e-06	1.2e-05	0	0	0	0	0	0	6e-06	-6e-06	-117595	62	-117595	0.330148	3.181894e-02,1.895088e-01,1.249779e-01,2.125542e-01,3.435660e-01,5.326682e-09,9.757412e-02,5.623966e-09,3.592365e-09	0.647771	0.550044	-0.093223	-115579	38	10perc	10perc	modern
0	8	WAMGMFUL5306339	WAMGMFUL5306382	6601	1	0	0	0	0	0	0	0	0	0	0	7e-06	0	0	0	0	0	0	4e-06	-3e-06	-8904.4	86	-8904.41	0.026166	1.238131e-01,1.777626e-01,1.483429e-01,2.201121e-01,2.777480e-01,3.248979e-07,5.222094e-02,1.662360e-10,4.028741e-09	0.722107	0.464121	-0.129414	-9012.07	42	10perc	10perc	modern
0	9	WAMGMFUL5306339	WAMGMFUL5306410	13848	1	0	0	0	0	0	0	0	0	1e-06	0	1.6e-05	0	0	0	0	0	1e-06	8e-06	-8e-06	-19289.3	122	-19289.3	0.054893	1.024280e-01,1.370496e-01,2.386254e-01,2.065054e-01,2.590964e-01,2.161924e-08,5.614089e-02,9.193932e-07,1.533596e-04	1.13767	0.405902	-0.383448	-18562.6	42	10perc	10perc	modern
0	10	WAMGMFUL5306339	WAMGMFUL5306418	5551	1	0	0	0	0	0	0	0	0	0	0	2.3e-05	0	0	0	0	0	0	1.1e-05	-1.1e-05	-7505.67	102	-7505.67	0.022004	1.363180e-01,1.292723e-01,1.976478e-01,2.487353e-01,2.465810e-01,1.343363e-05,4.143135e-02,3.669380e-09,7.851103e-07	0.969577	0.39958	-0.265819	-7570.93	50	10perc	10perc	modern
0	11	WAMGMFUL5306339	WAMGMFUL5306426	7993	1	0	0	0	0	0	0	0	0	0	0	9e-06	0	0	0	0	0	0	5e-06	-5e-06	-10921.6	102	-10921.6	0.031684	1.096416e-01,1.605953e-01,1.796140e-01,2.438537e-01,2.687797e-01,5.048843e-06,3.743665e-02,7.071157e-05,3.225695e-06	0.807541	0.432417	-0.175485	-10896.3	54	10perc	10perc	modern
0	12	WAMGMFUL5306339	WAMGMFUL5309722	5310	1	0	0	0	0	0	0	0	0	0	0	2e-05	0	0	0	0	0	0	1e-05	-1e-05	-7010.16	106	-7010.17	0.021049	1.550096e-01,1.651366e-01,1.413412e-01,2.290598e-01,2.644967e-01,2.389295e-06,4.248948e-02,1.395878e-06,2.462775e-03	0.695021	0.457582	-0.111748	-7316.46	46	10perc	10perc	modern
0	13	WAMGMFUL5306339	WAMGMFUL5309730	7659	1	0	0	0	0	0	0	0	0	0	0	1.1e-05	0	0	0	0	0	0	6e-06	-5e-06	-10281.9	102	-10281.9	0.03036	1.363941e-01,1.216552e-01,1.683330e-01,2.254663e-01,2.937982e-01,1.838413e-06,5.435090e-02,3.811263e-07,1.009983e-08	0.757949	0.515609	-0.162155	-10518.5	46	10perc	10perc	modern
0	14	WAMGMFUL5306339	WAMGMFUL5309738	15571	1	0	0	0	0	0	0	0	0	0	0	1.5e-05	0	0	0	0	0	0	8e-06	-8e-06	-21697.5	142	-21697.5	0.061723	9.082195e-02,1.385576e-01,2.505247e-01,1.850186e-01,2.820387e-01,3.019267e-09,5.238258e-02,3.322961e-09,6.558149e-04	1.07399	0.450193	-0.364755	-20736	54	10perc	10perc	modern
1	2	WAMGMFUL5306347	WAMGMFUL5306355	58464	1	0	0	0	0	0	0	0	0	1e-06	1e-06	5e-06	1e-06	1e-06	0	0	0	0	4e-06	-2e-06	-80244.5	98	-80244.5	0.23175	6.811486e-02,1.687291e-01,9.278038e-02,2.018826e-01,3.729695e-01,1.532359e-08,9.552352e-02,2.662387e-09,1.315420e-12	0.504877	0.667309	-0.003259	-81658.8	50	10perc	10perc	modern
1	3	WAMGMFUL5306347	WAMGMFUL5306362	65195	1	0	0	0	0	0	0	0	0	1e-06	8e-06	1e-06	0	0	0	0	0	0	5e-06	4e-06	-90050.7	78	-90050.8	0.258431	4.688223e-02,2.034246e-01,9.231887e-02,1.987995e-01,3.448986e-01,9.396676e-07,1.135156e-01,1.609890e-06,1.580384e-04	0.596797	0.567211	-0.061144	-90250.4	34	10perc	10perc	modern
1	4	WAMGMFUL5306347	WAMGMFUL5306366	7925	1	0	0	0	0	0	0	0	0	2e-06	0	1e-05	1e-06	0	0	2e-06	0	2e-06	7e-06	-5e-06	-10574.7	134	-10574.7	0.031415	1.519697e-01,1.349712e-01,1.709416e-01,2.047905e-01,2.900727e-01,2.519261e-06,4.458857e-02,3.507162e-06,2.659624e-03	0.743021	0.522373	-0.153262	-10839.5	50	10perc	10perc	modern
1	5	WAMGMFUL5306347	WAMGMFUL5306370	60747	1	0	0	0	0	0	0	0	0	3e-06	2e-06	7e-06	2e-06	2e-06	1e-06	0	1e-06	1e-06	6e-06	-3e-06	-83431.1	83	-83431.2	0.2408	6.840185e-02,1.759221e-01,9.375052e-02,2.006818e-01,3.647527e-01,1.164420e-06,9.648923e-02,3.525197e-07,2.298713e-07	0.521558	0.643479	-0.014218	-84668.2	39	10perc	10perc	modern
1	6	WAMGMFUL5306347	WAMGMFUL5306374	7445	1	0	0	0	0	0	0	0	0	0	0	4e-06	0	0	0	0	0	0	2e-06	-2e-06	-10039.8	102	-10039.8	0.029512	1.505454e-01,1.391538e-01,1.768862e-01,1.797973e-01,3.097604e-01,1.048084e-05,4.384512e-02,1.668846e-10,1.270311e-06	0.712587	0.573957	-0.140335	-10245	70	10perc	10perc	modern
1	7	WAMGMFUL5306347	WAMGMFUL5306378	72020	1	0	0	0	0	0	0	0	0	0	8e-06	1e-06	0	0	0	0	0	0	5e-06	4e-06	-100905	70	-100905	0.285486	5.137984e-02,1.893476e-01,1.054177e-01,1.781051e-01,3.762667e-01,3.160703e-08,9.929295e-02,7.298701e-09,1.901666e-04	0.544057	0.657621	-0.029603	-100877	38	10perc	10perc	modern
1	8	WAMGMFUL5306347	WAMGMFUL5306382	5786	1	0	0	0	0	0	0	0	0	0	0	5e-06	0	0	0	0	0	0	3e-06	-3e-06	-7698.42	90	-7698.42	0.022936	1.433501e-01,1.837193e-01,1.276714e-01,2.221112e-01,2.804949e-01,4.416264e-10,3.904184e-02,8.848051e-08,3.611198e-03	0.594354	0.48991	-0.054748	-7937.46	46	10perc	10perc	modern
1	9	WAMGMFUL5306347	WAMGMFUL5306410	12094	1	0	0	0	0	0	0	0	0	1e-06	1e-06	2.9e-05	1e-06	1e-06	1e-06	0	1e-06	1e-06	1.5e-05	-1.4e-05	-16665.2	107	-16665.2	0.04794	1.261769e-01,1.326472e-01,2.199376e-01,1.880249e-01,2.796295e-01,2.981772e-09,5.317936e-02,4.753984e-07,4.041103e-04	0.97671	0.470924	-0.302983	-16390.9	50	10perc	10perc	modern
1	10	WAMGMFUL5306347	WAMGMFUL5306418	5049	1	0	0	0	0	0	0	0	0	0	0	2.1e-05	0	0	0	0	0	0	1.1e-05	-1e-05	-6762.92	106	-6762.92	0.020014	1.712173e-01,1.173723e-01,1.665436e-01,2.021544e-01,2.897856e-01,1.898111e-05,5.285663e-02,4.768207e-05,3.434289e-06	0.757112	0.537642	-0.165726	-7023.67	87	10perc	10perc	modern
1	11	WAMGMFUL5306347	WAMGMFUL5306426	7011	1	0	0	0	0	0	0	0	0	0	0	1.3e-05	0	0	0	0	0	0	7e-06	-6e-06	-9524.2	82	-9524.21	0.027791	1.325317e-01,1.653733e-01,1.598100e-01,2.249353e-01,2.852916e-01,2.375498e-07,3.205748e-02,4.174283e-07,5.263030e-11	0.672531	0.490043	-0.10245	-9661.83	51	10perc	10perc	modern
1	12	WAMGMFUL5306347	WAMGMFUL5309722	4772	1	0	0	0	0	0	0	0	0	0	1e-06	1.6e-05	0	0	0	0	0	0	9e-06	-8e-06	-6226.66	110	-6226.66	0.018916	1.839259e-01,1.671298e-01,1.297122e-01,2.048391e-01,2.761310e-01,1.445163e-08,3.744025e-02,7.974089e-05,7.419317e-04	0.605337	0.512111	-0.062938	-6596.37	310	10perc	10perc	modern
1	13	WAMGMFUL5306347	WAMGMFUL5309730	6892	1	0	0	0	0	0	0	0	0	0	0	1.6e-05	0	0	0	0	0	0	8e-06	-8e-06	-9113.89	90	-9113.89	0.02732	1.586698e-01,1.540610e-01,1.353579e-01,2.074937e-01,2.928162e-01,5.525870e-06,4.739168e-02,4.905136e-06,4.199217e-03	0.62411	0.537954	-0.076735	-9513.01	50	10perc	10perc	modern
1	14	WAMGMFUL5306347	WAMGMFUL5309738	13622	1	0	0	0	0	0	0	0	0	1e-06	1e-06	2.6e-05	1e-06	1e-06	1e-06	0	1e-06	1e-06	1.3e-05	-1.3e-05	-18802.4	103	-18802.4	0.053997	1.044091e-01,1.618267e-01,2.260454e-01,1.666799e-01,2.892417e-01,1.328914e-06,5.166520e-02,1.152472e-07,1.305943e-04	0.960133	0.477124	-0.293475	-18263.8	54	10perc	10perc	modern
2	3	WAMGMFUL5306355	WAMGMFUL5306362	55306	1	0	0	0	0	0	0	0	0	0	3e-06	0	0	0	0	0	0	0	2e-06	2e-06	-75265.1	106	-75265.1	0.219232	6.048733e-02,2.170810e-01,9.057251e-02,1.778072e-01,3.478866e-01,2.018900e-07,1.060280e-01,1.372322e-04,1.981611e-08	0.565128	0.588018	-0.041542	-76351.5	34	10perc	10perc	modern
2	4	WAMGMFUL5306355	WAMGMFUL5306366	6667	1	0	0	0	0	0	0	0	0	0	0	4e-06	0	0	0	0	0	0	2e-06	-2e-06	-8802.57	102	-8802.57	0.026428	1.592227e-01,1.546140e-01,1.613242e-01,1.988363e-01,2.804558e-01,7.084383e-08,4.453484e-02,1.011975e-03,1.026341e-07	0.734016	0.500527	-0.143398	-9079.97	50	10perc	10perc	modern
2	5	WAMGMFUL5306355	WAMGMFUL5306370	51796	1	0	0	0	0	0	0	0	0	0	0	2e-06	0	0	0	0	0	0	1e-06	-1e-06	-70224.7	82	-70224.7	0.205318	8.471623e-02,1.810671e-01,9.388093e-02,1.802044e-01,3.734058e-01,7.815832e-09,8.573272e-02,2.617485e-07,9.926245e-04	0.481015	0.69036	0.012795	-72082.2	38	10perc	10perc	modern
2	6	WAMGMFUL5306355	WAMGMFUL5306374	6369	1	0	0	0	0	0	0	0	0	1e-06	1e-06	2.1e-05	1e-06	1e-06	1e-06	0	1e-06	1e-06	1.1e-05	-1e-05	-8447.57	90	-8447.57	0.025247	1.527845e-01,1.614933e-01,1.610243e-01,2.100252e-01,2.838869e-01,4.104649e-06,2.401950e-02,4.544695e-03,2.217549e-03	0.651822	0.505937	-0.09133	-8736.68	66	10perc	10perc	modern
2	7	WAMGMFUL5306355	WAMGMFUL5306378	61515	1	0	0	0	0	0	0	0	0	0	8e-06	0	0	0	0	0	0	0	4e-06	4e-06	-85032.3	102	-85032.3	0.243844	6.382822e-02,2.125520e-01,9.591925e-02,1.613327e-01,3.732102e-01,4.448153e-08,9.302304e-02,1.329122e-04,1.714709e-06	0.506262	0.662943	-0.004172	-85985.9	35	10perc	10perc	modern
2	8	WAMGMFUL5306355	WAMGMFUL5306382	5088	1	0	0	0	0	0	0	0	0	0	0	6e-06	0	0	0	0	0	0	3e-06	-3e-06	-6717.92	94	-6717.92	0.020169	1.496756e-01,2.035402e-01,1.146866e-01,2.018397e-01,2.841360e-01,3.563988e-07,4.499072e-02,1.130598e-03,1.597106e-07	0.561975	0.50184	-0.03613	-6970.55	38	10perc	10perc	modern
2	9	WAMGMFUL5306355	WAMGMFUL5306410	10470	1	0	0	0	0	0	0	0	0	1e-06	1e-06	2.3e-05	1e-06	0	0	1e-06	0	1e-06	1.3e-05	-1.1e-05	-14313.7	98	-14313.7	0.041503	1.327625e-01,1.531144e-01,2.050467e-01,1.747042e-01,2.824280e-01,5.884027e-06,5.193816e-02,9.940817e-08,1.778747e-09	0.909913	0.48294	-0.259378	-14234.3	50	10perc	10perc	modern
2	10	WAMGMFUL5306355	WAMGMFUL5306418	4350	1	0	0	0	0	0	0	0	0	0	0	1.6e-05	0	0	0	0	0	0	8e-06	-8e-06	-5750	98	-5750	0.017243	1.744558e-01,1.452034e-01,1.615904e-01,2.263176e-01,2.616296e-01,1.178082e-06,3.080206e-02,2.390757e-10,3.429476e-08	0.735362	0.463952	-0.137637	-5984.07	50	10perc	10perc	modern
2	11	WAMGMFUL5306355	WAMGMFUL5306426	6198	1	0	0	0	0	0	0	0	0	0	0	9e-06	0	0	0	0	0	0	4e-06	-4e-06	-8261.11	94	-8261.11	0.024569	1.399580e-01,1.977816e-01,1.491188e-01,2.236388e-01,2.470870e-01,7.316741e-06,4.005331e-02,2.355013e-03,7.399531e-08	0.765609	0.403108	-0.142989	-8479.26	50	10perc	10perc	modern
2	12	WAMGMFUL5306355	WAMGMFUL5309722	4158	1	0	0	0	0	0	0	0	0	0	0	1.6e-05	0	0	0	0	0	0	8e-06	-8e-06	-5398.98	102	-5398.99	0.016482	1.870984e-01,1.717139e-01,1.129447e-01,2.051785e-01,2.756401e-01,2.779681e-06,4.137896e-02,3.655161e-03,2.387440e-03	0.559874	0.515337	-0.035422	-5796.87	46	10perc	10perc	modern
2	13	WAMGMFUL5306355	WAMGMFUL5309730	6016	1	0	0	0	0	0	0	0	0	0	0	1.5e-05	0	0	0	0	0	0	8e-06	-7e-06	-7883.91	98	-7883.91	0.023847	1.702952e-01,1.552427e-01,1.364087e-01,1.935529e-01,2.956037e-01,2.737318e-06,4.889328e-02,3.348031e-13,7.774273e-07	0.626859	0.553461	-0.079787	-8276.03	50	10perc	10perc	modern
2	14	WAMGMFUL5306355	WAMGMFUL5309738	11602	1	0	0	0	0	0	0	0	0	0	0	1.3e-05	0	0	0	0	0	0	7e-06	-6e-06	-15817	118	-15817	0.04599	1.280552e-01,1.486461e-01,2.230864e-01,1.568720e-01,2.901143e-01,3.644897e-07,5.142687e-02,8.604395e-04,9.382876e-04	0.946224	0.499429	-0.292026	-15597.3	50	10perc	10perc	modern
3	4	WAMGMFUL5306362	WAMGMFUL5306366	7407	1	0	0	0	0	0	0	0	0	0	0	2e-06	0	0	0	0	0	0	1e-06	-1e-06	-9859.01	106	-9859.01	0.029361	1.387922e-01,1.342939e-01,1.771188e-01,2.142704e-01,2.974332e-01,8.441745e-06,3.782981e-02,1.133213e-06,2.520886e-04	0.722679	0.527811	-0.140405	-10088.7	43	10perc	10perc	modern
3	5	WAMGMFUL5306362	WAMGMFUL5306370	58755	1	0	0	0	0	0	0	0	0	3e-06	0	0	1e-06	0	0	0	0	0	3e-06	0	-78635.9	102	-78635.9	0.232903	1.327468e-01,1.204639e-01,2.926546e-02,1.562100e-01,5.468662e-01,2.704673e-05,1.442058e-02,2.034997e-09,3.451626e-09	0.079884	1.70689	0.335291	-81011.5	54	10perc	10perc	modern
3	6	WAMGMFUL5306362	WAMGMFUL5306374	7241	1	0	0	0	0	0	0	0	0	0	0	4e-06	0	0	0	0	0	0	2e-06	-2e-06	-9756.41	90	-9756.42	0.028703	1.210814e-01,1.595070e-01,1.910878e-01,2.183693e-01,2.711116e-01,2.028186e-03,3.681466e-02,1.012791e-13,7.314069e-10	0.840622	0.446049	-0.20029	-9871.94	126	10perc	10perc	modern
3	7	WAMGMFUL5306362	WAMGMFUL5306378	68345	1	0	0	0	0	0	0	0	0	4e-06	0	0	2e-06	0	0	0	0	0	4e-06	0	-92594.8	98	-92594.8	0.270918	1.169919e-01,1.510334e-01,3.140775e-02,1.483710e-01,5.391186e-01,3.319110e-06,1.258197e-02,1.242579e-08,4.921841e-04	0.081596	1.56995	0.327471	-94782.5	58	10perc	10perc	modern
3	8	WAMGMFUL5306362	WAMGMFUL5306382	5629	1	0	0	0	0	0	0	0	0	2e-06	0	4e-06	1e-06	0	0	2e-06	0	2e-06	5e-06	-2e-06	-7471.13	118	-7471.13	0.022313	1.380122e-01,1.802750e-01,1.518588e-01,2.385844e-01,2.525232e-01,2.517471e-07,3.874580e-02,2.917899e-07,4.790800e-08	0.7548	0.414336	-0.139285	-7575.71	46	10perc	10perc	modern
3	9	WAMGMFUL5306362	WAMGMFUL5306410	11577	1	0	0	0	0	0	0	0	0	0	0	2.4e-05	0	0	0	0	0	0	1.2e-05	-1.2e-05	-15922.4	106	-15922.4	0.045891	1.122249e-01,1.500138e-01,2.278933e-01,2.130631e-01,2.559094e-01,8.367542e-07,4.089430e-02,6.758672e-11,3.165306e-07	1.05032	0.405006	-0.321942	-15500.7	47	10perc	10perc	modern
3	10	WAMGMFUL5306362	WAMGMFUL5306418	4961	1	0	0	0	0	0	0	0	0	0	0	2e-06	0	0	0	0	0	0	1e-06	-1e-06	-6594.88	102	-6594.88	0.019665	1.684115e-01,1.429586e-01,1.804995e-01,2.176539e-01,2.569196e-01,3.957450e-06,3.355272e-02,1.308582e-07,4.353259e-09	0.833149	0.447074	-0.195762	-6739.95	50	10perc	10perc	modern
3	11	WAMGMFUL5306362	WAMGMFUL5306426	6873	1	0	0	0	0	0	0	0	0	0	0	7e-06	0	0	0	0	0	0	4e-06	-4e-06	-9311.91	82	-9311.91	0.027244	1.350042e-01,1.542590e-01,1.822402e-01,2.298316e-01,2.662032e-01,1.871205e-06,3.245934e-02,5.848774e-07,8.945540e-09	0.806525	0.444567	-0.178064	-9357.84	42	10perc	10perc	modern
3	12	WAMGMFUL5306362	WAMGMFUL5309722	4623	1	0	0	0	0	0	0	0	0	0	0	1e-05	0	0	0	0	0	0	5e-06	-5e-06	-5991.29	102	-5991.3	0.018325	1.702340e-01,1.527096e-01,1.471315e-01,2.359483e-01,2.658870e-01,1.346482e-06,2.808826e-02,5.471315e-09,4.059621e-09	0.659001	0.471532	-0.091862	-6282.23	50	10perc	10perc	modern
3	13	WAMGMFUL5306362	WAMGMFUL5309730	6509	1	0	0	0	0	0	0	0	0	0	0	1e-05	0	0	0	0	0	0	5e-06	-5e-06	-8577.97	86	-8577.97	0.025802	1.484782e-01,1.669023e-01,1.477989e-01,2.244779e-01,2.655152e-01,4.219655e-07,4.670918e-02,1.243307e-05,1.054963e-04	0.732569	0.453174	-0.133888	-8870.26	50	10perc	10perc	modern
3	14	WAMGMFUL5306362	WAMGMFUL5309738	13244	1	0	0	0	0	0	0	0	0	0	0	2.3e-05	0	0	0	0	0	0	1.2e-05	-1.2e-05	-18269.2	86	-18269.2	0.052499	1.028027e-01,1.358545e-01,2.463617e-01,1.770931e-01,2.931233e-01,2.154494e-09,4.476463e-02,8.279536e-10,1.313371e-17	0.993188	0.485244	-0.321543	-17643.1	118	10perc	10perc	modern
4	5	WAMGMFUL5306366	WAMGMFUL5306370	7108	1	0	0	0	0	0	0	0	0	0	2.9e-05	0	0	0	0	0	0	0	1.4e-05	1.4e-05	-9372.23	114	-9372.23	0.028176	1.631735e-01,1.845670e-01,4.657395e-02,1.485686e-01,2.856298e-01,1.521033e-03,1.699535e-01,1.492527e-06,1.118398e-05	0.75807	0.51821	-0.162736	-9658.76	55	10perc	10perc	modern
4	6	WAMGMFUL5306366	WAMGMFUL5306374	1626	1	0	0	0	0	0	0	0	0	2.1e-05	0	0	1.1e-05	0	0	2e-05	0	2e-05	2.1e-05	0	-1947.32	86	-1947.32	0.006445	3.423456e-01,1.920863e-01,9.525403e-03,1.928241e-01,2.632153e-01,3.810902e-07,2.283310e-06,4.197447e-07,1.778597e-07	0.036197	0.667316	0.267913	-2139.46	34	10perc	10perc	modern
4	7	WAMGMFUL5306366	WAMGMFUL5306378	8136	1	0	0	0	0	0	0	0	0	0	2e-05	0	0	0	0	0	0	0	1e-05	1e-05	-10999.7	118	-10999.7	0.032251	1.367716e-01,2.145879e-01,4.553300e-02,1.327333e-01,3.033380e-01,3.136229e-07,1.660232e-01,5.700284e-07,1.012108e-03	0.697427	0.542762	-0.12555	-11212	46	10perc	10perc	modern
4	8	WAMGMFUL5306366	WAMGMFUL5306382	1414	0.9461	1e-06	0.053898	0	0	0	0	0	0	0.053899	0	0	0.02695	0	0	0.053898	0	0.053898	0.053899	0	-1706.98	90	-1	0.005605	3.457278e-01,1.954210e-01,5.844750e-07,1.771553e-01,2.816921e-01,1.384147e-07,2.388816e-06,6.374860e-07,6.329908e-08	1.1e-05	0.756058	0.300959	-1817.37	27	10perc	10perc	modern
4	9	WAMGMFUL5306366	WAMGMFUL5306410	2114	1	0	0	0	0	0	0	0	0	0	0	0	0	0	0	0	0	0	0	0	-2699.93	146	-2699.93	0.00838	2.518211e-01,2.452785e-01,4.899351e-02,2.320204e-01,2.213982e-01,2.001541e-08,4.883378e-04,1.179776e-09,2.079641e-08	0.223497	0.420285	0.133067	-2893.9	86	10perc	10perc	modern
4	10	WAMGMFUL5306366	WAMGMFUL5306418	1300	1	0	0	0	0	0	0	0	0	1e-06	0	0	0	0	0	1e-06	0	1e-06	1e-06	0	-1496.41	134	-1496.41	0.005153	3.557522e-01,2.327687e-01,1.443759e-05,1.990249e-01,2.124382e-01,8.525341e-07,5.907779e-07,2.331507e-10,1.104301e-07	7.1e-05	0.491972	0.247946	-1652.99	46	10perc	10perc	modern
4	11	WAMGMFUL5306366	WAMGMFUL5306426	1565	1	0	0	0	0	0	0	0	0	4e-06	1e-06	1e-06	3e-06	1e-06	1e-06	0	1e-06	1e-06	4e-06	0	-1937.98	70	-1937.98	0.006204	2.881053e-01,2.448413e-01,3.671568e-08,2.175639e-01,2.494847e-01,7.737359e-08,4.507106e-06,3.818656e-08,6.547708e-08	1.8e-05	0.539532	0.259499	-2097.79	34	10perc	10perc	modern
4	12	WAMGMFUL5306366	WAMGMFUL5309722	1329	1	0	0	0	0	0	0	0	0	4e-06	2e-06	1e-06	2e-06	1e-06	1e-06	1e-06	0	1e-06	5e-06	0	-1554.78	82	-1554.78	0.005268	3.345992e-01,2.047415e-01,4.256983e-08,2.499643e-01,2.106890e-01,1.102918e-07,5.319611e-06,7.722700e-11,4.997286e-07	2.5e-05	0.463347	0.240477	-1694.49	47	10perc	10perc	modern
4	13	WAMGMFUL5306366	WAMGMFUL5309730	1663	1	0	0	0	0	0	0	0	0	1.4e-05	0	0	7e-06	0	0	1.3e-05	0	1.4e-05	1.4e-05	0	-1975.71	110	-1975.71	0.006592	3.376510e-01,1.986385e-01,4.445404e-07,2.046894e-01,2.590158e-01,1.185807e-08,4.137773e-06,1.396615e-07,5.056029e-07	1.8e-05	0.642189	0.281114	-2145.88	34	10perc	10perc	modern
4	14	WAMGMFUL5306366	WAMGMFUL5309738	2309	1	0	0	0	0	0	0	0	0	1e-06	2e-06	5e-06	1e-06	0	0	1e-06	0	1e-06	5e-06	-1e-06	-2890.4	126	-2890.4	0.009153	2.350527e-01,2.596757e-01,2.580376e-02,1.942560e-01,2.595680e-01,3.161608e-08,2.564364e-02,1.016336e-07,9.806947e-08	0.198204	0.51361	0.16101	-3126.97	42	10perc	10perc	modern
5	6	WAMGMFUL5306370	WAMGMFUL5306374	6767	1	0	0	0	0	0	0	0	0	0	0	1.1e-05	0	0	0	0	0	0	6e-06	-6e-06	-9054.72	102	-9054.72	0.026824	1.413518e-01,1.701096e-01,1.771261e-01,2.045038e-01,2.589280e-01,2.358653e-07,3.948555e-02,6.853702e-03,1.641232e-03	0.836571	0.432933	-0.193807	-9258.4	78	10perc	10perc	modern
5	7	WAMGMFUL5306370	WAMGMFUL5306378	64458	1	0	0	0	0	0	0	0	0	3e-06	4e-06	0	1e-06	0	0	2e-06	0	2e-06	5e-06	2e-06	-89140.1	102	-89140.2	0.25551	6.820451e-02,2.026859e-01,9.279031e-02,1.571723e-01,3.863596e-01,7.365046e-08,9.275088e-02,2.193177e-07,3.622602e-05	0.480229	0.708397	0.013489	-90052.1	38	10perc	10perc	modern
5	8	WAMGMFUL5306370	WAMGMFUL5306382	5346	1	0	0	0	0	0	0	0	0	0	0	3e-06	0	0	0	0	0	0	2e-06	-1e-06	-7032.02	94	-7032.02	0.021191	1.552616e-01,1.901989e-01,1.291494e-01,1.957030e-01,2.814034e-01,1.754198e-09,4.628693e-02,1.994176e-03,2.592947e-06	0.623434	0.499533	-0.073072	-7281.44	62	10perc	10perc	modern
5	9	WAMGMFUL5306370	WAMGMFUL5306410	10855	1	0	0	0	0	0	0	0	0	1e-06	1e-06	1.8e-05	0	0	0	0	0	0	1e-05	-9e-06	-14841.2	98	-14841.2	0.043029	1.258886e-01,1.528709e-01,2.070692e-01,1.811037e-01,2.839763e-01,6.359013e-06,4.870580e-02,6.851364e-08,3.790010e-04	0.900691	0.481515	-0.252318	-14702.3	54	10perc	10perc	modern
5	10	WAMGMFUL5306370	WAMGMFUL5306418	4547	1	0	0	0	0	0	0	0	0	1e-06	2e-06	1.7e-05	1e-06	1e-06	1e-06	1e-06	1e-06	2e-06	9e-06	-7e-06	-5954.76	63	-5954.76	0.018024	1.804937e-01,1.694224e-01,1.632761e-01,2.030755e-01,2.458221e-01,6.670298e-15,3.728668e-02,1.355447e-04,4.879372e-04	0.815886	0.428862	-0.179692	-6156.35	131	10perc	10perc	modern
5	11	WAMGMFUL5306370	WAMGMFUL5306426	6535	1	0	0	0	0	0	0	0	0	0	0	1.4e-05	0	0	0	0	0	0	7e-06	-7e-06	-8717.55	90	-8717.56	0.025905	1.486257e-01,1.839119e-01,1.556394e-01,1.967448e-01,2.620294e-01,4.271403e-06,5.226085e-02,7.836523e-04,5.598228e-10	0.793424	0.444611	-0.169818	-8897.23	50	10perc	10perc	modern
5	12	WAMGMFUL5306370	WAMGMFUL5309722	4354	1	0	0	0	0	0	0	0	0	0	0	6e-06	0	0	0	0	0	0	4e-06	-3e-06	-5638.97	82	-5638.97	0.017259	1.888424e-01,1.648936e-01,1.276296e-01,2.053226e-01,2.692285e-01,2.474859e-08,3.919578e-02,2.838171e-03,2.049397e-03	0.619642	0.498682	-0.070676	-5998.94	54	10perc	10perc	modern
5	13	WAMGMFUL5306370	WAMGMFUL5309730	6170	1	0	0	0	0	0	0	0	0	0	0	8e-06	0	0	0	0	0	0	4e-06	-4e-06	-8050.28	94	-8050.29	0.024458	1.626371e-01,1.827612e-01,1.206406e-01,2.117575e-01,2.774993e-01,3.180349e-07,4.470364e-02,2.093161e-07,1.635959e-07	0.595837	0.495655	-0.056017	-8405.8	50	10perc	10perc	modern
5	14	WAMGMFUL5306370	WAMGMFUL5309738	12190	1	0	0	0	0	0	0	0	0	0	0	1.4e-05	0	0	0	0	0	0	7e-06	-7e-06	-16672.7	114	-16672.7	0.048321	1.173048e-01,1.593207e-01,2.137622e-01,1.583856e-01,2.969150e-01,6.694898e-06,5.282782e-02,5.847225e-04,8.925165e-04	0.897866	0.507644	-0.259026	-16368.4	110	10perc	10perc	modern
6	7	WAMGMFUL5306374	WAMGMFUL5306378	7732	1	0	0	0	0	0	0	0	0	0	8e-06	0	0	0	0	0	0	0	4e-06	4e-06	-10493.1	102	-10493.1	0.030649	1.405184e-01,2.045922e-01,4.601357e-02,1.251008e-01,3.008479e-01,7.008766e-08,1.829049e-01,2.167607e-05,5.793813e-07	0.760911	0.538543	-0.16855	-10610	71	10perc	10perc	modern
6	8	WAMGMFUL5306374	WAMGMFUL5306382	1406	1	0	0	0	0	0	0	0	0	6e-06	2e-06	2e-06	4e-06	2e-06	2e-06	0	2e-06	3e-06	6e-06	0	-1715	75	-1715	0.005573	3.088014e-01,2.291935e-01,2.677373e-15,2.173581e-01,2.446396e-01,6.126963e-10,5.688843e-10,7.358591e-06,2.519492e-11	0	0.547833	0.261412	-1866.54	74	10perc	10perc	modern
6	9	WAMGMFUL5306374	WAMGMFUL5306410	2132	1	0	0	0	0	0	0	0	0	2e-06	6e-06	3e-06	1e-06	0	0	0	0	0	7e-06	2e-06	-2739.97	247	-2739.97	0.008451	2.600197e-01,2.133084e-01,4.261109e-02,2.368743e-01,2.301917e-01,6.475913e-14,1.698956e-02,5.181299e-06,2.231283e-11	0.258917	0.451544	0.121891	-2946.07	62	10perc	10perc	modern
6	10	WAMGMFUL5306374	WAMGMFUL5306418	1332	1	0	0	0	0	0	0	0	0	1e-05	1e-06	1e-06	5e-06	1e-06	1e-06	1e-06	1e-06	2e-06	1e-05	0	-1619.63	79	-1619.64	0.00528	3.371757e-01,1.856229e-01,2.771124e-06,2.057666e-01,2.705294e-01,3.937364e-08,9.024930e-04,6.146263e-08,5.299519e-09	0.003346	0.689607	0.288186	-1807.03	62	10perc	10perc	modern
6	11	WAMGMFUL5306374	WAMGMFUL5306426	1499	1	0	0	0	0	0	0	0	0	3e-06	0	0	1e-06	0	0	1e-06	0	1e-06	3e-06	0	-1876.77	78	-1876.77	0.005942	3.037529e-01,2.367366e-01,8.941942e-07,2.023116e-01,2.571700e-01,3.165572e-09,2.785932e-05,1.436326e-07,4.027401e-12	0.000112	0.585706	0.269683	-2033.09	66	10perc	10perc	modern
6	12	WAMGMFUL5306374	WAMGMFUL5309722	1298	1	0	0	0	0	0	0	0	0	4e-06	0	0	2e-06	0	0	4e-06	0	4e-06	4e-06	0	-1511.6	130	-1511.6	0.005145	3.715111e-01,1.851620e-01,8.823335e-10,1.940533e-01,2.492541e-01,3.122749e-12,1.945849e-05,3.006277e-08,1.320297e-08	7.8e-05	0.657255	0.283934	-1666.01	50	10perc	10perc	modern
6	13	WAMGMFUL5306374	WAMGMFUL5309730	1594	1	0	0	0	0	0	0	0	0	4e-06	1e-06	1e-06	2e-06	0	1e-06	1e-06	0	1e-06	4e-06	0	-1948.87	82	-1948.88	0.006319	3.072339e-01,2.053302e-01,8.103735e-03,2.269076e-01,2.524193e-01,2.872848e-07,3.289672e-06,1.620939e-06,5.958861e-09	0.032117	0.573229	0.252066	-2150.38	46	10perc	10perc	modern
6	14	WAMGMFUL5306374	WAMGMFUL5309738	2273	1	0	0	0	0	0	0	0	0	0	1e-06	0	0	0	0	0	0	0	1e-06	0	-2892.74	106	-2892.74	0.00901	2.236535e-01,2.545150e-01,3.984290e-02,2.230447e-01,2.424320e-01,1.570577e-08,1.649340e-02,1.846697e-05,6.527045e-08	0.23238	0.454065	0.134823	-3122.47	74	10perc	10perc	modern
7	8	WAMGMFUL5306378	WAMGMFUL5306382	6114	1	0	0	0	0	0	0	0	0	0	0	6e-06	0	0	0	0	0	0	3e-06	-3e-06	-8241.84	98	-8241.84	0.024236	1.373483e-01,1.683679e-01,1.417402e-01,2.288433e-01,2.795006e-01,7.171662e-08,4.370889e-02,4.217296e-10,4.907082e-04	0.663502	0.479697	-0.095583	-8376.95	46	10perc	10perc	modern
7	9	WAMGMFUL5306378	WAMGMFUL5306410	12856	1	0	0	0	0	0	0	0	0	1e-06	1e-06	8e-06	1e-06	1e-06	1e-06	0	0	0	5e-06	-4e-06	-17931.3	94	-17931.3	0.050961	1.120214e-01,1.187701e-01,2.213706e-01,2.022695e-01,2.882681e-01,6.858495e-08,5.729395e-02,2.756892e-09,6.252309e-06	0.966685	0.480684	-0.299764	-17475.4	55	10perc	10perc	modern
7	10	WAMGMFUL5306378	WAMGMFUL5306418	5123	1	0	0	0	0	0	0	0	0	0	0	3.2e-05	0	0	0	0	0	0	1.6e-05	-1.6e-05	-6857.98	115	-6857.98	0.020307	1.541854e-01,1.211433e-01,1.657050e-01,2.578199e-01,2.785616e-01,4.448039e-08,2.258416e-02,1.776068e-08,5.243559e-07	0.675934	0.491072	-0.104709	-7008.67	63	10perc	10perc	modern
7	11	WAMGMFUL5306378	WAMGMFUL5306426	7452	1	0	0	0	0	0	0	0	0	0	0	2e-06	0	0	0	0	0	0	1e-06	-1e-06	-10142.8	130	-10142.8	0.02954	1.412670e-01,1.442262e-01,1.638775e-01,2.216201e-01,2.859303e-01,8.244998e-08,4.307850e-02,8.726250e-09,3.267664e-07	0.723799	0.499178	-0.136484	-10159.6	47	10perc	10perc	modern
7	12	WAMGMFUL5306378	WAMGMFUL5309722	4962	1	0	0	0	0	0	0	0	0	0	0	1e-06	0	0	0	0	0	0	0	0	-6613.95	98	-6613.95	0.019669	1.684818e-01,1.392101e-01,1.361034e-01,2.030279e-01,2.955144e-01,1.148848e-05,5.765093e-02,9.775126e-10,9.676927e-13	0.655651	0.551329	-0.098571	-6926.87	63	10perc	10perc	modern
7	13	WAMGMFUL5306378	WAMGMFUL5309730	6975	1	0	0	0	0	0	0	0	0	0	0	2e-06	0	0	0	0	0	0	1e-06	-1e-06	-9404.34	110	-9404.35	0.027649	1.519379e-01,1.379973e-01,1.491376e-01,2.179243e-01,2.953603e-01,3.013971e-06,4.655901e-02,1.942234e-08,1.080670e-03	0.662569	0.53544	-0.101446	-9646.34	62	10perc	10perc	modern
7	14	WAMGMFUL5306378	WAMGMFUL5309738	14326	1	0	0	0	0	0	0	0	0	1e-06	1e-06	2.6e-05	1e-06	1e-06	1e-06	0	1e-06	1e-06	1.3e-05	-1.2e-05	-19944.7	123	-19944.7	0.056788	9.668071e-02,1.373056e-01,2.346921e-01,1.867080e-01,2.910403e-01,5.349190e-08,5.357323e-02,1.256168e-08,1.170499e-11	0.990466	0.475339	-0.315078	-19234	50	10perc	10perc	modern
8	9	WAMGMFUL5306382	WAMGMFUL5306410	1756	1	0	0	0	0	0	0	0	0	1e-06	1e-06	2e-06	1e-06	0	0	1e-06	0	1e-06	2e-06	0	-2266.89	90	-2266.89	0.006961	2.638394e-01,1.941560e-01,4.480861e-02,2.534398e-01,2.437495e-01,1.589857e-07,6.322616e-06,2.101318e-07,4.952775e-08	0.183857	0.495012	0.164817	-2397.85	42	10perc	10perc	modern
8	10	WAMGMFUL5306382	WAMGMFUL5306418	1065	1	0	0	0	0	0	0	0	0	9e-06	2e-06	2e-06	6e-06	2e-06	2e-06	6e-06	2e-06	8e-06	9e-06	0	-1300.25	75	-1300.25	0.004222	3.449151e-01,1.903439e-01,3.811425e-06,2.299911e-01,2.347444e-01,9.879779e-08,1.287295e-06,2.336237e-10,2.558359e-07	2.2e-05	0.558463	0.263799	-1405.21	51	10perc	10perc	modern
8	11	WAMGMFUL5306382	WAMGMFUL5306426	1389	1	0	0	0	0	0	0	0	0	4e-06	3e-06	3e-06	3e-06	2e-06	2e-06	1e-06	2e-06	3e-06	5e-06	0	-1726.08	63	-1726.08	0.005506	2.741697e-01,2.446461e-01,5.915416e-07,2.537978e-01,2.273849e-01,1.310292e-07,7.356435e-07,2.480305e-10,1.225241e-08	6e-06	0.456188	0.238543	-1832.21	30	10perc	10perc	modern
8	12	WAMGMFUL5306382	WAMGMFUL5309722	1177	1	0	0	0	0	0	0	0	0	2e-06	0	0	1e-06	0	0	2e-06	0	2e-06	2e-06	0	-1399.43	70	-1399.43	0.004666	3.371708e-01,2.080341e-01,3.294424e-07,2.277297e-01,2.270650e-01,1.701558e-08,1.866450e-08,5.058200e-10,6.774687e-11	2e-06	0.521073	0.255159	-1500.38	34	10perc	10perc	modern
8	13	WAMGMFUL5306382	WAMGMFUL5309730	1381	1	0	0	0	0	0	0	0	0	3e-06	0	0	1e-06	0	0	3e-06	0	3e-06	3e-06	0	-1668	82	-1668	0.005474	3.222163e-01,2.002446e-01,1.775065e-07,2.331250e-01,2.444138e-01,6.088156e-08,2.459749e-09,1.759451e-07,2.918086e-09	1e-06	0.563984	0.265034	-1791.86	30	10perc	10perc	modern
8	14	WAMGMFUL5306382	WAMGMFUL5309738	1942	1	0	0	0	0	0	0	0	0	3e-06	0	0	2e-06	0	0	0	0	1e-06	3e-06	0	-2484.02	66	-2484.02	0.007698	2.472732e-01,2.222910e-01,2.714717e-02,2.189362e-01,2.843404e-01,3.125873e-09,1.187335e-05,5.282156e-10,8.408467e-08	0.095516	0.607064	0.227766	-2634.9	46	10perc	10perc	modern
9	10	WAMGMFUL5306410	WAMGMFUL5306418	1582	0.964636	1e-06	0.035363	0	0	0	0	0	0	0.035364	0	0	0.017682	0	0	0.035363	0	0.035364	0.035364	0	-1994.81	74	-1	0.006271	3.464203e-01,1.807488e-01,2.152583e-08,2.051234e-01,2.609859e-01,8.062324e-07,2.057825e-07,6.588194e-10,6.720517e-03	1e-06	0.676351	0.287478	-2130.69	38	10perc	10perc	modern
9	11	WAMGMFUL5306410	WAMGMFUL5306426	2067	1	0	0	0	0	0	0	0	0	3.3e-05	1e-06	1e-06	1.7e-05	0	0	3e-05	0	3e-05	3.4e-05	0	-2651.51	74	-2651.52	0.008194	2.904832e-01,2.148615e-01,2.765553e-08,2.157065e-01,2.789432e-01,2.137069e-06,7.174356e-07,7.894375e-08,2.663358e-06	3e-06	0.647845	0.282199	-2794.85	38	10perc	10perc	modern
9	12	WAMGMFUL5306410	WAMGMFUL5309722	1696	1	0	0	0	0	0	0	0	0	0	1e-06	1e-06	0	0	0	1e-06	0	1e-06	2e-06	0	-2104.36	110	-2104.36	0.006723	3.041859e-01,2.145209e-01,2.408689e-06,2.472392e-01,2.029295e-01,1.115457e-07,3.112185e-02,9.653326e-08,1.604458e-08	0.153375	0.411718	0.162146	-2235.43	42	10perc	10perc	modern
9	13	WAMGMFUL5306410	WAMGMFUL5309730	2071	1	0	0	0	0	0	0	0	0	0	0	0	0	0	0	0	0	0	0	0	-2625.48	110	-2625.48	0.008209	2.870777e-01,2.154917e-01,1.560976e-02,2.177447e-01,2.364482e-01,1.827632e-13,2.762800e-02,6.586049e-12,2.157719e-08	0.182864	0.496246	0.165508	-2812.69	50	10perc	10perc	modern
9	14	WAMGMFUL5306410	WAMGMFUL5309738	3169	1	0	0	0	0	0	0	0	0	0	5e-06	0	0	0	0	0	0	0	3e-06	2e-06	-4277.46	74	-4277.47	0.012562	2.059965e-01,2.351176e-01,5.682350e-02,1.713274e-01,2.552187e-01,3.668510e-08,7.551614e-02,7.299573e-10,1.289314e-08	0.518534	0.473693	-0.010318	-4423.83	34	10perc	10perc	modern
10	11	WAMGMFUL5306418	WAMGMFUL5306426	1247	1	0	0	0	0	0	0	0	0	3e-05	2e-06	0	1.5e-05	0	0	3e-05	0	3e-05	3.1e-05	1e-06	-1525.2	82	-1525.2	0.004943	3.541026e-01,2.083955e-01,2.000818e-09,1.795712e-01,2.579265e-01,1.083639e-08,1.049018e-08,4.148608e-06,7.463319e-08	0	0.664809	0.285372	-1667.15	39	10perc	10perc	modern
10	12	WAMGMFUL5306418	WAMGMFUL5309722	1034	1	0	0	0	0	0	0	0	0	4e-06	1e-06	1e-06	2e-06	1e-06	1e-06	0	1e-06	1e-06	4e-06	0	-1184.63	66	-1184.63	0.004099	3.797723e-01,2.029917e-01,3.378794e-07,2.188040e-01,1.984306e-01,4.165873e-07,9.885507e-09,1.692801e-07,4.881798e-07	2e-06	0.470442	0.242385	-1309.96	26	10perc	10perc	modern
10	13	WAMGMFUL5306418	WAMGMFUL5309730	1265	1	0	0	0	0	0	0	0	0	3e-06	0	0	1e-06	0	0	0	0	0	3e-06	0	-1498.38	82	-1498.38	0.005014	3.611468e-01,2.018302e-01,2.591894e-08,2.095488e-01,2.274740e-01,5.774575e-08,1.190300e-07,9.221512e-08,1.245861e-08	1e-06	0.552954	0.262573	-1644.55	38	10perc	10perc	modern
10	14	WAMGMFUL5306418	WAMGMFUL5309738	1706	1	0	0	0	0	0	0	0	0	6e-06	0	1e-06	3e-06	0	1e-06	1e-06	0	1e-06	6e-06	0	-2088.65	90	-2088.66	0.006763	2.968232e-01,2.421079e-01,6.189368e-06,1.654987e-01,2.955605e-01,3.542617e-08,2.047763e-06,1.416386e-06,1.974137e-08	2.8e-05	0.725095	0.29592	-2265.07	46	10perc	10perc	modern
11	12	WAMGMFUL5306426	WAMGMFUL5309722	1273	1	0	0	0	0	0	0	0	0	3e-06	1e-06	1e-06	2e-06	1e-06	1e-06	0	1e-06	2e-06	3e-06	0	-1546.77	50	-1546.77	0.005046	3.149266e-01,2.336324e-01,2.258782e-06,2.332012e-01,2.182363e-01,1.029132e-07,1.008000e-06,3.451576e-08,2.777149e-08	1.5e-05	0.467478	0.24159	-1657.35	30	10perc	10perc	modern
11	13	WAMGMFUL5306426	WAMGMFUL5309730	1618	1	0	0	0	0	0	0	0	0	4e-06	3e-06	3e-06	3e-06	3e-06	3e-06	0	3e-06	3e-06	4e-06	0	-1956.94	75	-1956.94	0.006414	3.136549e-01,2.182787e-01,3.306610e-06,2.373681e-01,2.306950e-01,1.381243e-11,1.701260e-09,3.238987e-12,2.643002e-08	1.4e-05	0.506299	0.251558	-2106	34	10perc	10perc	modern
11	14	WAMGMFUL5306426	WAMGMFUL5309738	2205	1	0	0	0	0	0	0	0	0	0	0	1e-06	0	0	0	0	0	0	1e-06	-1e-06	-2855.67	134	-2855.67	0.008741	2.097426e-01,2.838196e-01,6.436476e-03,2.557497e-01,2.442324e-01,4.573764e-10,1.915508e-05,3.590098e-12,2.509652e-10	0.026432	0.447292	0.225013	-3012.88	78	10perc	10perc	modern
12	13	WAMGMFUL5309722	WAMGMFUL5309730	1294	0.953825	5e-06	0.04617	0	0	0	0	0	0	0.046173	0	0	0.023087	0	0	0.04617	0	0.046171	0.046173	0	-1510.36	98	-1	0.005129	3.916555e-01,1.882915e-01,3.113249e-09,1.665403e-01,2.535127e-01,3.605902e-09,3.740826e-09,3.865888e-09,5.336688e-10	0	0.714459	0.294147	-1634.9	26	10perc	10perc	modern
12	14	WAMGMFUL5309722	WAMGMFUL5309738	1695	0.972014	0	0.027985	0	0	0	0	0	1e-06	0.027985	1e-06	1e-06	0.013993	1e-06	1e-06	0.027985	1e-06	0.027986	0.027986	0	-2077.23	94	-1	0.006719	3.199156e-01,2.354851e-01,8.168709e-07,1.550532e-01,2.789798e-01,1.883596e-06,3.909816e-07,8.705688e-07,1.056228e-02	4e-06	0.71434	0.294125	-2227.17	26	10perc	10perc	modern
13	14	WAMGMFUL5309730	WAMGMFUL5309738	2169	1	0	0	0	0	0	0	0	0	0	0	0	0	0	0	0	0	0	0	0	-2733.6	170	-2733.6	0.008598	2.356118e-01,2.727896e-01,2.055629e-02,2.085623e-01,2.568472e-01,3.482313e-07,5.632218e-03,1.963048e-07,2.189459e-08	0.101961	0.506062	0.205488	-2939.73	63	10perc	10perc	modern
0	1	WAMGMFUL5306339	WAMGMFUL5306347	283	1	0	0	0	0	0	0	0	0	0	1e-06	0	0	0	0	0	0	0	1e-06	0	-341.579	154	-341.579	0.339329	2.653124e-01,2.262482e-01,5.482943e-05,3.015912e-01,2.066732e-01,1.315757e-13,1.200187e-04,2.305348e-11,2.775322e-08	0.000846	0.391416	0.219217	-375.092	114	1perc	1perc	modern
0	2	WAMGMFUL5306339	WAMGMFUL5306355	276	0.48718	0.512687	0.000134	0	0	0	0	0	0	0.256477	0	0	0.128239	0	0	0.000134	0	0.000134	0.256477	0	-320.894	3858	-1	0.330935	3.789363e-01,9.048643e-02,6.587311e-08,1.923194e-01,3.237883e-01,8.750651e-07,6.038294e-10,4.318459e-07,1.446819e-02	0	1.14491	0.348016	-353.985	70	1perc	1perc	modern
0	3	WAMGMFUL5306339	WAMGMFUL5306362	239	1	0	0	0	0	0	0	0	0	1e-06	1e-06	1e-06	1e-06	0	0	1e-06	0	1e-06	2e-06	0	-282.927	110	-282.927	0.286571	2.714661e-01,1.796645e-01,2.311870e-02,2.472423e-01,2.756705e-01,1.106592e-06,3.668819e-07,2.350112e-08,2.836400e-03	0.083865	0.612564	0.234534	-319.793	42	1perc	1perc	modern
0	4	WAMGMFUL5306339	WAMGMFUL5306366	134	1	0	0	0	0	0	0	0	0	1e-06	0	0	0	0	0	0	0	0	1e-06	0	-138.451	94	-138.451	0.160671	3.290870e-01,1.550172e-01,2.271567e-08,2.621549e-01,2.037243e-01,1.485460e-07,5.001646e-02,4.669049e-10,3.983086e-23	0.245511	0.436064	0.125744	-164.644	30	1perc	1perc	modern
0	5	WAMGMFUL5306339	WAMGMFUL5306370	234	1	0	0	0	0	0	0	0	0	6e-06	0	0	3e-06	0	0	0	0	0	6e-06	0	-259.447	278	-259.447	0.280576	2.582553e-01,2.487959e-01,2.334140e-10,2.555172e-01,2.319049e-01,4.353360e-14,3.079443e-11,1.844353e-05,5.508240e-03	0	0.459826	0.239536	-295.88	54	1perc	1perc	modern
0	6	WAMGMFUL5306339	WAMGMFUL5306374	145	1	0	0	0	0	0	0	0	0	9e-06	0	0	5e-06	0	0	0	0	0	9e-06	0	-146.438	78	-146.438	0.173861	3.928965e-01,9.826607e-02,5.106637e-08,1.921136e-01,3.167227e-01,1.466397e-07,4.674076e-08,8.793489e-07,6.180179e-14	0	1.09072	0.342838	-166.964	30	1perc	1perc	modern
0	7	WAMGMFUL5306339	WAMGMFUL5306378	243	1	0	0	0	0	0	0	0	0	0	3e-06	2e-06	0	0	0	2e-06	0	2e-06	2e-06	0	-300.755	82	-300.755	0.291367	2.593669e-01,1.688973e-01,4.774854e-02,1.676074e-01,3.066311e-01,2.066284e-09,4.974869e-02,1.652517e-07,5.548269e-11	0.317963	0.70652	0.117541	-336.806	30	1perc	1perc	modern
0	8	WAMGMFUL5306339	WAMGMFUL5306382	108	1	0	0	0	0	0	0	0	0	0	0	1.1e-05	0	0	0	0	0	0	6e-06	-5e-06	-120.007	118	-120.007	0.129496	3.814316e-01,7.897128e-06,1.255212e-01,1.574378e-01,3.202069e-01,2.648992e-08,1.539446e-02,2.291097e-12,1.491401e-16	0.440077	1.07322	0.048098	-135.23	74	1perc	1perc	modern
0	9	WAMGMFUL5306339	WAMGMFUL5306410	177	1	0	0	0	0	0	0	0	0	2e-06	1e-06	6e-06	1e-06	1e-06	1e-06	0	0	0	5e-06	-2e-06	-200.529	82	-200.529	0.21223	3.722951e-01,1.214995e-01,1.155881e-01,1.671143e-01,1.962867e-01,9.041714e-03,1.817429e-02,8.777535e-08,2.481201e-07	0.681464	0.45498	-0.103209	-238.267	34	1perc	1perc	modern
0	10	WAMGMFUL5306339	WAMGMFUL5306418	146	1	0	0	0	0	0	0	0	0	4e-06	0	0	2e-06	0	0	0	0	0	4e-06	0	-161.553	194	-161.553	0.17506	2.737040e-01,2.507049e-01,5.905851e-09,2.552706e-01,2.203195e-01,1.393739e-07,1.378970e-07,7.017732e-07,1.354170e-08	1e-06	0.435434	0.232744	-175.737	30	1perc	1perc	modern
0	11	WAMGMFUL5306339	WAMGMFUL5306426	137	1	0	0	0	0	0	0	0	0	0	0	4e-06	0	0	0	0	0	0	2e-06	-2e-06	-158.767	98	-158.767	0.164269	2.520162e-01,2.424987e-01,1.047287e-07,2.861951e-01,1.832238e-01,3.432139e-02,1.609299e-10,2.559292e-09,1.744702e-03	1e-06	0.325433	0.197128	-176.253	58	1perc	1perc	modern
0	12	WAMGMFUL5306339	WAMGMFUL5309722	116	1	0	0	0	0	0	0	0	0	5e-06	0	0	3e-06	0	0	0	0	0	5e-06	0	-125.103	66	-125.103	0.139089	3.106353e-01,1.192435e-01,9.575987e-08,2.598547e-01,3.102651e-01,1.116131e-07,4.706347e-07,4.477501e-07,4.022997e-07	2e-06	0.818427	0.310379	-143.673	26	1perc	1perc	modern
0	13	WAMGMFUL5306339	WAMGMFUL5309730	139	1	0	0	0	0	0	0	0	0	8e-06	0	0	4e-06	0	0	0	0	0	8e-06	0	-146.595	354	-146.595	0.166667	3.688410e-01,2.160663e-01,6.242854e-07,2.558528e-01,1.301749e-01,1.732770e-07,2.639919e-08,2.906419e-02,6.586559e-09	5e-06	0.259838	0.170981	-159.633	38	1perc	1perc	modern
0	14	WAMGMFUL5306339	WAMGMFUL5309738	152	1	0	0	0	0	0	0	0	0	5e-06	0	0	2e-06	0	0	0	0	0	5e-06	0	-176.361	218	-176.361	0.182254	1.835462e-01,3.217751e-01,5.681126e-08,2.390434e-01,2.513546e-01,3.900313e-09,2.376917e-11,4.280652e-03,9.769570e-11	0	0.444797	0.235393	-188.621	74	1perc	1perc	modern
1	2	WAMGMFUL5306347	WAMGMFUL5306355	277	1	0	0	0	0	0	0	0	0	0	3e-06	0	0	0	0	0	0	0	2e-06	1e-06	-336.614	98	-336.614	0.332134	3.005451e-01,2.301421e-01,3.791921e-02,2.618385e-01,1.284225e-01,2.198953e-07,4.112675e-02,5.609131e-06,7.066904e-10	0.615515	0.224895	-0.039621	-367.683	38	1perc	1perc	modern
1	3	WAMGMFUL5306347	WAMGMFUL5306362	245	1	0	0	0	0	0	0	0	0	0	0	0	0	0	0	0	0	0	0	0	-276.5	202	-276.5	0.293765	3.392232e-01,2.121867e-01,9.783908e-03,2.495955e-01,1.833103e-01,7.855741e-07,5.899487e-03,9.500925e-08,4.438467e-08	0.085557	0.383923	0.183417	-311.623	54	1perc	1perc	modern
1	4	WAMGMFUL5306347	WAMGMFUL5306366	116	1	0	0	0	0	0	0	0	0	0	0	0	0	0	0	0	0	0	0	0	-119.294	282	-119.294	0.139089	4.599764e-01,2.166435e-01,8.619855e-12,2.095724e-01,1.138040e-01,4.185221e-08,3.631500e-06,1.818725e-11,1.576998e-39	3.2e-05	0.267008	0.174048	-131.885	38	1perc	1perc	modern
1	5	WAMGMFUL5306347	WAMGMFUL5306370	234	1	0	0	0	0	0	0	0	0	0	1e-06	2e-06	0	0	0	1e-06	0	1e-06	2e-06	-1e-06	-255.757	102	-255.757	0.280576	3.087694e-01,2.654948e-01,2.038947e-09,2.372605e-01,1.884359e-01,1.154703e-07,4.363514e-06,1.598844e-05,1.902315e-05	2.3e-05	0.374791	0.214209	-291.223	78	1perc	1perc	modern
1	6	WAMGMFUL5306347	WAMGMFUL5306374	145	0.909954	7.8e-05	0.089968	0	0	0	0	0	0	0.090007	0	0	0.045004	0	0	0.089968	0	0.089968	0.090007	0	-143.628	102	-1	0.173861	5.132761e-01,1.490454e-01,3.555137e-10,1.027104e-01,2.349680e-01,6.755673e-08,1.173701e-09,2.753450e-08,9.692837e-10	0	0.933317	0.325579	-159.746	30	1perc	1perc	modern
1	7	WAMGMFUL5306347	WAMGMFUL5306378	240	1	0	0	0	0	0	0	0	0	1e-06	6e-06	1e-06	0	0	0	0	0	0	4e-06	3e-06	-298.802	90	-298.803	0.28777	2.718235e-01,3.015655e-01,1.524610e-02,2.108199e-01,1.704426e-01,4.010602e-07,3.010087e-02,4.585289e-07,7.026208e-07	0.266054	0.305599	0.093462	-328.562	30	1perc	1perc	modern
1	8	WAMGMFUL5306347	WAMGMFUL5306382	109	1	0	0	0	0	0	0	0	0	0	0	2.9e-05	0	0	0	0	0	0	1.5e-05	-1.4e-05	-116.79	66	-116.79	0.130695	3.483727e-01,3.276666e-01,4.170074e-11,2.561250e-01,8.827257e-06,6.782681e-02,7.840292e-15,2.812713e-11,2.847942e-15	5e-06	1.4e-05	1.4e-05	-124.734	130	1perc	1perc	modern
1	9	WAMGMFUL5306347	WAMGMFUL5306410	158	1	0	0	0	0	0	0	0	0	0	0	0	0	0	0	0	0	0	1e-06	0	-189.717	218	-189.717	0.189448	4.226514e-01,1.622733e-01,8.119059e-02,1.449454e-01,1.794314e-01,2.421144e-05,1.138614e-31,1.717276e-25,9.483657e-03	0.452488	0.461936	0.025597	-215.864	274	1perc	1perc	modern
1	10	WAMGMFUL5306347	WAMGMFUL5306418	145	1	0	0	0	0	0	0	0	0	6e-06	0	0	3e-06	0	0	0	0	0	6e-06	0	-163.915	258	-163.916	0.173861	3.348192e-01,3.137772e-01,1.146271e-08,1.943664e-01,1.570370e-01,1.057955e-07,9.536372e-08,2.429186e-08,9.215831e-09	1e-06	0.30904	0.190992	-171.409	22	1perc	1perc	modern
1	11	WAMGMFUL5306347	WAMGMFUL5306426	133	0.678457	0.321543	0	0	0	0	0	0	0	0.160772	0	0	0.080386	0	0	0	0	0	0.160772	0	-159.552	514	-1	0.159472	4.151908e-01,1.831340e-01,1.077117e-06,1.198171e-01,2.006244e-01,8.123255e-02,1.692543e-08,3.294187e-08,6.525250e-08	5e-06	0.522208	0.255429	-176.409	35	1perc	1perc	modern
1	12	WAMGMFUL5306347	WAMGMFUL5309722	105	1	0	0	0	0	0	0	0	0	0	1e-06	0	0	0	0	0	0	0	1e-06	1e-06	-109.587	74	-109.587	0.125899	4.145011e-01,2.669922e-01,2.841091e-07,1.253837e-01,1.697288e-01,1.438358e-07,2.339280e-02,7.499566e-07,1.561714e-07	0.137826	0.408228	0.167992	-125.307	26	1perc	1perc	modern
1	13	WAMGMFUL5306347	WAMGMFUL5309730	136	1	0	0	0	0	0	0	0	0	9e-06	0	0	4e-06	0	0	6e-06	0	6e-06	9e-06	0	-143.678	86	-143.678	0.16307	4.943695e-01,1.813291e-01,1.802249e-08,1.730432e-01,1.512318e-01,2.765996e-07,2.150136e-08,2.608359e-05,2.171812e-11	0	0.426728	0.230234	-156.069	62	1perc	1perc	modern
1	14	WAMGMFUL5306347	WAMGMFUL5309738	158	1	0	0	0	0	0	0	0	0	0	0	0	0	0	0	0	0	0	0	0	-191.734	138	-191.734	0.189448	2.185175e-01,3.926412e-01,3.058173e-06,2.438766e-01,1.449596e-01,3.922667e-11,2.564493e-07,1.800800e-06,1.704057e-08	2.3e-05	0.227737	0.156463	-200.369	35	1perc	1perc	modern
2	3	WAMGMFUL5306355	WAMGMFUL5306362	243	1	0	0	0	0	0	0	0	0	5e-06	1e-06	1e-06	3e-06	0	1e-06	0	0	0	6e-06	1e-06	-271.455	82	-271.455	0.291367	2.727151e-01,2.826814e-01,6.728072e-03,2.588496e-01,1.593536e-01,1.161034e-05,1.833233e-07,1.966039e-02,1.029603e-08	0.042222	0.280586	0.165809	-308.631	46	1perc	1perc	modern
2	4	WAMGMFUL5306355	WAMGMFUL5306366	119	1	0	0	0	0	0	0	0	0	1e-06	1e-06	0	1e-06	0	0	0	0	0	2e-06	0	-113.778	78	-113.778	0.142686	3.959409e-01,2.235757e-01,1.069977e-07,2.749193e-01,1.055636e-01,6.428617e-19,3.862101e-07,3.286110e-12,4.873424e-112	5e-06	0.211764	0.148759	-129.114	39	1perc	1perc	modern
2	5	WAMGMFUL5306355	WAMGMFUL5306370	233	1	0	0	0	0	0	0	0	0	6e-06	1e-06	1e-06	3e-06	0	0	1e-06	0	1e-06	7e-06	0	-259.277	110	-259.277	0.279376	3.310399e-01,2.046574e-01,3.315090e-07,1.913975e-01,2.690911e-01,2.837510e-06,3.808604e-03,2.023608e-06,3.384306e-07	0.014155	0.672949	0.279877	-290.07	47	1perc	1perc	modern
2	6	WAMGMFUL5306355	WAMGMFUL5306374	152	0.98367	0	0.01633	0	0	0	0	0	0	0.01633	0	0	0.008165	0	0	0.01633	0	0.01633	0.01633	0	-157.089	142	-1	0.182254	3.736899e-01,1.896269e-01,6.827706e-08,1.909668e-01,2.449582e-01,2.103425e-10,7.580748e-04,5.631002e-08,3.038288e-08	0.003095	0.642342	0.279654	-176.386	71	1perc	1perc	modern
2	7	WAMGMFUL5306355	WAMGMFUL5306378	231	1	0	0	0	0	0	0	0	0	0	0	0	0	0	0	0	0	0	0	0	-281.435	126	-281.435	0.276978	2.869679e-01,2.163237e-01,1.213231e-02,2.648814e-01,2.004662e-01,6.616705e-08,1.922835e-02,1.554847e-08,4.677897e-09	0.156439	0.391103	0.156149	-305.834	38	1perc	1perc	modern
2	8	WAMGMFUL5306355	WAMGMFUL5306382	94	0.648842	0	0	0.351143	0	1.1e-05	0	4e-06	0	0	1.4e-05	0.351147	0	0	0	4e-06	0	4e-06	0.175581	-0.175566	-94.3796	114	-1	0.11271	4.334725e-01,1.735805e-01,1.065575e-01,2.428284e-01,9.870261e-07,4.355831e-02,1.694296e-06,4.144456e-08,7.015397e-08	107960	2e-06	-0.46333	-103.559	50	1perc	1perc	modern
2	9	WAMGMFUL5306355	WAMGMFUL5306410	168	1	0	0	0	0	0	0	0	0	0	0	5e-06	0	0	0	0	0	0	3e-06	-2e-06	-194.862	86	-194.862	0.201439	3.516593e-01,2.226813e-01,5.334732e-02,2.594122e-01,1.099857e-01,1.346891e-08,4.358836e-06,1.459357e-06,2.908369e-03	0.485078	0.205409	0.004675	-217.463	38	1perc	1perc	modern
2	10	WAMGMFUL5306355	WAMGMFUL5306418	151	1	0	0	0	0	0	0	0	0	7e-06	0	0	4e-06	0	0	0	0	0	7e-06	0	-164.952	291	-164.953	0.181055	3.370698e-01,2.789078e-01,3.433885e-08,2.060981e-01,1.779235e-01,5.415850e-09,8.268390e-07,5.567448e-08,9.547541e-25	5e-06	0.366847	0.211597	-175.086	30	1perc	1perc	modern
2	11	WAMGMFUL5306355	WAMGMFUL5306426	135	1	0	0	0	0	0	0	0	0	0	0	0	0	0	0	0	0	0	1e-06	0	-150.91	210	-150.91	0.161871	3.924116e-01,1.698355e-01,6.549723e-02,1.342845e-01,2.379704e-01,3.299114e-07,2.917470e-07,1.161199e-07,1.372355e-28	0.275234	0.643828	0.137137	-162.87	42	1perc	1perc	modern
2	12	WAMGMFUL5306355	WAMGMFUL5309722	114	1	0	0	0	0	0	0	0	0	5e-06	0	0	2e-06	0	0	0	0	0	5e-06	0	-122.534	207	-122.534	0.136691	2.721485e-01,3.324913e-01,3.250969e-08,2.470931e-01,1.482646e-01,2.474771e-06,1.130756e-10,5.543241e-09,1.262164e-30	0	0.255811	0.169229	-137.403	38	1perc	1perc	modern
2	13	WAMGMFUL5306355	WAMGMFUL5309730	129	1	0	0	0	0	0	0	0	0	1e-06	2e-06	2e-06	0	0	0	2e-06	0	2e-06	3e-06	0	-134.123	110	-134.123	0.154676	4.183739e-01,1.625955e-01,1.986101e-10,2.017128e-01,1.781846e-01,1.634280e-09,3.913315e-02,2.504442e-08,9.822621e-32	0.219621	0.441661	0.138645	-148.63	29	1perc	1perc	modern
2	14	WAMGMFUL5306355	WAMGMFUL5309738	153	1	0	0	0	0	0	0	0	0	2e-06	0	1e-06	1e-06	0	0	2e-06	0	2e-06	2e-06	0	-183.598	146	-183.598	0.183453	2.602846e-01,2.550750e-01,4.989555e-07,2.057581e-01,2.788793e-01,8.431197e-09,2.271555e-06,9.395788e-10,1.903767e-07	1e-05	0.60516	0.273784	-191.6	42	1perc	1perc	modern
3	4	WAMGMFUL5306362	WAMGMFUL5306366	111	0.9525	1.6e-05	0.047484	0	0	0	0	0	0	0.047492	0	0	0.023746	0	0	0.047484	0	0.047484	0.047492	0	-111.865	90	-1	0.133094	4.185416e-01,1.131348e-01,7.024286e-08,1.747693e-01,2.935534e-01,1.413766e-08,2.677940e-07,4.938509e-07,2.060031e-09	1e-06	1.01962	0.335484	-126.637	22	1perc	1perc	modern
3	5	WAMGMFUL5306362	WAMGMFUL5306370	190	0.99641	2e-06	0.003588	0	0	0	0	0	0	0.003589	0	0	0.001795	0	0	0.003588	0	0.003588	0.003589	0	-200.262	182	-1	0.227818	3.803453e-01,1.603679e-01,1.599163e-08,1.332704e-01,3.009954e-01,7.172903e-08,2.501753e-02,1.656052e-06,1.766679e-06	0.083116	0.944573	0.280205	-225.979	27	1perc	1perc	modern
3	6	WAMGMFUL5306362	WAMGMFUL5306374	133	1	0	0	0	0	0	0	0	0	6e-06	0	0	3e-06	0	0	0	0	0	6e-06	0	-122.282	278	-122.282	0.159472	3.570212e-01,2.440496e-01,7.100048e-09,2.225433e-01,1.763851e-01,3.474024e-08,1.541042e-07,6.341488e-07,1.759319e-22	1e-06	0.378027	0.21527	-146.69	22	1perc	1perc	modern
3	7	WAMGMFUL5306362	WAMGMFUL5306378	210	0.937878	5.3e-05	0.062069	0	0	0	0	0	0	0.062095	0	0	0.031048	0	0	0.062069	0	0.062069	0.062095	0	-246.694	82	-1	0.251799	3.529956e-01,1.760196e-01,6.582451e-09,1.267393e-01,3.442443e-01,1.063919e-08,2.071128e-08,8.246388e-07,2.868257e-07	0	1.13702	0.347284	-267.697	30	1perc	1perc	modern
3	8	WAMGMFUL5306362	WAMGMFUL5306382	86	1	0	0	0	0	0	0	0	0	0	0	2.3e-05	0	0	0	0	0	0	1.1e-05	-1.1e-05	-95.1478	130	-95.1479	0.103118	4.383767e-01,2.220218e-09,1.672556e-01,1.498792e-01,2.358269e-01,2.732688e-12,8.661590e-03,4.299757e-09,3.031432e-11	0.745959	0.723848	-0.186647	-102.557	78	1perc	1perc	modern
3	9	WAMGMFUL5306362	WAMGMFUL5306410	132	1	0	0	0	0	0	0	0	0	2e-06	0	0	1e-06	0	0	2e-06	0	2e-06	2e-06	0	-139.594	118	-139.594	0.158273	4.812189e-01,9.718068e-02,5.429383e-02,1.141722e-01,2.453960e-01,1.246068e-07,7.738252e-03,1.555303e-09,1.066044e-08	0.252784	0.89762	0.172802	-165.852	42	1perc	1perc	modern
3	10	WAMGMFUL5306362	WAMGMFUL5306418	121	1	0	0	0	0	0	0	0	0	6e-06	0	0	3e-06	0	0	0	0	0	6e-06	0	-118.707	254	-118.707	0.145084	3.562237e-01,2.426495e-01,2.022718e-09,2.488487e-01,1.522780e-01,2.464657e-08,2.514937e-10,9.141584e-08,3.293416e-20	0	0.309824	0.191291	-126.728	22	1perc	1perc	modern
3	11	WAMGMFUL5306362	WAMGMFUL5306426	114	1	0	0	0	0	0	0	0	0	0	0	1.4e-05	0	0	0	0	0	0	7e-06	-7e-06	-123.106	83	-123.107	0.136691	2.474365e-01,2.592143e-01,8.615362e-02,2.860491e-01,1.211464e-01,3.542293e-10,2.550014e-09,4.197342e-09,1.660584e-09	0.711153	0.191864	-0.064961	-135.515	34	1perc	1perc	modern
3	12	WAMGMFUL5306362	WAMGMFUL5309722	90	1	0	0	0	0	0	0	0	0	2.1e-05	0	0	1.1e-05	0	0	2.1e-05	0	2.1e-05	2.1e-05	0	-86.4874	102	-86.4874	0.107914	3.916348e-01,2.511508e-01,2.545174e-06,1.331033e-01,2.241084e-01,1.616947e-07,4.482926e-14,7.609218e-11,1.397754e-09	1.1e-05	0.583226	0.269203	-97.4963	31	1perc	1perc	modern
3	13	WAMGMFUL5306362	WAMGMFUL5309730	120	1	0	0	0	0	0	0	0	0	7e-06	0	0	4e-06	0	0	0	0	0	7e-06	0	-109.235	326	-109.236	0.143885	4.255157e-01,2.333313e-01,2.443514e-09,2.792953e-01,6.185743e-02,4.429793e-08,1.430015e-07,7.647558e-12,2.260673e-24	2e-06	0.120668	0.097207	-118.262	22	1perc	1perc	modern
3	14	WAMGMFUL5306362	WAMGMFUL5309738	135	1	0	0	0	0	0	0	0	0	1e-06	0	0	0	0	0	0	0	0	1e-06	0	-150.761	74	-150.761	0.161871	1.974302e-01,4.117533e-01,5.160508e-14,2.853823e-01,1.045865e-01,5.920548e-10,2.764525e-11,1.047984e-07,8.475059e-04	0	0.150023	0.115398	-151.588	50	1perc	1perc	modern
4	5	WAMGMFUL5306366	WAMGMFUL5306370	104	0.714776	3.1e-05	0.285193	0	0	0	0	0	0	0.285208	0	0	0.142604	0	0	0.285193	0	0.285193	0.285208	0	-96.8091	66	-1	0.1247	5.209383e-01,6.046398e-02,4.642784e-08,1.066230e-01,3.119729e-01,2.343743e-07,1.379355e-06,1.969334e-08,4.708102e-08	5e-06	1.86711	0.394383	-105.543	38	1perc	1perc	modern
4	6	WAMGMFUL5306366	WAMGMFUL5306374	100	1	0	0	0	0	0	0	0	0	3e-06	0	0	1e-06	0	0	0	0	0	3e-06	0	-82.857	74	-82.857	0.119904	4.542436e-01,1.885148e-01,1.685368e-11,1.714155e-01,1.858262e-01,1.370894e-08,2.458565e-09,6.734828e-10,6.753130e-25	0	0.516284	0.254006	-101.388	23	1perc	1perc	modern
4	7	WAMGMFUL5306366	WAMGMFUL5306378	89	0.854711	1.2e-05	0.145277	0	0	0	0	0	0	0.145283	0	0	0.072641	0	0	0.145277	0	0.145277	0.145283	0	-81.2737	81	-1	0.106715	5.140324e-01,9.429710e-02,2.574747e-10,1.309673e-01,2.607009e-01,2.153596e-06,2.466912e-08,5.067927e-08,8.422924e-10	0	1.1573	0.349152	-95.083	30	1perc	1perc	modern
4	8	WAMGMFUL5306366	WAMGMFUL5306382	77	1	0	0	0	0	0	0	0	0	1.5e-05	0	0	8e-06	0	0	2e-06	0	2e-06	1.5e-05	0	-80.5233	94	-80.5233	0.092326	3.418168e-01,2.632036e-01,2.348903e-06,1.391059e-01,2.558713e-01,7.980485e-08,1.745756e-21,9.158466e-17,6.967564e-14	9e-06	0.636002	0.279926	-85.0149	59	1perc	1perc	modern
4	9	WAMGMFUL5306366	WAMGMFUL5306410	98	0.8645	3.5e-05	0.135463	0	0	1e-06	0	0	0	0.135481	2e-06	0	0.06774	0	0	0.135463	0	0.135463	0.135481	1e-06	-93.6061	146	-1	0.117506	5.932595e-01,6.927612e-02,2.726827e-02,9.650487e-02,2.136908e-01,9.576875e-09,2.297905e-07,2.181527e-08,1.521282e-07	0.127607	1.10692	0.268314	-110.071	22	1perc	1perc	modern
4	10	WAMGMFUL5306366	WAMGMFUL5306418	93	1	0	0	0	0	0	0	0	0	9e-06	1e-06	2e-06	5e-06	0	1e-06	0	0	1e-06	1e-05	-1e-06	-86.2411	82	-86.2411	0.111511	4.579646e-01,2.368700e-01,6.334494e-08,1.395020e-01,1.656627e-01,2.216918e-07,7.191131e-08,1.596070e-07,1.543990e-07	1e-06	0.440156	0.234086	-92.1925	18	1perc	1perc	modern
4	11	WAMGMFUL5306366	WAMGMFUL5306426	89	1	0	0	0	0	0	0	0	0	4e-06	0	0	2e-06	0	0	0	0	1e-06	4e-06	0	-77.4068	90	-77.4068	0.106715	4.804335e-01,2.182240e-01,1.186060e-06,1.586508e-01,1.426905e-01,2.346002e-08,1.565082e-09,5.395744e-09,3.740009e-37	8e-06	0.378614	0.215458	-87.729	38	1perc	1perc	modern
4	12	WAMGMFUL5306366	WAMGMFUL5309722	89	0.651732	7.7e-05	0.34819	0	0	0	1e-06	0	0	0.348229	1e-06	0	0.174115	0	0	0.34819	0	0.34819	0.34823	0	-79.7164	102	-1	0.106715	5.354302e-01,1.047900e-01,3.674456e-09,1.005366e-01,2.592430e-01,1.262972e-08,1.737455e-12,1.299002e-07,1.434633e-08	0	1.26259	0.358163	-89.8715	22	1perc	1perc	modern
4	13	WAMGMFUL5306366	WAMGMFUL5309730	99	1	0	0	0	0	0	0	0	0	8e-06	0	0	4e-06	0	0	0	0	0	8e-06	0	-90.5098	322	-90.5099	0.118705	4.432598e-01,2.368982e-01,1.745944e-12,2.574602e-01,5.786454e-02,3.301384e-03,1.053919e-07,4.336899e-12,1.215726e-03	2e-06	0.116273	0.094335	-96.1266	98	1perc	1perc	modern
4	14	WAMGMFUL5306366	WAMGMFUL5309738	81	0.987748	2e-06	0.01225	0	0	0	0	0	0	0.012251	0	0	0.006125	0	0	0.01225	0	0.01225	0.012251	0	-82.648	158	-1	0.097122	3.333583e-01,2.805884e-01,1.779261e-07,1.625328e-01,2.235193e-01,1.926336e-08,1.659029e-07,7.046368e-07,1.544371e-36	2e-06	0.504419	0.251099	-86.9404	25	1perc	1perc	modern
5	6	WAMGMFUL5306370	WAMGMFUL5306374	132	1	0	0	0	0	0	0	0	0	7e-06	0	0	4e-06	0	0	0	0	0	7e-06	0	-128.217	287	-128.217	0.158273	3.412244e-01,3.258332e-01,1.455045e-08,1.860212e-01,1.469210e-01,1.173876e-10,1.076979e-07,6.333843e-08,2.637357e-12	1e-06	0.287037	0.182353	-143.815	30	1perc	1perc	modern
5	7	WAMGMFUL5306370	WAMGMFUL5306378	218	1	0	0	0	0	0	0	0	0	5e-06	1e-06	1e-06	3e-06	1e-06	1e-06	3e-06	1e-06	4e-06	5e-06	0	-249.85	70	-249.85	0.261391	2.625665e-01,2.397630e-01,2.387143e-09,2.366684e-01,2.583566e-01,8.100264e-09,2.303574e-08,7.029096e-09,2.645399e-03	0	0.542274	0.26014	-280.156	34	1perc	1perc	modern
5	8	WAMGMFUL5306370	WAMGMFUL5306382	83	1	0	0	0	0	0	0	0	0	1e-06	1e-06	1.4e-05	1e-06	1e-06	1e-06	0	1e-06	1e-06	7e-06	-7e-06	-83.3907	102	-83.3907	0.09952	3.086545e-01,3.243497e-01,1.334059e-02,2.346966e-01,1.189586e-01,5.251171e-09,1.192154e-08,4.972632e-14,2.780894e-09	0.112145	0.207829	0.115786	-91.5415	87	1perc	1perc	modern
5	9	WAMGMFUL5306370	WAMGMFUL5306410	139	1	0	0	0	0	0	0	0	0	1e-06	0	2.3e-05	1e-06	0	0	1e-06	0	1e-06	1.3e-05	-1.2e-05	-142.081	166	-142.081	0.166667	4.533672e-01,1.238575e-01,1.543665e-01,1.604503e-01,1.079475e-01,7.906864e-52,5.240479e-32,1.103224e-05,7.868382e-97	1.43002	0.24607	-0.401399	-152.373	243	1perc	1perc	modern
5	10	WAMGMFUL5306370	WAMGMFUL5306418	121	1	0	0	0	0	0	0	0	0	1e-06	0	0	1e-06	0	0	0	0	0	1e-06	0	-118.749	110	-118.749	0.145084	4.069985e-01,2.228744e-01,2.841510e-08,1.624605e-01,2.076662e-01,2.320621e-08,2.438247e-07,6.316676e-09,2.450987e-08	1e-06	0.538923	0.259366	-124.06	30	1perc	1perc	modern
5	11	WAMGMFUL5306370	WAMGMFUL5306426	110	1	0	0	0	0	0	0	0	0	0	0	2e-06	0	0	0	0	0	0	1e-06	-1e-06	-129.201	94	-129.201	0.131894	2.873611e-01,1.719902e-01,1.203256e-01,1.904323e-01,2.298907e-01,9.639740e-13,3.904646e-08,8.356212e-09,1.199418e-07	0.523404	0.476213	-0.013087	-135.486	42	1perc	1perc	modern
5	12	WAMGMFUL5306370	WAMGMFUL5309722	99	1	0	0	0	0	0	0	0	0	7e-06	0	0	3e-06	0	0	0	0	0	7e-06	0	-94.6057	286	-94.6058	0.118705	3.533294e-01,3.374493e-01,1.659721e-16,2.472379e-01,6.197924e-02,4.013453e-06,9.315437e-08,4.202948e-08,3.049257e-15	2e-06	0.106003	0.087461	-99.439	51	1perc	1perc	modern
5	13	WAMGMFUL5306370	WAMGMFUL5309730	117	1	0	0	0	0	0	0	0	0	0	1e-06	1e-06	0	0	0	0	0	0	1e-06	0	-112.576	126	-112.576	0.140288	3.485384e-01,2.974495e-01,4.127879e-08,3.323270e-01,2.168451e-02,6.590949e-08,3.741880e-07,7.420890e-08,2.510987e-22	1.9e-05	0.034432	0.032212	-115.425	25	1perc	1perc	modern
5	14	WAMGMFUL5306370	WAMGMFUL5309738	138	0.981906	1.7e-05	0.018078	0	0	0	0	0	0	0.018086	0	0	0.009043	0	0	0.018078	0	0.018078	0.018086	0	-146.656	82	-1	0.165468	3.941512e-01,2.494431e-01,1.287074e-08,7.347366e-02,2.735252e-01,7.080101e-07,9.406109e-03,1.166149e-12,6.167980e-10	0.034389	0.823069	0.292784	-156.548	47	1perc	1perc	modern
6	7	WAMGMFUL5306374	WAMGMFUL5306378	135	1	0	0	0	0	0	0	0	0	9e-06	1e-06	1e-06	5e-06	1e-06	1e-06	0	1e-06	1e-06	9e-06	0	-136.357	74	-136.357	0.161871	3.897897e-01,1.234996e-01,1.912517e-15,2.432574e-01,2.434533e-01,3.876457e-09,1.881079e-08,1.447214e-08,7.479102e-18	0	0.6638	0.285186	-157.65	46	1perc	1perc	modern
6	8	WAMGMFUL5306374	WAMGMFUL5306382	76	1	0	0	0	0	0	0	0	0	3e-06	0	1e-06	2e-06	0	0	0	0	0	4e-06	0	-64.9889	174	-64.9889	0.091127	4.741411e-01,2.211127e-01,1.077635e-10,7.696402e-02,2.277809e-01,1.668634e-09,1.323903e-06,2.218869e-08,1.928232e-09	6e-06	0.764165	0.302238	-74.6227	63	1perc	1perc	modern
6	9	WAMGMFUL5306374	WAMGMFUL5306410	124	1	0	0	0	0	0	0	0	0	1e-05	0	0	5e-06	0	0	0	0	0	1e-05	0	-120.059	435	-120.059	0.148681	4.555623e-01,1.350003e-01,8.182889e-05,1.955087e-01,2.055190e-01,8.327779e-03,7.899365e-09,2.207978e-13,4.550241e-09	0.000398	0.606396	0.273853	-148.181	86	1perc	1perc	modern
6	10	WAMGMFUL5306374	WAMGMFUL5306418	108	1	0	0	0	0	0	0	0	0	1e-05	0	0	5e-06	0	0	1e-05	0	1e-05	1e-05	0	-99.1062	78	-99.1063	0.129496	4.160271e-01,1.884347e-01,5.823317e-08,1.721903e-01,2.233476e-01,1.720246e-09,2.301185e-08,1.158993e-10,1.231677e-07	0	0.619335	0.276653	-108.926	22	1perc	1perc	modern
6	11	WAMGMFUL5306374	WAMGMFUL5306426	101	0.965786	1e-06	0.034213	0	0	0	0	0	0	0.034213	0	0	0.017107	0	0	0.034213	0	0.034213	0.034213	0	-92.4552	138	-1	0.121103	5.111000e-01,1.458501e-01,1.565222e-02,9.192124e-02,2.354744e-01,1.948610e-06,2.979559e-09,1.866334e-07,4.105616e-10	0.066471	0.929165	0.288082	-107.58	70	1perc	1perc	modern
6	12	WAMGMFUL5306374	WAMGMFUL5309722	85	1	0	0	0	0	0	0	0	0	5e-06	0	0	3e-06	0	0	0	0	0	5e-06	0	-77.6235	70	-77.6235	0.101918	4.062595e-01,2.117912e-01,3.448696e-10,1.669398e-01,2.150094e-01,7.712147e-11,2.488987e-10,1.378323e-07,5.415638e-26	0	0.56771	0.265854	-90.8853	22	1perc	1perc	modern
6	13	WAMGMFUL5306374	WAMGMFUL5309730	115	0.639537	8.1e-05	0.360381	0	0	0	0	0	0	0.360422	0	0	0.180211	0	0	0.360382	0	0.360382	0.360422	0	-95.7518	82	-1	0.13789	5.914345e-01,9.778821e-02,5.824019e-09,1.009650e-01,2.098121e-01,1.515679e-07,2.291642e-08,1.110625e-08,3.261672e-08	0	1.05564	0.339294	-101.747	21	1perc	1perc	modern
6	14	WAMGMFUL5306374	WAMGMFUL5309738	92	1	0	0	0	0	0	0	0	0	5e-06	0	0	2e-06	0	0	0	0	0	5e-06	0	-92.5098	246	-92.5098	0.110312	3.112251e-01,3.142592e-01,9.745426e-11,2.220475e-01,1.524676e-01,1.593979e-07,1.653561e-07,3.346374e-07,2.378483e-15	1e-06	0.284291	0.181241	-97.4402	18	1perc	1perc	modern
7	8	WAMGMFUL5306378	WAMGMFUL5306382	65	1	0	0	0	0	0	0	0	0	9e-06	0	1e-06	5e-06	0	0	8e-06	0	8e-06	9e-06	0	-71.6384	50	-71.6384	0.077938	3.524424e-01,2.373878e-07,9.161905e-02,2.066693e-01,3.492683e-01,3.911728e-08,1.750256e-07,8.897938e-09,4.687442e-07	0.262318	1.17091	0.183417	-78.979	70	1perc	1perc	modern
7	9	WAMGMFUL5306378	WAMGMFUL5306410	143	1	0	0	0	0	0	0	0	0	0	1e-06	2e-06	0	0	0	0	0	0	1e-06	0	-159.297	170	-159.297	0.171463	4.324217e-01,7.739254e-02,1.373529e-01,1.412647e-01,2.115681e-01,2.213386e-08,4.132408e-11,1.564559e-08,6.274911e-78	0.649214	0.594275	-0.098377	-185.98	46	1perc	1perc	modern
7	10	WAMGMFUL5306378	WAMGMFUL5306418	108	1	0	0	0	0	0	0	0	0	3e-06	1e-06	0	1e-06	0	0	0	0	0	3e-06	0	-109.252	58	-109.252	0.129496	3.324580e-01,3.611477e-01,7.278777e-07,1.445106e-01,1.618784e-01,9.831846e-08,2.313996e-08,4.334228e-06,1.266758e-07	5e-06	0.320131	0.195169	-121.491	47	1perc	1perc	modern
7	11	WAMGMFUL5306378	WAMGMFUL5306426	99	1	0	0	0	0	0	0	0	0	1e-06	0	0	1e-06	0	0	0	0	0	1e-06	0	-103.377	106	-103.377	0.118705	3.831100e-01,2.847648e-01,3.546317e-05,1.903580e-01,1.273506e-01,7.122011e-08,4.376864e-13,1.030703e-07,1.438095e-02	0.000278	0.268017	0.174398	-118.762	78	1perc	1perc	modern
7	12	WAMGMFUL5306378	WAMGMFUL5309722	74	1	0	0	0	0	0	0	0	0	6e-06	0	0	3e-06	0	0	0	0	0	6e-06	0	-74.856	90	-74.856	0.088729	4.273539e-01,1.726757e-01,3.205195e-09,1.936681e-01,2.063022e-01,5.474875e-11,6.806700e-08,9.788923e-13,4.800385e-09	0	0.563138	0.264847	-83.3995	34	1perc	1perc	modern
7	13	WAMGMFUL5306378	WAMGMFUL5309730	112	1	0	0	0	0	0	0	0	0	2e-06	2e-06	5e-06	2e-06	2e-06	1e-06	0	1e-06	1e-06	4e-06	-2e-06	-112.665	102	-112.665	0.134293	4.209847e-01,3.099847e-01,9.205135e-07,2.690296e-01,1.004894e-07,1.733888e-08,2.363057e-08,1.433233e-08,1.807033e-26	9.39546	0	-3e-06	-113.27	30	1perc	1perc	modern
7	14	WAMGMFUL5306378	WAMGMFUL5309738	121	1	0	0	0	0	0	0	0	0	1e-06	4e-06	0	0	0	0	0	0	0	2e-06	2e-06	-146.968	74	-146.968	0.145084	1.562409e-01,4.035101e-01,1.154235e-08,2.002307e-01,2.374542e-01,1.128837e-11,2.563057e-03,9.472335e-07,2.230937e-08	0.010794	0.391642	0.215388	-164.754	70	1perc	1perc	modern
8	9	WAMGMFUL5306382	WAMGMFUL5306410	79	1	0	0	0	0	0	0	0	0	7e-06	0	0	3e-06	0	0	0	0	0	7e-06	0	-74.6398	142	-74.6398	0.094724	4.943822e-01,8.454592e-02,2.410316e-12,1.406641e-01,2.736674e-01,4.581159e-08,6.740269e-03,3.340298e-11,1.548877e-192	0.024629	1.17985	0.336792	-86.2126	146	1perc	1perc	modern
8	10	WAMGMFUL5306382	WAMGMFUL5306418	73	1	0	0	0	0	0	0	0	0	2e-06	2e-06	2e-06	2e-06	2e-06	2e-06	0	2e-06	2e-06	2e-06	0	-72.8203	78	-72.8204	0.08753	3.490225e-01,1.326253e-01,8.329469e-08,2.263712e-01,2.919798e-01,1.669027e-07,6.335385e-10,1.418039e-07,7.849631e-07	0	0.813321	0.309643	-80.7189	43	1perc	1perc	modern
8	11	WAMGMFUL5306382	WAMGMFUL5306426	71	1	0	0	0	0	0	0	0	0	2e-06	2e-06	2e-06	1e-06	0	0	3e-06	0	3e-06	4e-06	0	-76.6815	202	-76.6815	0.085132	3.683287e-01,1.261268e-01,3.783803e-02,2.738456e-01,1.878428e-01,5.341614e-10,6.018083e-03,5.559092e-11,2.436038e-10	0.233472	0.423233	0.129091	-80.7884	134	1perc	1perc	modern
8	12	WAMGMFUL5306382	WAMGMFUL5309722	56	1	0	0	0	0	0	0	0	0	4e-06	0	0	2e-06	0	0	0	0	0	4e-06	0	-65.7782	126	-65.7782	0.067146	2.292110e-01,1.957744e-01,7.547066e-16,3.109305e-01,2.238868e-01,9.171332e-21,2.697208e-10,4.019725e-02,6.092943e-16	0	0.409373	0.225085	-67.9712	146	1perc	1perc	modern
8	13	WAMGMFUL5306382	WAMGMFUL5309730	80	1	0	0	0	0	0	0	0	0	0	0	0	0	0	0	0	0	0	0	0	-79.0309	250	-79.0309	0.095923	3.564007e-01,1.954482e-01,4.004515e-46,3.204735e-01,1.276733e-01,2.081959e-28,2.802073e-10,4.385420e-06,3.619746e-17	0	0.247464	0.165536	-82.2444	146	1perc	1perc	modern
8	14	WAMGMFUL5306382	WAMGMFUL5309738	64	1	0	0	0	0	0	0	0	0	1.1e-05	0	0	6e-06	0	0	0	0	0	1.1e-05	0	-62.5648	130	-62.5648	0.076739	3.220863e-01,2.709322e-01,4.727984e-10,2.223633e-01,1.846182e-01,1.267841e-10,5.195102e-08,4.489245e-09,3.387071e-57	0	0.374255	0.214042	-69.4343	38	1perc	1perc	modern
9	10	WAMGMFUL5306410	WAMGMFUL5306418	109	0.880516	3e-06	0.119477	0	0	0	0	4e-06	0	0.119478	4e-06	4e-06	0.059739	0	0	0.119481	0	0.119481	0.119482	0	-116.353	107	-1	0.130695	4.544301e-01,1.797695e-01,5.909096e-12,9.835435e-02,2.674416e-01,6.253506e-12,4.426512e-06,4.507368e-16,3.537881e-10	1.7e-05	0.961577	0.328943	-130.803	42	1perc	1perc	modern
9	11	WAMGMFUL5306410	WAMGMFUL5306426	100	1	0	0	0	0	0	0	0	0	0	0	1e-06	0	0	0	0	0	0	0	0	-110.754	138	-110.754	0.119904	3.589555e-01,2.209424e-01,1.484588e-02,1.744569e-01,2.307988e-01,8.738563e-08,6.137981e-08,4.532827e-07,4.236099e-09	0.064324	0.562587	0.234665	-136.285	54	1perc	1perc	modern
9	12	WAMGMFUL5306410	WAMGMFUL5309722	87	1	0	0	0	0	0	0	0	0	1.6e-05	3e-06	3e-06	9e-06	1e-06	1e-06	1.3e-05	1e-06	1.4e-05	1.8e-05	0	-76.8444	102	-76.8445	0.104317	5.282772e-01,1.656168e-01,1.833894e-12,1.058638e-01,1.877871e-01,4.342934e-15,3.618632e-03,8.836392e-03,1.132552e-07	0.01927	0.661372	0.275274	-91.6668	54	1perc	1perc	modern
9	13	WAMGMFUL5306410	WAMGMFUL5309730	114	1	0	0	0	0	0	0	0	0	0	6e-06	6e-06	0	0	0	0	0	0	6e-06	0	-110.783	166	-110.783	0.136691	4.438712e-01,2.843095e-01,1.230780e-08,2.630474e-01,4.449270e-07,3.127690e-13,2.318784e-08,3.430525e-07,8.771069e-03	0.079779	1e-06	1e-06	-122.536	42	1perc	1perc	modern
9	14	WAMGMFUL5306410	WAMGMFUL5309738	99	1	0	0	0	0	0	0	0	0	6e-06	0	0	3e-06	0	0	0	0	0	6e-06	0	-114.772	318	-114.772	0.118705	3.093984e-01,2.859152e-01,1.591961e-11,2.434650e-01,1.482462e-01,6.123452e-10,2.646744e-07,1.297500e-02,2.150566e-11	2e-06	0.273338	0.176725	-127.373	46	1perc	1perc	modern
10	11	WAMGMFUL5306418	WAMGMFUL5306426	102	1	0	0	0	0	0	0	0	0	1e-06	5e-06	3e-06	0	0	0	0	0	0	5e-06	1e-06	-103.939	147	-103.939	0.122302	3.811915e-01,2.127679e-01,4.301862e-02,1.508999e-01,2.121160e-01,6.111037e-06,4.366803e-09,2.650379e-09,2.729216e-09	0.202807	0.521564	0.160018	-116.97	54	1perc	1perc	modern
10	12	WAMGMFUL5306418	WAMGMFUL5309722	87	1	0	0	0	0	0	0	0	0	4e-06	1e-06	1e-06	3e-06	1e-06	1e-06	0	1e-06	1e-06	4e-06	0	-89.2273	62	-89.2273	0.104317	3.541767e-01,1.982888e-01,3.513704e-10,2.941945e-01,1.533380e-01,2.564279e-09,1.090215e-06,6.098854e-08,8.032029e-07	7e-06	0.311356	0.191871	-96.7007	23	1perc	1perc	modern
10	13	WAMGMFUL5306418	WAMGMFUL5309730	97	1	0	0	0	0	0	0	0	0	3e-06	0	0	2e-06	0	0	0	0	0	4e-06	0	-86.8554	70	-86.8555	0.116307	4.326435e-01,2.229802e-01,3.306661e-28,2.783486e-01,6.602702e-02,3.870792e-08,1.134930e-16,6.047562e-07,9.819752e-10	0	0.131704	0.104245	-85.2658	39	1perc	1perc	modern
10	14	WAMGMFUL5306418	WAMGMFUL5309738	97	0.728366	3.7e-05	0.271597	0	0	0	0	0	0	0.271616	0	0	0.135808	0	0	0.271597	0	0.271597	0.271616	0	-93.1445	106	-1	0.116307	4.541715e-01,1.706523e-01,1.662530e-10,1.242613e-01,2.509146e-01,9.753966e-08,8.385979e-09,3.856456e-09,4.063814e-08	0	0.850807	0.314925	-97.5706	26	1perc	1perc	modern
11	12	WAMGMFUL5306426	WAMGMFUL5309722	76	1	0	0	0	0	0	0	0	0	0	0	0	0	0	0	0	0	0	0	0	-74.1891	98	-74.1891	0.091127	3.920233e-01,2.540011e-01,1.388417e-09,2.345595e-01,1.125082e-01,7.619084e-11,5.206277e-11,6.907917e-03,8.340743e-13	0	0.227074	0.156156	-81.1285	38	1perc	1perc	modern
11	13	WAMGMFUL5306426	WAMGMFUL5309730	96	1	0	0	0	0	0	0	0	0	1.2e-05	0	0	6e-06	0	0	0	0	0	1.2e-05	0	-83.2441	554	-83.2442	0.115108	4.404506e-01,1.317546e-01,5.029142e-08,3.539036e-01,7.729053e-05,8.436595e-08,2.645616e-08,7.381365e-02,1.195694e-82	0.000993	0.000138	0.000138	-91.4168	134	1perc	1perc	modern
11	14	WAMGMFUL5306426	WAMGMFUL5309738	100	1	0	0	0	0	0	0	0	0	0	2e-05	0	0	0	0	0	0	0	1e-05	1e-05	-115.668	102	-115.668	0.119904	3.164668e-01,2.717087e-01,5.904484e-10,1.924441e-02,2.534765e-01,8.389688e-12,1.391035e-01,3.123312e-08,3.346839e-10	0.548783	0.589403	-0.030994	-121.809	86	1perc	1perc	modern
12	13	WAMGMFUL5309722	WAMGMFUL5309730	77	1	0	0	0	0	0	0	0	0	1e-06	1e-06	1e-06	0	0	0	0	0	0	2e-06	0	-69.1377	138	-69.1377	0.092326	4.563662e-01,2.837001e-01,2.105925e-09,1.921281e-01,6.780482e-02,2.367189e-07,1.387488e-07,3.850525e-07,9.471212e-22	2e-06	0.142498	0.110893	-73.0061	19	1perc	1perc	modern
12	14	WAMGMFUL5309722	WAMGMFUL5309738	77	0.851509	7e-06	0.148485	0	0	0	0	0	0	0.148488	0	0	0.074244	0	0	0.148485	0	0.148485	0.148488	0	-79.6529	122	-1	0.092326	3.469857e-01,1.921021e-01,5.280385e-07,1.901887e-01,2.707222e-01,3.732161e-07,4.427398e-07,1.656542e-08,7.199774e-08	4e-06	0.708155	0.293071	-84.8857	22	1perc	1perc	modern
13	14	WAMGMFUL5309730	WAMGMFUL5309738	87	1	0	0	0	0	0	0	0	0	7e-06	0	0	4e-06	0	0	0	0	0	7e-06	0	-86.5247	294	-86.5248	0.104317	3.886387e-01,3.241082e-01,8.358249e-12,1.280235e-01,1.592295e-01,2.571925e-08,1.350625e-07,4.866969e-13,5.083529e-24	1e-06	0.352175	0.206633	-86.4084	22	1perc	1perc	modern
0	1	WAMGMFUL5306339	WAMGMFUL5306347	752979	0.994401	4.6e-05	0.005554	0	0	0	0	0	0	0.005576	0	0	0.002788	0	0	0.005554	0	0.005554	0.005576	0	-1.04009e+06	142	-1	0.445456	1.938369e-01,1.321516e-01,2.512577e-02,1.599681e-01,4.456743e-01,2.109031e-02,2.041050e-02,1.742515e-03,5.280203e-08	0.102174	1.23631	0.293958	-1.07731e+06	74	25perc	25perc	modern
0	2	WAMGMFUL5306339	WAMGMFUL5306355	661406	0.968454	0.000124	0.031422	0	0	0	0	0	0	0.031484	0	0	0.015742	0	0	0.031422	0	0.031422	0.031484	0	-898453	150	-1	0.391282	2.072934e-01,1.131819e-01,2.539162e-02,1.650095e-01,4.509650e-01,1.793004e-02,1.887874e-02,3.775077e-04,9.722611e-04	0.098168	1.32337	0.302416	-934275	114	25perc	25perc	modern
0	3	WAMGMFUL5306339	WAMGMFUL5306362	735341	1	0	0	0	0	0	0	0	0	1e-06	0	4e-06	1e-06	0	0	1e-06	0	1e-06	3e-06	-2e-06	-1.02592e+06	82	-1.02593e+06	0.435022	2.730953e-02,2.729565e-01,8.575945e-02,2.969801e-01,2.346973e-01,7.519023e-08,8.229386e-02,3.133895e-06,3.843017e-08	0.716043	0.318021	-0.097571	-1.02072e+06	34	25perc	25perc	modern
0	4	WAMGMFUL5306339	WAMGMFUL5306366	80217	1	0	0	0	0	0	0	0	0	0	0	2.1e-05	0	0	0	0	0	0	1.1e-05	-1.1e-05	-106918	146	-106919	0.047456	1.122626e-01,1.933914e-01,1.060037e-01,2.704103e-01,2.724735e-01,1.313441e-08,4.545846e-02,2.154710e-08,9.568834e-08	0.555879	0.442856	-0.030187	-108230	66	25perc	25perc	modern
0	5	WAMGMFUL5306339	WAMGMFUL5306370	694895	1	0	0	0	0	0	0	0	0	0	0	6e-06	0	0	0	0	0	0	3e-06	-3e-06	-965982	102	-965982	0.411094	6.299578e-02,2.266796e-01,9.092571e-02,2.866781e-01,2.627989e-01,2.116531e-08,6.982468e-02,6.060465e-06,9.109293e-05	0.611686	0.389843	-0.056501	-975466	42	25perc	25perc	modern
0	6	WAMGMFUL5306339	WAMGMFUL5306374	73412	1	0	0	0	0	0	0	0	0	1e-06	0	4.9e-05	0	0	0	0	0	0	2.5e-05	-2.5e-05	-98835.5	122	-98835.5	0.04343	1.027648e-01,2.013387e-01,1.203884e-01,2.609254e-01,2.739763e-01,3.006564e-08,3.927497e-02,3.530201e-08,1.331406e-03	0.582763	0.440528	-0.044892	-99186	70	25perc	25perc	modern
0	7	WAMGMFUL5306339	WAMGMFUL5306378	793411	1	0	0	0	0	0	0	0	0	0	0	2e-06	0	0	0	0	0	0	1e-06	-1e-06	-1.12862e+06	94	-1.12862e+06	0.469375	4.291409e-02,2.509684e-01,9.150212e-02,2.832281e-01,2.611209e-01,1.616634e-06,7.026351e-02,4.726921e-07,7.343992e-07	0.619505	0.375193	-0.059076	-1.12501e+06	35	25perc	25perc	modern
0	8	WAMGMFUL5306339	WAMGMFUL5306382	57986	1	0	0	0	0	0	0	0	0	2e-06	0	1.3e-05	1e-06	0	1e-06	0	0	0	8e-06	-6e-06	-77105.5	154	-77105.6	0.034304	1.206356e-01,1.844657e-01,1.159332e-01,2.748260e-01,2.629950e-01,1.149155e-06,4.114349e-02,5.493615e-08,1.628357e-08	0.597261	0.426684	-0.051922	-77855.7	67	25perc	25perc	modern
0	9	WAMGMFUL5306339	WAMGMFUL5306410	124576	1	0	0	0	0	0	0	0	0	0	1e-06	1.4e-05	0	0	0	0	0	0	7e-06	-7e-06	-169835	126	-169835	0.073698	7.974783e-02,2.359821e-01,1.176747e-01,2.607376e-01,2.604644e-01,4.476889e-06,4.527931e-02,6.642335e-07,1.088630e-04	0.625629	0.394835	-0.064308	-168191	66	25perc	25perc	modern
0	10	WAMGMFUL5306339	WAMGMFUL5306418	48542	1	0	0	0	0	0	0	0	0	0	0	7.2e-05	0	0	0	0	0	0	3.6e-05	-3.6e-05	-64456.6	134	-64456.7	0.028717	1.225028e-01,1.824847e-01,1.140814e-01,2.753704e-01,2.621692e-01,1.868456e-06,4.326262e-02,8.784325e-05,3.921250e-05	0.600162	0.426091	-0.053466	-65277.1	66	25perc	25perc	modern
0	11	WAMGMFUL5306339	WAMGMFUL5306426	69625	1	0	0	0	0	0	0	0	0	0	0	1.2e-05	0	0	0	0	0	0	7e-06	-6e-06	-93512.2	190	-93512.3	0.04119	9.884292e-02,2.083381e-01,1.134392e-01,2.715035e-01,2.640474e-01,5.869125e-06,4.376338e-02,2.204942e-07,5.947127e-05	0.595357	0.414484	-0.049961	-93656.7	66	25perc	25perc	modern
0	12	WAMGMFUL5306339	WAMGMFUL5309722	45271	1	0	0	0	0	0	0	0	0	0	0	2.2e-05	0	0	0	0	0	0	1.1e-05	-1.1e-05	-59482.9	138	-59482.9	0.026782	1.366084e-01,1.703165e-01,1.135403e-01,2.716820e-01,2.638741e-01,7.202240e-06,4.330425e-02,1.984143e-08,6.671839e-04	0.594391	0.440635	-0.051369	-60886.8	54	25perc	25perc	modern
0	13	WAMGMFUL5306339	WAMGMFUL5309730	69131	1	0	0	0	0	0	0	0	0	0	0	7e-06	0	0	0	0	0	0	4e-06	-4e-06	-91243.4	174	-91243.4	0.040897	1.198019e-01,1.805321e-01,1.043354e-01,2.766875e-01,2.761060e-01,7.724051e-06,4.252758e-02,2.784727e-13,1.734730e-06	0.531908	0.457061	-0.017455	-93076.8	75	25perc	25perc	modern
0	14	WAMGMFUL5306339	WAMGMFUL5309738	141220	1	0	0	0	0	0	0	0	0	0	0	5.5e-05	0	0	0	0	0	0	2.7e-05	-2.7e-05	-192972	142	-192972	0.083545	7.593317e-02,2.385864e-01,1.218681e-01,2.511379e-01,2.677634e-01,1.151579e-05,4.442253e-02,7.759933e-05,1.994201e-04	0.621036	0.408111	-0.063216	-190800	58	25perc	25perc	modern
1	2	WAMGMFUL5306347	WAMGMFUL5306355	587282	1	0	0	0	0	0	0	0	0	1e-06	0	1.9e-05	0	0	0	0	0	0	1e-05	-1e-05	-805415	111	-805416	0.347431	9.542994e-02,2.224489e-01,7.628181e-02,2.393911e-01,2.867567e-01,1.374067e-06,7.969010e-02,1.326145e-08,5.901202e-10	0.543917	0.464148	-0.024327	-826014	86	25perc	25perc	modern
1	3	WAMGMFUL5306347	WAMGMFUL5306362	658284	1	0	0	0	0	0	0	0	0	1e-06	5e-06	1e-06	0	0	0	0	0	0	3e-06	3e-06	-910058	74	-910058	0.389435	5.540547e-02,2.713549e-01,7.221840e-02,2.504590e-01,2.601720e-01,5.095959e-10,9.036334e-02,1.343549e-07,2.674617e-05	0.624901	0.380148	-0.062362	-920037	42	25perc	25perc	modern
1	4	WAMGMFUL5306347	WAMGMFUL5306366	71811	1	0	0	0	0	0	0	0	0	0	0	5.3e-05	0	0	0	0	0	0	2.6e-05	-2.6e-05	-94448.8	166	-94448.8	0.042483	1.362021e-01,1.876740e-01,9.830609e-02,2.515037e-01,2.820570e-01,2.052539e-06,4.222272e-02,7.168010e-04,1.315602e-03	0.498228	0.485949	0.000995	-96587	51	25perc	25perc	modern
1	5	WAMGMFUL5306347	WAMGMFUL5306370	622245	1	0	0	0	0	0	0	0	0	0	0	1.5e-05	0	0	0	0	0	0	8e-06	-7e-06	-858367	94	-858367	0.368115	9.491544e-02,2.187816e-01,8.058853e-02,2.377613e-01,2.887601e-01,2.888341e-06,7.917325e-02,5.216447e-06,1.162421e-05	0.553268	0.468528	-0.02975	-877916	42	25perc	25perc	modern
1	6	WAMGMFUL5306347	WAMGMFUL5306374	65756	1	0	0	0	0	0	0	0	0	0	0	5e-06	0	0	0	0	0	0	3e-06	-3e-06	-87813.7	126	-87813.7	0.038901	1.248183e-01,2.022566e-01,1.068042e-01,2.221508e-01,2.982466e-01,3.972836e-07,4.532024e-02,3.946563e-04,8.267695e-06	0.510063	0.516957	-0.005877	-88894.2	63	25perc	25perc	modern
[truncated: 401 more rows]

## Sheet: S1.3 NGSrelate.SNPs.kinship.cal
a	b	ida	idb	nSites	J9	J8	J7	J6	J5	J4	J3	J2	J1	rab	Fa	Fb	theta	inbred_relatedness_1_2	inbred_relatedness_2_1	fraternity	identity	zygosity	X2of3_IDB	F_diff_a_b	loglh	nIter	bestoptimll	coverage	X2dsfs	R0	R1	KING	X2dsfs_loglike	X2dsfsf_niter	downsample.perc	diff
[truncated: 3,588 more rows]

[truncated: 12 more sheets: S1.4 NGSremix.kinship.calcs, S1.5 TKGWV2.SNPs.kinship.calcs, S1.6 TKGWV2.All.kinship.calcs, S1.7 READ.kinship.calcs, S1.8 Kennett.kinship.calcs, S1.9 Mantel.tests.all, S1.10 Kos.consistency, S1.11 Sikora.consistency, S1.12 Vikings.consistency, S1.13 WGS.all.consistency, S1.14 Modern.consistency, S1.15 Sample Coverages]
